# Supplementary material for: Chromosome-level genome assembly of Xuefeng Black-bone chicken and comparative genomics analysis
Source: BMC Genomics. 2026 May 20;27:640. doi: 10.1186/s12864-026-12952-z (PMC13419013; doi:10.1186/s12864-026-12952-z)
Supplement: Supplementary file 11 — Supplementary Material 11. The location of SVs [file 12864_2026_12952_MOESM11_ESM.vcf]

##fileformat=VCFv4.1
##source=SURVIVOR
##fileDate=20240924
##contig=<ID=CTG01,length=249132>
##contig=<ID=CTG02,length=75633>
##contig=<ID=CTG03,length=106242>
##contig=<ID=CTG04,length=212843>
##contig=<ID=CTG05,length=212698>
##contig=<ID=CTG06,length=203128>
##contig=<ID=CTG07,length=195642>
##contig=<ID=CTG08,length=180176>
##contig=<ID=CTG09,length=174865>
##contig=<ID=CTG10,length=130256>
##contig=<ID=CTG100,length=76546>
##contig=<ID=CTG101,length=75325>
##contig=<ID=CTG102,length=75285>
##contig=<ID=CTG103,length=75237>
##contig=<ID=CTG104,length=75039>
##contig=<ID=CTG105,length=74720>
##contig=<ID=CTG106,length=74469>
##contig=<ID=CTG107,length=74375>
##contig=<ID=CTG108,length=74310>
##contig=<ID=CTG109,length=74262>
##contig=<ID=CTG11,length=131181>
##contig=<ID=CTG110,length=74019>
##contig=<ID=CTG111,length=73850>
##contig=<ID=CTG112,length=73683>
##contig=<ID=CTG113,length=73671>
##contig=<ID=CTG114,length=73549>
##contig=<ID=CTG115,length=73424>
##contig=<ID=CTG116,length=72945>
##contig=<ID=CTG117,length=72013>
##contig=<ID=CTG118,length=71701>
##contig=<ID=CTG119,length=71207>
##contig=<ID=CTG12,length=131475>
##contig=<ID=CTG120,length=70760>
##contig=<ID=CTG121,length=70355>
##contig=<ID=CTG122,length=70217>
##contig=<ID=CTG123,length=70145>
##contig=<ID=CTG124,length=69881>
##contig=<ID=CTG125,length=69866>
##contig=<ID=CTG126,length=69807>
##contig=<ID=CTG127,length=69289>
##contig=<ID=CTG128,length=69222>
##contig=<ID=CTG129,length=68744>
##contig=<ID=CTG13,length=131824>
##contig=<ID=CTG130,length=68458>
##contig=<ID=CTG131,length=68142>
##contig=<ID=CTG132,length=68140>
##contig=<ID=CTG133,length=68093>
##contig=<ID=CTG134,length=67753>
##contig=<ID=CTG135,length=67390>
##contig=<ID=CTG136,length=67149>
##contig=<ID=CTG137,length=66869>
##contig=<ID=CTG138,length=66425>
##contig=<ID=CTG139,length=66199>
##contig=<ID=CTG14,length=133338>
##contig=<ID=CTG140,length=65914>
##contig=<ID=CTG141,length=65807>
##contig=<ID=CTG142,length=65795>
##contig=<ID=CTG143,length=65505>
##contig=<ID=CTG144,length=65175>
##contig=<ID=CTG145,length=65097>
##contig=<ID=CTG146,length=64797>
##contig=<ID=CTG147,length=64521>
##contig=<ID=CTG148,length=64234>
##contig=<ID=CTG149,length=64032>
##contig=<ID=CTG15,length=136140>
##contig=<ID=CTG150,length=63723>
##contig=<ID=CTG151,length=63580>
##contig=<ID=CTG152,length=63289>
##contig=<ID=CTG153,length=63105>
##contig=<ID=CTG154,length=63031>
##contig=<ID=CTG155,length=62829>
##contig=<ID=CTG156,length=62819>
##contig=<ID=CTG157,length=62761>
##contig=<ID=CTG158,length=62597>
##contig=<ID=CTG159,length=62380>
##contig=<ID=CTG16,length=142600>
##contig=<ID=CTG160,length=62316>
##contig=<ID=CTG161,length=62296>
##contig=<ID=CTG162,length=62269>
##contig=<ID=CTG163,length=62030>
##contig=<ID=CTG164,length=61942>
##contig=<ID=CTG165,length=61640>
##contig=<ID=CTG166,length=61624>
##contig=<ID=CTG167,length=61607>
##contig=<ID=CTG168,length=61552>
##contig=<ID=CTG169,length=61535>
##contig=<ID=CTG17,length=143246>
##contig=<ID=CTG170,length=61306>
##contig=<ID=CTG171,length=60767>
##contig=<ID=CTG172,length=60613>
##contig=<ID=CTG173,length=60587>
##contig=<ID=CTG174,length=60536>
##contig=<ID=CTG175,length=60499>
##contig=<ID=CTG176,length=60221>
##contig=<ID=CTG177,length=59838>
##contig=<ID=CTG178,length=59774>
##contig=<ID=CTG179,length=59725>
##contig=<ID=CTG18,length=147296>
##contig=<ID=CTG180,length=59658>
##contig=<ID=CTG181,length=59553>
##contig=<ID=CTG182,length=59551>
##contig=<ID=CTG183,length=59544>
##contig=<ID=CTG184,length=59279>
##contig=<ID=CTG185,length=59191>
##contig=<ID=CTG186,length=59113>
##contig=<ID=CTG187,length=58883>
##contig=<ID=CTG188,length=58342>
##contig=<ID=CTG189,length=58245>
##contig=<ID=CTG19,length=148397>
##contig=<ID=CTG190,length=58200>
##contig=<ID=CTG191,length=57968>
##contig=<ID=CTG192,length=57853>
##contig=<ID=CTG193,length=57735>
##contig=<ID=CTG194,length=57734>
##contig=<ID=CTG195,length=57647>
##contig=<ID=CTG196,length=57640>
##contig=<ID=CTG197,length=57274>
##contig=<ID=CTG198,length=57272>
##contig=<ID=CTG199,length=57211>
##contig=<ID=CTG20,length=153067>
##contig=<ID=CTG200,length=57107>
##contig=<ID=CTG201,length=56740>
##contig=<ID=CTG202,length=56303>
##contig=<ID=CTG203,length=56016>
##contig=<ID=CTG204,length=55940>
##contig=<ID=CTG205,length=55901>
##contig=<ID=CTG206,length=55857>
##contig=<ID=CTG207,length=55720>
##contig=<ID=CTG208,length=55577>
##contig=<ID=CTG209,length=55396>
##contig=<ID=CTG21,length=154570>
##contig=<ID=CTG210,length=55357>
##contig=<ID=CTG211,length=55211>
##contig=<ID=CTG212,length=55171>
##contig=<ID=CTG213,length=55147>
##contig=<ID=CTG214,length=55145>
##contig=<ID=CTG215,length=54956>
##contig=<ID=CTG216,length=54895>
##contig=<ID=CTG217,length=54557>
##contig=<ID=CTG218,length=54356>
##contig=<ID=CTG219,length=54253>
##contig=<ID=CTG22,length=158660>
##contig=<ID=CTG220,length=53989>
##contig=<ID=CTG221,length=53846>
##contig=<ID=CTG222,length=53526>
##contig=<ID=CTG223,length=53413>
##contig=<ID=CTG224,length=53343>
##contig=<ID=CTG225,length=53179>
##contig=<ID=CTG226,length=53038>
##contig=<ID=CTG227,length=52771>
##contig=<ID=CTG228,length=52622>
##contig=<ID=CTG229,length=52110>
##contig=<ID=CTG23,length=171334>
##contig=<ID=CTG230,length=51940>
##contig=<ID=CTG231,length=51867>
##contig=<ID=CTG232,length=51769>
##contig=<ID=CTG233,length=51659>
##contig=<ID=CTG234,length=51645>
##contig=<ID=CTG235,length=51580>
##contig=<ID=CTG236,length=51487>
##contig=<ID=CTG237,length=51480>
##contig=<ID=CTG238,length=51422>
##contig=<ID=CTG239,length=51246>
##contig=<ID=CTG24,length=126326>
##contig=<ID=CTG240,length=51184>
##contig=<ID=CTG241,length=50933>
##contig=<ID=CTG242,length=50562>
##contig=<ID=CTG243,length=50529>
##contig=<ID=CTG244,length=50490>
##contig=<ID=CTG245,length=50265>
##contig=<ID=CTG246,length=50204>
##contig=<ID=CTG247,length=50127>
##contig=<ID=CTG248,length=50082>
##contig=<ID=CTG249,length=49831>
##contig=<ID=CTG25,length=125055>
##contig=<ID=CTG250,length=49434>
##contig=<ID=CTG251,length=49341>
##contig=<ID=CTG252,length=49277>
##contig=<ID=CTG253,length=49199>
##contig=<ID=CTG254,length=49192>
##contig=<ID=CTG255,length=49173>
##contig=<ID=CTG256,length=48945>
##contig=<ID=CTG257,length=48906>
##contig=<ID=CTG258,length=48901>
##contig=<ID=CTG259,length=48731>
##contig=<ID=CTG26,length=124380>
##contig=<ID=CTG260,length=48674>
##contig=<ID=CTG261,length=48424>
##contig=<ID=CTG262,length=48250>
##contig=<ID=CTG263,length=48165>
##contig=<ID=CTG264,length=48152>
##contig=<ID=CTG265,length=48053>
##contig=<ID=CTG266,length=47993>
##contig=<ID=CTG267,length=47969>
##contig=<ID=CTG268,length=47823>
##contig=<ID=CTG269,length=47742>
##contig=<ID=CTG27,length=123105>
##contig=<ID=CTG270,length=47676>
##contig=<ID=CTG271,length=47434>
##contig=<ID=CTG272,length=47397>
##contig=<ID=CTG273,length=47369>
##contig=<ID=CTG274,length=47291>
##contig=<ID=CTG275,length=47098>
##contig=<ID=CTG276,length=46996>
##contig=<ID=CTG277,length=46878>
##contig=<ID=CTG278,length=46423>
##contig=<ID=CTG279,length=46334>
##contig=<ID=CTG28,length=122129>
##contig=<ID=CTG280,length=46293>
##contig=<ID=CTG281,length=46242>
##contig=<ID=CTG282,length=46164>
##contig=<ID=CTG283,length=45954>
##contig=<ID=CTG284,length=45904>
##contig=<ID=CTG285,length=45840>
##contig=<ID=CTG286,length=45837>
##contig=<ID=CTG287,length=45826>
##contig=<ID=CTG288,length=45598>
##contig=<ID=CTG289,length=45566>
##contig=<ID=CTG29,length=118000>
##contig=<ID=CTG290,length=45218>
##contig=<ID=CTG291,length=45161>
##contig=<ID=CTG292,length=44966>
##contig=<ID=CTG293,length=44795>
##contig=<ID=CTG294,length=44711>
##contig=<ID=CTG295,length=44562>
##contig=<ID=CTG296,length=44356>
##contig=<ID=CTG297,length=44344>
##contig=<ID=CTG298,length=44154>
##contig=<ID=CTG299,length=44037>
##contig=<ID=CTG30,length=117879>
##contig=<ID=CTG300,length=43872>
##contig=<ID=CTG301,length=43867>
##contig=<ID=CTG302,length=43740>
##contig=<ID=CTG303,length=43615>
##contig=<ID=CTG304,length=43590>
##contig=<ID=CTG305,length=43581>
##contig=<ID=CTG306,length=43559>
##contig=<ID=CTG307,length=43456>
##contig=<ID=CTG308,length=43445>
##contig=<ID=CTG309,length=43326>
##contig=<ID=CTG31,length=117440>
##contig=<ID=CTG310,length=43038>
##contig=<ID=CTG311,length=42875>
##contig=<ID=CTG312,length=42826>
##contig=<ID=CTG313,length=42722>
##contig=<ID=CTG314,length=42680>
##contig=<ID=CTG315,length=42603>
##contig=<ID=CTG316,length=42464>
##contig=<ID=CTG317,length=42388>
##contig=<ID=CTG318,length=42381>
##contig=<ID=CTG319,length=42379>
##contig=<ID=CTG32,length=116425>
##contig=<ID=CTG320,length=42130>
##contig=<ID=CTG321,length=41757>
##contig=<ID=CTG322,length=41654>
##contig=<ID=CTG323,length=41566>
##contig=<ID=CTG324,length=41437>
##contig=<ID=CTG325,length=41252>
##contig=<ID=CTG326,length=41065>
##contig=<ID=CTG327,length=40870>
##contig=<ID=CTG328,length=40810>
##contig=<ID=CTG329,length=40759>
##contig=<ID=CTG33,length=115451>
##contig=<ID=CTG330,length=40739>
##contig=<ID=CTG331,length=40693>
##contig=<ID=CTG332,length=40669>
##contig=<ID=CTG333,length=40534>
##contig=<ID=CTG334,length=40286>
##contig=<ID=CTG335,length=40242>
##contig=<ID=CTG336,length=40170>
##contig=<ID=CTG337,length=39932>
##contig=<ID=CTG338,length=39921>
##contig=<ID=CTG339,length=39818>
##contig=<ID=CTG34,length=114253>
##contig=<ID=CTG340,length=39810>
##contig=<ID=CTG341,length=39785>
##contig=<ID=CTG342,length=39739>
##contig=<ID=CTG343,length=39652>
##contig=<ID=CTG344,length=39614>
##contig=<ID=CTG345,length=39611>
##contig=<ID=CTG346,length=39583>
##contig=<ID=CTG347,length=39497>
##contig=<ID=CTG348,length=39370>
##contig=<ID=CTG349,length=38976>
##contig=<ID=CTG35,length=112958>
##contig=<ID=CTG350,length=38777>
##contig=<ID=CTG351,length=38649>
##contig=<ID=CTG352,length=38622>
##contig=<ID=CTG353,length=38524>
##contig=<ID=CTG354,length=38397>
##contig=<ID=CTG355,length=38342>
##contig=<ID=CTG356,length=38279>
##contig=<ID=CTG357,length=38263>
##contig=<ID=CTG358,length=38248>
##contig=<ID=CTG359,length=38199>
##contig=<ID=CTG36,length=112559>
##contig=<ID=CTG360,length=38145>
##contig=<ID=CTG361,length=38022>
##contig=<ID=CTG362,length=38019>
##contig=<ID=CTG363,length=37567>
##contig=<ID=CTG364,length=37334>
##contig=<ID=CTG365,length=37294>
##contig=<ID=CTG366,length=37275>
##contig=<ID=CTG367,length=37204>
##contig=<ID=CTG368,length=37193>
##contig=<ID=CTG369,length=37182>
##contig=<ID=CTG37,length=109623>
##contig=<ID=CTG370,length=37179>
##contig=<ID=CTG371,length=37151>
##contig=<ID=CTG372,length=36834>
##contig=<ID=CTG373,length=36826>
##contig=<ID=CTG374,length=36708>
##contig=<ID=CTG375,length=36562>
##contig=<ID=CTG376,length=36554>
##contig=<ID=CTG377,length=36554>
##contig=<ID=CTG378,length=36545>
##contig=<ID=CTG379,length=36312>
##contig=<ID=CTG38,length=108590>
##contig=<ID=CTG380,length=36286>
##contig=<ID=CTG381,length=36283>
##contig=<ID=CTG382,length=36272>
##contig=<ID=CTG383,length=36174>
##contig=<ID=CTG384,length=36139>
##contig=<ID=CTG385,length=35995>
##contig=<ID=CTG386,length=35936>
##contig=<ID=CTG387,length=35915>
##contig=<ID=CTG388,length=35862>
##contig=<ID=CTG389,length=35851>
##contig=<ID=CTG39,length=148182>
##contig=<ID=CTG390,length=35841>
##contig=<ID=CTG391,length=35725>
##contig=<ID=CTG392,length=35675>
##contig=<ID=CTG393,length=35603>
##contig=<ID=CTG394,length=35568>
##contig=<ID=CTG395,length=35516>
##contig=<ID=CTG396,length=35516>
##contig=<ID=CTG397,length=35482>
##contig=<ID=CTG398,length=35381>
##contig=<ID=CTG399,length=35364>
##contig=<ID=CTG40,length=108337>
##contig=<ID=CTG400,length=35304>
##contig=<ID=CTG401,length=35276>
##contig=<ID=CTG402,length=35237>
##contig=<ID=CTG403,length=35205>
##contig=<ID=CTG404,length=35159>
##contig=<ID=CTG405,length=35145>
##contig=<ID=CTG406,length=34999>
##contig=<ID=CTG407,length=34986>
##contig=<ID=CTG408,length=34983>
##contig=<ID=CTG409,length=34849>
##contig=<ID=CTG41,length=107686>
##contig=<ID=CTG410,length=34805>
##contig=<ID=CTG411,length=34626>
##contig=<ID=CTG412,length=34466>
##contig=<ID=CTG413,length=34389>
##contig=<ID=CTG414,length=34380>
##contig=<ID=CTG415,length=34275>
##contig=<ID=CTG416,length=34168>
##contig=<ID=CTG417,length=34118>
##contig=<ID=CTG418,length=34044>
##contig=<ID=CTG419,length=33956>
##contig=<ID=CTG42,length=107177>
##contig=<ID=CTG420,length=33935>
##contig=<ID=CTG421,length=33910>
##contig=<ID=CTG422,length=33603>
##contig=<ID=CTG423,length=33512>
##contig=<ID=CTG424,length=33478>
##contig=<ID=CTG425,length=33358>
##contig=<ID=CTG426,length=33334>
##contig=<ID=CTG427,length=33327>
##contig=<ID=CTG428,length=33179>
##contig=<ID=CTG429,length=33076>
##contig=<ID=CTG43,length=106382>
##contig=<ID=CTG430,length=33027>
##contig=<ID=CTG431,length=32999>
##contig=<ID=CTG432,length=32977>
##contig=<ID=CTG433,length=32840>
##contig=<ID=CTG434,length=32837>
##contig=<ID=CTG435,length=32613>
##contig=<ID=CTG436,length=32599>
##contig=<ID=CTG437,length=32597>
##contig=<ID=CTG438,length=32588>
##contig=<ID=CTG439,length=32455>
##contig=<ID=CTG44,length=73974>
##contig=<ID=CTG440,length=32302>
##contig=<ID=CTG441,length=32293>
##contig=<ID=CTG442,length=32285>
##contig=<ID=CTG443,length=32275>
##contig=<ID=CTG444,length=32195>
##contig=<ID=CTG445,length=32006>
##contig=<ID=CTG446,length=31853>
##contig=<ID=CTG447,length=31828>
##contig=<ID=CTG448,length=31784>
##contig=<ID=CTG449,length=31710>
##contig=<ID=CTG45,length=105854>
##contig=<ID=CTG450,length=31694>
##contig=<ID=CTG451,length=31620>
##contig=<ID=CTG452,length=31516>
##contig=<ID=CTG453,length=31486>
##contig=<ID=CTG454,length=31358>
##contig=<ID=CTG455,length=30929>
##contig=<ID=CTG456,length=30833>
##contig=<ID=CTG457,length=30820>
##contig=<ID=CTG458,length=30672>
##contig=<ID=CTG459,length=30669>
##contig=<ID=CTG46,length=105608>
##contig=<ID=CTG460,length=30593>
##contig=<ID=CTG461,length=30576>
##contig=<ID=CTG462,length=30562>
##contig=<ID=CTG463,length=30448>
##contig=<ID=CTG464,length=30269>
##contig=<ID=CTG465,length=30238>
##contig=<ID=CTG466,length=30227>
##contig=<ID=CTG467,length=30217>
##contig=<ID=CTG468,length=30095>
##contig=<ID=CTG469,length=30084>
##contig=<ID=CTG47,length=104172>
##contig=<ID=CTG470,length=30082>
##contig=<ID=CTG471,length=30009>
##contig=<ID=CTG472,length=29956>
##contig=<ID=CTG473,length=29661>
##contig=<ID=CTG474,length=29643>
##contig=<ID=CTG475,length=29601>
##contig=<ID=CTG476,length=29570>
##contig=<ID=CTG477,length=29543>
##contig=<ID=CTG478,length=29448>
##contig=<ID=CTG479,length=29447>
##contig=<ID=CTG48,length=110217>
##contig=<ID=CTG480,length=29345>
##contig=<ID=CTG481,length=29283>
##contig=<ID=CTG482,length=29204>
##contig=<ID=CTG483,length=29084>
##contig=<ID=CTG484,length=29008>
##contig=<ID=CTG485,length=28901>
##contig=<ID=CTG486,length=28765>
##contig=<ID=CTG487,length=28688>
##contig=<ID=CTG488,length=28495>
##contig=<ID=CTG489,length=28468>
##contig=<ID=CTG49,length=103021>
##contig=<ID=CTG490,length=28294>
##contig=<ID=CTG491,length=27965>
##contig=<ID=CTG492,length=27938>
##contig=<ID=CTG493,length=27926>
##contig=<ID=CTG494,length=27722>
##contig=<ID=CTG495,length=27624>
##contig=<ID=CTG496,length=27487>
##contig=<ID=CTG497,length=27390>
##contig=<ID=CTG498,length=27329>
##contig=<ID=CTG499,length=27283>
##contig=<ID=CTG50,length=99266>
##contig=<ID=CTG500,length=27258>
##contig=<ID=CTG501,length=27115>
##contig=<ID=CTG502,length=26974>
##contig=<ID=CTG503,length=26966>
##contig=<ID=CTG504,length=26907>
##contig=<ID=CTG505,length=26859>
##contig=<ID=CTG506,length=26451>
##contig=<ID=CTG507,length=25860>
##contig=<ID=CTG508,length=25706>
##contig=<ID=CTG509,length=25598>
##contig=<ID=CTG51,length=99020>
##contig=<ID=CTG510,length=25583>
##contig=<ID=CTG511,length=25553>
##contig=<ID=CTG512,length=25401>
##contig=<ID=CTG513,length=25201>
##contig=<ID=CTG514,length=24948>
##contig=<ID=CTG515,length=24921>
##contig=<ID=CTG516,length=24816>
##contig=<ID=CTG517,length=50000>
##contig=<ID=CTG518,length=1104557>
##contig=<ID=CTG519,length=502611>
##contig=<ID=CTG52,length=98366>
##contig=<ID=CTG520,length=634957>
##contig=<ID=CTG521,length=693869>
##contig=<ID=CTG522,length=717432>
##contig=<ID=CTG523,length=1474637>
##contig=<ID=CTG524,length=1101368>
##contig=<ID=CTG525,length=984572>
##contig=<ID=CTG526,length=953266>
##contig=<ID=CTG527,length=939591>
##contig=<ID=CTG528,length=421040>
##contig=<ID=CTG529,length=333802>
##contig=<ID=CTG53,length=98187>
##contig=<ID=CTG530,length=50000>
##contig=<ID=CTG531,length=250000>
##contig=<ID=CTG532,length=50000>
##contig=<ID=CTG533,length=50000>
##contig=<ID=CTG534,length=303782>
##contig=<ID=CTG535,length=262806>
##contig=<ID=CTG536,length=253599>
##contig=<ID=CTG54,length=98133>
##contig=<ID=CTG55,length=97704>
##contig=<ID=CTG56,length=97138>
##contig=<ID=CTG57,length=96406>
##contig=<ID=CTG58,length=96307>
##contig=<ID=CTG59,length=96144>
##contig=<ID=CTG60,length=96069>
##contig=<ID=CTG61,length=95638>
##contig=<ID=CTG62,length=93990>
##contig=<ID=CTG63,length=93282>
##contig=<ID=CTG64,length=92448>
##contig=<ID=CTG65,length=92341>
##contig=<ID=CTG66,length=91895>
##contig=<ID=CTG67,length=90797>
##contig=<ID=CTG68,length=90601>
##contig=<ID=CTG69,length=89615>
##contig=<ID=CTG70,length=89243>
##contig=<ID=CTG71,length=89065>
##contig=<ID=CTG72,length=88818>
##contig=<ID=CTG73,length=87974>
##contig=<ID=CTG74,length=85338>
##contig=<ID=CTG75,length=84663>
##contig=<ID=CTG76,length=84297>
##contig=<ID=CTG77,length=83728>
##contig=<ID=CTG78,length=83435>
##contig=<ID=CTG79,length=82762>
##contig=<ID=CTG80,length=82043>
##contig=<ID=CTG81,length=81934>
##contig=<ID=CTG82,length=81842>
##contig=<ID=CTG83,length=81599>
##contig=<ID=CTG84,length=81510>
##contig=<ID=CTG85,length=81302>
##contig=<ID=CTG86,length=80784>
##contig=<ID=CTG87,length=80493>
##contig=<ID=CTG88,length=80296>
##contig=<ID=CTG89,length=79789>
##contig=<ID=CTG90,length=79302>
##contig=<ID=CTG91,length=79250>
##contig=<ID=CTG92,length=79190>
##contig=<ID=CTG93,length=79083>
##contig=<ID=CTG94,length=78252>
##contig=<ID=CTG95,length=77710>
##contig=<ID=CTG96,length=77228>
##contig=<ID=CTG97,length=77155>
##contig=<ID=CTG98,length=77056>
##contig=<ID=CTG99,length=76991>
##contig=<ID=chr01,length=198716360>
##contig=<ID=chr02,length=148915216>
##contig=<ID=chr03,length=111595783>
##contig=<ID=chr04,length=90932695>
##contig=<ID=chr05,length=59703627>
##contig=<ID=chr06,length=37194071>
##contig=<ID=chr07,length=36397468>
##contig=<ID=chr08,length=30005823>
##contig=<ID=chr09,length=25057974>
##contig=<ID=chr10,length=21756992>
##contig=<ID=chr11,length=20405750>
##contig=<ID=chr12,length=22573508>
##contig=<ID=chr13,length=19314296>
##contig=<ID=chr14,length=17321976>
##contig=<ID=chr15,length=13882070>
##contig=<ID=chr16,length=5993817>
##contig=<ID=chr17,length=10378515>
##contig=<ID=chr18,length=12114073>
##contig=<ID=chr19,length=11236887>
##contig=<ID=chr20,length=15714473>
##contig=<ID=chr21,length=7199521>
##contig=<ID=chr22,length=5997418>
##contig=<ID=chr23,length=6877641>
##contig=<ID=chr24,length=7214281>
##contig=<ID=chr25,length=3505874>
##contig=<ID=chr26,length=6416353>
##contig=<ID=chr27,length=9098002>
##contig=<ID=chr28,length=1847837>
##contig=<ID=chr29,length=12018215>
##contig=<ID=chr30,length=11206585>
##contig=<ID=chr31,length=6524495>
##contig=<ID=chr32,length=950386>
##contig=<ID=chr33,length=655361>
##contig=<ID=chr34,length=2578537>
##contig=<ID=chr35,length=418476>
##contig=<ID=chr36,length=413912>
##contig=<ID=chr37,length=322733>
##contig=<ID=chr38,length=304350>
##contig=<ID=chrW,length=13504621>
##contig=<ID=chrZ,length=83786400>
##ALT=<ID=DEL,Description="Deletion">
##ALT=<ID=DUP,Description="Duplication">
##ALT=<ID=INV,Description="Inversion">
##ALT=<ID=BND,Description="Translocation">
##ALT=<ID=INS,Description="Insertion">
##INFO=<ID=CIEND,Number=2,Type=String,Description="PE confidence interval around END">
##INFO=<ID=CIPOS,Number=2,Type=String,Description="PE confidence interval around POS">
##INFO=<ID=CHR2,Number=1,Type=String,Description="Chromosome for END coordinate in case of a translocation">
##INFO=<ID=END,Number=1,Type=Integer,Description="End position of the structural variant">
##INFO=<ID=MAPQ,Number=1,Type=Integer,Description="Median mapping quality of paired-ends">
##INFO=<ID=RE,Number=1,Type=Integer,Description="read support">
##INFO=<ID=IMPRECISE,Number=0,Type=Flag,Description="Imprecise structural variation">
##INFO=<ID=PRECISE,Number=0,Type=Flag,Description="Precise structural variation">
##INFO=<ID=SVLEN,Number=1,Type=Integer,Description="Length of the SV">
##INFO=<ID=SVMETHOD,Number=1,Type=String,Description="Method for generating this merged VCF file.">
##INFO=<ID=SVTYPE,Number=1,Type=String,Description="Type of the SV.">
##INFO=<ID=SUPP_VEC,Number=1,Type=String,Description="Vector of supporting samples.">
##INFO=<ID=SUPP,Number=1,Type=String,Description="Number of samples supporting the variant">
##INFO=<ID=STRANDS,Number=1,Type=String,Description="Indicating the direction of the reads with respect to the type and breakpoint.">
##FORMAT=<ID=GT,Number=1,Type=String,Description="Genotype">
##FORMAT=<ID=PSV,Number=1,Type=String,Description="Previous support vector">
##FORMAT=<ID=LN,Number=1,Type=Integer,Description="predicted length">
##FORMAT=<ID=DR,Number=2,Type=Integer,Description="# supporting reference,variant reads in that order">
##FORMAT=<ID=ST,Number=1,Type=String,Description="Strand of SVs">
##FORMAT=<ID=QV,Number=1,Type=String,Description="Quality values: if not defined a . otherwise the reported value.">
##FORMAT=<ID=TY,Number=1,Type=String,Description="Types">
##FORMAT=<ID=ID,Number=1,Type=String,Description="Variant ID from input.">
##FORMAT=<ID=RAL,Number=1,Type=String,Description="Reference allele sequence reported from input.">
##FORMAT=<ID=AAL,Number=1,Type=String,Description="Alternative allele sequence reported from input.">
##FORMAT=<ID=CO,Number=1,Type=String,Description="Coordinates">
#CHROM	POS	ID	REF	ALT	QUAL	FILTER	INFO	FORMAT	Sample	Sample_1	Sample_2	Sample_3	Sample_4	Sample_5	Sample_6	Sample_7	Sample_8
CTG03	89269	svim_asm.INS.36	G	GTGGGTCTCTGTGTCACCCCATGGGTCCCTGCATCACCCCCATGGCTCCCTATGTCACCCCCATGGGTCCCTATGTCACCCCATGGGTCCCTATGTCGCCCCCATGGGTCCCTATATCACCCCCATGGGTCCCTATGGGTCCCTATGTCACCCCCA	.	PASS	SUPP=9;SUPP_VEC=111111111;SVLEN=211;SVTYPE=INS;SVMETHOD=SURVIVOR1.0.7;CHR2=CTG03;END=89269;CIPOS=-780,66;CIEND=-672,169;STRANDS=+-	GT:PSV:LN:DR:ST:QV:TY:ID:RAL:AAL:CO	1/1:NA:262:0,0:+-:.:INS:svim_asm.INS.28:G:GGGGACGTCCCCATTGTGGGGGTCCTACACTGTGGGGAGGAGGAAGGGGAGACCCCCCCCATTAGGAGGGGGAGACTCATTGCTGCATCCCCCCATCTCAGGGGTCCCCCACCCTCTGAGGAGGGGGAGGAGACCCCCCCACCCCCATTGCTGCTTATTGGGGGACCCCCCCATTGTGGGGGTCCTACGCTGTGCGGAGGAGGAAGGGGAGACCCCCCCCCCCCNNNNNNNNNNCCCCCCCCACCCCCATTGCTGCTCACGGT:CTG03_88532-CTG03_88532	1/1:NA:155:0,0:+-:.,.:INS,INS:svim_asm.INS.22:G:GTGGGTCTCTGTGTCACCCCATGGGTCCCTGCATCACCCCCATGGCTCCCTATGTCACCCCCATGGGTCCCTATGTCACCCCATGGGTCCCTATGTCGCCCCCATGGGTCCCTATATCACCCCCATGGGTCCCTATGGGTCCCTATGTCACCCCCA:CTG03_89269-CTG03_89269,CTG03_89335-CTG03_89335	1/1:NA:162:0,0:+-:.:INS:svim_asm.INS.34:A:AAGGAGGGGGAGGAGAGCCCCCCCCACCCCCATTGCTGCTTATTGGGGGACGTCCCCATTGTGGGGGTCCTACACTGTGGGGAGGAGGAAGGGGAGACCCCCCCCATTAGGAGGGGGAGACTCATTGCTGCATCCCCCCATCTCAGGGGTCCCCCACCCTCTG:CTG03_88489-CTG03_88489	1/1:NA:162:0,0:+-:.,.,.:INS,INS,INS:svim_asm.INS.33:A:AAGGAGGGGGAGGAGAGCCCCCCCCACCCCCATTGCTGCTTATTGGGGGACGTCCCCATTGTGGGGGTCCTACACTGTGGGGAGGAGGAAGGGGAGACCCCCCCCATTAGGAGGGGGAGACTCATTGCTGCATCCCCCCATCTCAGGGGTCCCCCACCCTCTG:CTG03_88489-CTG03_88489,CTG03_89269-CTG03_89269,CTG03_89335-CTG03_89335	1/1:NA:155:0,0:+-:.,.:INS,INS:svim_asm.INS.36:G:GTGGGTCTCTGTGTCACCCCATGGGTCCCTGCATCACCCCCATGGCTCCCTATGTCACCCCCATGGGTCCCTATGTCACCCCATGGGTCCCTATGTCGCCCCCATGGGTCCCTATATCACCCCCATGGGTCCCTATGGGTCCCTATGTCACCCCCA:CTG03_89269-CTG03_89269,CTG03_89335-CTG03_89335	1/1:NA:160:0,0:+-:.:INS:svim_asm.INS.16:A:AAGGAGGGGGAGGAGAGCCCCCCCCACCCCCATTGCTGCTTATTGGGGGACGTCCCCATTGTGGGGGTCCTACACTGTGGGGAGGAGGAAGGGGAGACCCCCCCATTAGGAGGGGGAGACTCATTGCTGCACCCCCCCTCTCAGGGGTCCCCCACCCTCTG:CTG03_88489-CTG03_88489	1/1:NA:337:0,0:+-:.,.,.:INS,INS,INS:svim_asm.INS.43:C:CCCCCATTAGGAGGGGGAGACTCATTGCTGCATCCCCCCATCTCAGGGGTCCCCCACCCTCTGAGGAGGGGGAGGAGACCCCCCCCACCCCCATTGCTGCTTATTGGGGGACCCCCCCATTGTGGGGGTCCTACGCTGTGCGGAGGAGGAAGGGGAGACCCCCCCCCCATTTCAGGCATCCTCCCCCATTAGGAGGGGAGACTCATTGCTGCACCCCCCACCTCGGGGGTCCCCCACCCTCTGAGGAGTGGGAGGAGACCCCCCCCACCCCCATTGCTGCTCACGGTGGGACCCCCCCATTGTGGGAGTCCTACACTGTGCGGAGGAGGAAGGGAAGA:CTG03_88586-CTG03_88586,CTG03_89269-CTG03_89269,CTG03_89335-CTG03_89335	1/1:NA:162:0,0:+-:.:INS:svim_asm.INS.18:A:AAGGAGGGGGAGGAGAGCCCCCCCCACCCCCATTGCTGCTTATTGGGGGACGTCCCCATTGTGGGGGTCCTACACTGTGGGGAGGAGGAAGGGGAGACCCCCCCCATTAGGAGGGGGAGACTCATTGCTGCATCCCCCCATCTCAGGGGTCCCCCACTCTCTG:CTG03_88489-CTG03_88489	1/1:NA:344:0,0:+-:.,.,.:INS,INS,INS:svim_asm.INS.45:G:GGGGACGTCCCCATTGTGGGGGTCCTACACTGTGGGGAGGAGGAAGGGGAGACCCCCCCCATTAGGAGGGGGAGACTCATTGCTGCATCCCCCCATCTCAGGGGTCCCCCACCCTCTGAGGAGGGGGAGGAGACCCCCCCACCCCCATTGCTGCTTATTGGGGGACCCCCCCATTGTGGGGGTCCTACGCTGTGCGGAGGAGGAAGGGGAGACCCCCCCCCCCCATTTCAGGCATCCTCCCCCATTAGGAGGGGGAGACTCATTGCTGCACCCCCCCACCTCGGGGGTCCCCCACCCTCTGAGGAGTGGGAGGAGACCCCCCCCACCCCCATTGCTGCTCACGGT:CTG03_88532-CTG03_88532,CTG03_89269-CTG03_89269,CTG03_89335-CTG03_89335
CTG114	43402	svim_asm.DEL.3429	GCTGCCACCAAAGCAGCTCCTCAGAGTCCCATTGCTGCCACTCCAGCTCCTCCAGCTGCCCCTCCTGCCACCAAAGCAGGTCCTCAGAGCCCTATTGCAGCCACTCCAGCTGCCCCTGCTGCCACCAAAGCAGCTCCTCAGAGCCCTGTTGCTGCCACTCCAGCTCCTCCAGCTGCCCCTC	G	.	PASS	SUPP=9;SUPP_VEC=111111111;SVLEN=-135;SVTYPE=DEL;SVMETHOD=SURVIVOR1.0.7;CHR2=CTG114;END=43582;CIPOS=0,1043;CIEND=0,941;STRANDS=+-	GT:PSV:LN:DR:ST:QV:TY:ID:RAL:AAL:CO	1/1:NA:78:0,0:+-:.:DEL:svim_asm.DEL.566:ACTCCCCCTGCCCCTGCAGCTCCAGCATCTTCAGCTACAGCCAAAGCACCTCCCAAGAGTCCCACTGCTGCCCCATCTG:A:CTG114_44386-CTG114_44464	1/1:NA:126:0,0:+-:.,.:DEL,DEL:svim_asm.DEL.932:ACTCCAGCTGCCCCTGCTGCCACCAAAGCAGCTCCTCAGAGCCCTGTTGCTGCCACTCCAGCTCCTCCAGCTGCCCCTCCTGCCACCAAAGCAGCTCCTCAGAGCCCTGTTGCTGCCACTCCAGCTC:A:CTG114_43504-CTG114_43630,CTG114_44445-CTG114_44523	1/1:NA:126:0,0:+-:.:DEL:svim_asm.DEL.1135:ACTCCAGCTGCCCCTGCTGCCACCAAAGCAGCTCCTCAGAGCCCTGTTGCTGCCACTCCAGCTCCTCCAGCTGCCCCTCCTGCCACCAAAGCAGCTCCTCAGAGCCCTGTTGCTGCCACTCCAGCTC:A:CTG114_43504-CTG114_43630	1/1:NA:126:0,0:+-:.:DEL:svim_asm.DEL.1544:ACTCCAGCTGCCCCTGCTGCCACCAAAGCAGCTCCTCAGAGCCCTGTTGCTGCCACTCCAGCTCCTCCAGCTGCCCCTCCTGCCACCAAAGCAGCTCCTCAGAGCCCTGTTGCTGCCACTCCAGCTC:A:CTG114_43504-CTG114_43630	1/1:NA:180:0,0:+-:.:DEL:svim_asm.DEL.3429:GCTGCCACCAAAGCAGCTCCTCAGAGTCCCATTGCTGCCACTCCAGCTCCTCCAGCTGCCCCTCCTGCCACCAAAGCAGGTCCTCAGAGCCCTATTGCAGCCACTCCAGCTGCCCCTGCTGCCACCAAAGCAGCTCCTCAGAGCCCTGTTGCTGCCACTCCAGCTCCTCCAGCTGCCCCTC:G:CTG114_43402-CTG114_43582	1/1:NA:126:0,0:+-:.:DEL:svim_asm.DEL.668:ACTCCAGCTGCCCCTGCTGCCACCAAAGCAGCTCCTCAGAGCCCTGTTGCTGCCACTCCAGCTCCTCCAGCTGCCCCTCCTGCCACCAAAGCAGCTCCTCAGAGCCCTGTTGCTGCCACTCCAGCTC:A:CTG114_43504-CTG114_43630	1/1:NA:204:0,0:+-:.:DEL:svim_asm.DEL.1783:CCAGCTGCCCCTCCTGCCACCAAAGCAGCTCCTCAGAGCCCTGTTGCTGCCACTCCAGCTCCTCCAGCTGCCCCTGCTGCCACCAAAGCAGCTCCTCAGAGCCCTGTTGCTGCCACACCAGCTCCTCCAGCTGCCCCTGCTGCCACCAAAGCAGCTCCCCGGAGTCCTGTTGCTGCCACTCCAGCTCCTGCAGCTGCCCCAGCAA:C:CTG114_43570-CTG114_43774	1/1:NA:126:0,0:+-:.:DEL:svim_asm.DEL.1964:ACTCCAGCTGCCCCTGCTGCCACCAAAGCAGCTCCTCAGAGCCCTGTTGCTGCCACTCCAGCTCCTCCAGCTGCCCCTCCTGCCACCAAAGCAGCTCCTCAGAGCCCTGTTGCTGCCACTCCAGCTC:A:CTG114_43504-CTG114_43630	1/1:NA:126:0,0:+-:.:DEL:svim_asm.DEL.1092:ACTCCAGCTGCCCCTGCTGCCACCAAAGCAGCTCCTCAGAGCCCTGTTGCTGCCACTCCAGCTCCTCCAGCTGCCCCTCCTGCCACCAAAGCAGCTCCTCAGAGCCCTGTTGCTGCCACTCCAGCTC:A:CTG114_43504-CTG114_43630
CTG114	67246	svim_asm.INS.525	A	ATGGGATGGGGATGGTGCTGTGCCATGGGGCAGTGCCATGCCGTGAGATAGGGCGGTGCTG	.	PASS	SUPP=9;SUPP_VEC=111111111;SVLEN=188;SVTYPE=INS;SVMETHOD=SURVIVOR1.0.7;CHR2=CTG114;END=67246;CIPOS=-18,61;CIEND=0,572;STRANDS=+-	GT:PSV:LN:DR:ST:QV:TY:ID:RAL:AAL:CO	1/1:NA:246:0,0:+-:.:INS:svim_asm.INS.434:G:GTGGAATGGGGACAGGGTTGGGCCATGGGGCAGTGCCGTGCTATGAGATGGGGCTGCCCCATGGGATGCAGGACAGGGCTGTGGCATGGGATGGGGACAGAGTAGTGCTGTGGGATGGGGATGGTGCTGTGCCGTGGGATGGGGATAAAGCAGTGCTGTGTGATGGGGACAGGGTTGTGCTATGGGATGGGGATGGTGCTGTGCCATGGGGCAGTGCCATGCCGTGAGATAGGGCGGTGCTGTGCCA:CTG114_67270-CTG114_67270	1/1:NA:246:0,0:+-:.:INS:svim_asm.INS.631:G:GTGGAATGGGGACAGGGTTGGGCCATGGGGCAGTGCCGTGCTATGAGATGGGGCTGCCCCATGGGATGCAGGACAGGGCTGTGCCATGGGATGGGGACAGAGTAGTGCTGTGGGATGGGGATGGTGCTGTGCCGTGGGATGGGGATAAAGCAGTGCTGTGTGATGGGGACAGGGTTGTGCTATGGGATGGGGATGGTGCTGTGCCATGGGGCAGTGCCATGCCGTGAGATAGGGCGGTGCTGTGCCA:CTG114_67270-CTG114_67270	1/1:NA:60:0,0:+-:.:INS:svim_asm.INS.1071:A:ATGGGATGGGGATGGTGCTGTGCCATGGGGCAGTGCCATGCCGTGAGATAGGGCGGTGCTG:CTG114_67246-CTG114_67246	1/1:NA:60:0,0:+-:.:INS:svim_asm.INS.1138:A:ATGGGATGGGGATGGTGCTGTGCCATGGGGCAGTGCCATGCCGTGAGATAGGGCGGTGCTG:CTG114_67246-CTG114_67246	1/1:NA:60:0,0:+-:.:INS:svim_asm.INS.3206:A:ATGGGATGGGGATGGTGCTGTGCCATGGGGCAGTGCCATGCCGTGAGATAGGGCGGTGCTG:CTG114_67246-CTG114_67246	1/1:NA:60:0,0:+-:.:INS:svim_asm.INS.525:A:ATGGGATGGGGATGGTGCTGTGCCATGGGGCAGTGCCATGCCGTGAGATAGGGCGGTGCTG:CTG114_67246-CTG114_67246	1/1:NA:650:0,0:+-:.,.:INS,INS:svim_asm.INS.1979:T:TAGGGCGGGCTGCTGTGGGATGGGGATGGTGCTGTGCCGTGGAATGGGGACAGGGTTGGGCCATGGGGCAGTGCCGTGCTATGAGATGGGGCTGCCCCATGGGATGCAGGACAGGGCTGTGCCATGGGATGGGGACAGAGTAGTGCTGTAGGATGGGGATGGTGCTGTGCCGTGGGATGGGGATAAAGCAGTGCTGTGTGATGGGGACAGGGTTGTGCTATGGGATGGGGATGGTGCTGTGCCATGGGGCAGTGCCATGCCGTGAGATAGGGCGGTGCTGTGCCATGGAATGGGGACAGGGTTGGGCCATGGGGCAGTGCCGTGCTATGAGATGGGGCTGCCCCATGGGATGGAGGACAGGGCTGTGGCATGGGATGGGGACAGAGCAGTGCTGTGGGATGGGGATGGTGCTGTGCCGTGGGATGAGGACAGGGCTATGGGATGGGGCAGTGCTGTGGGATGGGGGACAGAGCAGTGCCATGGGATGGGGATAAAGCAGTGCTGTGTGATGGGGATGGGGCTGTGCCATGAGGCAGTGCTGTGGGATGGGGCAGTGCTGTGGGGTGAGGACAGGGCTGTGTCATGGGATAGGGTCAGAGCAGTGCTGTGGGATGGGGATGGTGCTGTGCCATGGGGCAGTGCCATGGGATG:CTG114_67228-CTG114_67228,CTG114_67258-CTG114_67258	1/1:NA:60:0,0:+-:.:INS:svim_asm.INS.1554:A:ATGGGATGGGGATGGTGCTGTGCCATGGGGCAGTGCCATGCCGTGAGATAGGGCGGTGCTG:CTG114_67246-CTG114_67246	1/1:NA:246:0,0:+-:.:INS:svim_asm.INS.908:G:GTGCTATGAGATGGGGCTGCCCCATGGGATGCAGGACAGGGCTGTGCCATGGGATGGGGACAGAGTAGTGCTGTGGGATGGGGATGGTGCTGTGCCGTGGGATGGGGATAAAGCAGTGCTGTGTGATGGGGACAGGGTTGTGCTATGGGATGGGGATGGTGCTGTGCCATGGGGCAGTGCCATGCCGTGAGATAGGGCGGTGCTGTGCCATGGAATGGGGACAGGGTTGGGCCATGGGGCAGTGCCA:CTG114_67307-CTG114_67307
CTG145	11384	svim_asm.INS.1437	G	GCAAACACGGTGGGGATGGGTTGGTGGCTGCATTTGGGGATCTTGGAGGTCACTTCCAACCTTAATGATGACTCCGATTCTCTGAGCAAACACGGTGGGGATCGGTTGTTTGGATCTGGGGATCTTGGAGGTCATTGTCAGCCTTAATGACTCCGATTCTACGAGCAAACACAGTGGGGATGGGTTGGTGGTTGGATTTGGGGATGTTGGAGGTCATTGTCAGGCTTAATGACTCCGATTCTCTGAGCAAACACGGTGGGGATGGGTTGGTTGGACCTGGGGATCTTGGAGGTCATTGTCAGGCTTAATGACTCCAATTCTACGAGCGAACACGGTGGGGATGGGTTGGTGGTTGGACATGGAGATCCTCGAGGTCATTGCCAACCTTAATGACTCCGATTCTATGAGCAAACACGGTGGGGATGGGTTGGCGGTTGGATTTGGGGATCTTGGAGGTCATTGCCAGCCTTAATGACTCCAATTCTCTGAGCAAACACGGTGGGGATGGGTTGGTGGTTGGACACGGGGATCTTGGAGGTCATTGCCAACCTTAATGGCTCCGATTCGATGACCAAACACAGTGGGGATGGGTTGGCGGTTGTATTTGGGGATCTTGGAGGTCACTTCCAACCTTAATGACTCTGATTCTACAAGCAAACACTGTGGGGATGGGTTGGTGGTTGGATTTGGGGATCTTGGAGGTCACTGCCAGCCTTAATAACTCCGATTCTACGAGCAAACACGGTGGGGATGGGTTGGCGGTTGGATTTGGGGATCTTGGAGGTCACTTCCAACCTTAATGGCTCCGATTCGATGAC	.	PASS	SUPP=9;SUPP_VEC=111111111;SVLEN=524;SVTYPE=INS;SVMETHOD=SURVIVOR1.0.7;CHR2=CTG145;END=11384;CIPOS=-59,434;CIEND=-794,435;STRANDS=+-	GT:PSV:LN:DR:ST:QV:TY:ID:RAL:AAL:CO	1/1:NA:161:0,0:+-:.,.:INS,INS:svim_asm.INS.558:G:GCTTAATGACTCCAATTCTACGAGCGAACACGGTGGGGATGGGTTGGTTGGACCTGGGGATCTTGGAGGTCATTGTCAGGCTTAATGACTCCAATTCTACGAGCGAACACGGTGGGGATGGGCTGGTGGTTGGACATGGAGATCCTCGAGGTCATTGCCAAC:CTG145_11601-CTG145_11601,CTG145_11818-CTG145_11818	1/1:NA:400:0,0:+-:.,.:INS,INS:svim_asm.INS.843:A:AAACACGGTGGGGATGGGTTGGCGGTTGGATTTGGGGATCTTGGAGGTCATTGTCAGGCTTAATGACTCCAATTCTACGAGCGAACACGGTGGGGATGGGTTGGTGGTTGGACACGGGGATCTTGGAGGTCATTGCCAACCTTAATGACTCCGATTCTATGAGCAAACACGGTGGGGATGGGTTGGCGGTTGGATTTGGGGATCTTGGAGGTCATTTCCAACCTTAATGACTCTATGAGCAAACACGGTGGGGATGGGTTGGCAGTTGGATTTGGGGATCTTGGAGGTCATTGCCAGCCTTAATGACTCCGATTCTCTGAGCAAACACGGTGGGGATGGGTTGATTGGATCTGGGGATCTTGGAGGTCATTGTCAGGCTTAATGACTCCGATTCTCTGAGC:CTG145_11708-CTG145_11708,CTG145_11765-CTG145_11765	1/1:NA:818:0,0:+-:.,.,.:INS,INS,INS:svim_asm.INS.1217:G:GGACACGGGGATCTTGGAGGTCATTGCCAGCCTTAATGACTCCGATTCTATGAGCAAACACAGTGGGGATGGGTTGGCGGTTGGATTTGGGGATCTTGGAGGTCATTTCCAACCTTAATGACTCTGATTCTACAAGCAAAACATGGTGGGGATGGGTTGGTGGTTGGATTTGGGGATCTTGGAGGTCATTTCCAACCTTAATGACTCTGATTCTACGAGCAAAACATGGTGGGGATGGGTTGGTGTTGATTTGGGGATGTTGGAGGTCATTGCCAGCCTTAATGACTCCGATTCTATGAGCAAACACGGTGGGGATGGGTTGGTGGTTGGATTTGGGGATCTTGGAGGTCATTTCCAACCTTAATGACTCTGATTCTACGAGCAAAACATGGTGGGGATGGGTTGGTGTTGATTTGGGGATCTTGGAGGTCATTGCCAGCCTTAATGACTCCGATGCTATGAGCAAACACGGTGGGGATGGGCTGGTGGTTGGATTTGGGGATCTTGGAGGTCATTTCCAACCTTAATGACTCCAGTTCTATGAGCAAACACGGTGGGGATGGGTTGGCAGTTGGATTTGGGGATCTTGGAGGTCACTTCCAACCTTAATGACTCCGATTCTCTGAGCAAACACGTTGGGGATGGGTTGGCGGTTGGATTTGGGGATCTTGGAGGTCATTTCCAACCTTAATGGCTCCGATTCTCTGAGCAAACACGGTGGGGATGGGTTGGTGGTTGGATCTGGGGATGTTGGAGGTCATTGCCAGCCTTAATGACTCCGATTCTACAAGCAAAACATGGTGGGGATGGGTTGGTGTT:CTG145_11325-CTG145_11325,CTG145_11490-CTG145_11490,CTG145_11818-CTG145_11818	1/1:NA:817:0,0:+-:.,.:INS,INS:svim_asm.INS.1437:G:GCAAACACGGTGGGGATGGGTTGGTGGCTGCATTTGGGGATCTTGGAGGTCACTTCCAACCTTAATGATGACTCCGATTCTCTGAGCAAACACGGTGGGGATCGGTTGTTTGGATCTGGGGATCTTGGAGGTCATTGTCAGCCTTAATGACTCCGATTCTACGAGCAAACACAGTGGGGATGGGTTGGTGGTTGGATTTGGGGATGTTGGAGGTCATTGTCAGGCTTAATGACTCCGATTCTCTGAGCAAACACGGTGGGGATGGGTTGGTTGGACCTGGGGATCTTGGAGGTCATTGTCAGGCTTAATGACTCCAATTCTACGAGCGAACACGGTGGGGATGGGTTGGTGGTTGGACATGGAGATCCTCGAGGTCATTGCCAACCTTAATGACTCCGATTCTATGAGCAAACACGGTGGGGATGGGTTGGCGGTTGGATTTGGGGATCTTGGAGGTCATTGCCAGCCTTAATGACTCCAATTCTCTGAGCAAACACGGTGGGGATGGGTTGGTGGTTGGACACGGGGATCTTGGAGGTCATTGCCAACCTTAATGGCTCCGATTCGATGACCAAACACAGTGGGGATGGGTTGGCGGTTGTATTTGGGGATCTTGGAGGTCACTTCCAACCTTAATGACTCTGATTCTACAAGCAAACACTGTGGGGATGGGTTGGTGGTTGGATTTGGGGATCTTGGAGGTCACTGCCAGCCTTAATAACTCCGATTCTACGAGCAAACACGGTGGGGATGGGTTGGCGGTTGGATTTGGGGATCTTGGAGGTCACTTCCAACCTTAATGGCTCCGATTCGATGAC:CTG145_11384-CTG145_11384,CTG145_11818-CTG145_11818	1/1:NA:76:0,0:+-:.:INS:svim_asm.INS.3518:T:TCCAACCTTAATGATTCTACGAGCGAACACGGTGGGGATGGGTTGGTGGTTGGACATGGAGATCCTCGAGGTCATTG:CTG145_11438-CTG145_11438	1/1:NA:981:0,0:+-:.,.:INS,INS:svim_asm.INS.624:G:GCAAACACGGTGGGGATGGGTTGGTGGCTGCATTTGGGGATCTTGGAGGTCACTTCCAACCTTAATGATGACTCCGATTCTCTGAGCAAACACGGTGGGGATCGGTTGTTTGGATCTGGGGATCTTGGAGGTCATTGTCAGCCTTAATGACTCCGATTCTACGAGCAAACACAGTGGGGATGGGTTGGTGGTTGGATTTGGGGATGTTGGAGGTCATTGTCAGGCTTAATGACTCCGATTCTCTGAGCAAACACGGTGGGGATGGGTTGGTTGGACCTGGGGATCTTGGAGGTCATTGTCAGGCTTAATGACTCCAATTCTACGAGCGAACACGGTGGGGATGGGTTGGTGGTTGGACATGGAGATCCTCGAGGTCATTGCCAACCTTAATGACTCCGATTCTATGAGCAAACACGGTGGGGATGGGTTGGCGGTTGGATTTGGGGATCTTGGAGGTCATTGCCAGCCTTAATGACTCCAATTCTCTGAGCAAACACGGTGGGGATGGGTTGGTGGTTGGACACGGGGATCTTGGAGGTCATTGCCAACCTTAATGGCTCCGATTCGATGACCAAACACAGTGGGGATGGGTTGGCGGTTGTATTTGGGGATCTTGGAGGTCACTTCCAACCTTAATGACTCTGATTCTACAAGCAAACACTGTGGGGATGGGTTGGTGGTTGGATTTGGGGATCTTGGAGGTCACTGCCAGCCTTAATAACTCCGATTCTACGAGCAAACACGGTGGGGATGGGTTGGCGGTTGTATTTGGGGATCTTGGAGGTCACTTCCAACCTTAATGACTCTGATTCTACAAGCAAACACTGTGGGGATGGGTTGGTGGTTGGATTTGGGGATCTTGGAGGTCACTGCCAGCCTTAATAACTCCGATTCTACGAGCAAACACGGTGGGGATGGGTTGGCGGTTGGATTTGGGGATCTTGGAGGTCACTTCCAACCTTAATGGCTCCGATTCGATGAC:CTG145_11384-CTG145_11384,CTG145_11818-CTG145_11818	1/1:NA:898:0,0:+-:.:INS:svim_asm.INS.2466:A:AAACACGGTGGGGATGGGTTGGTGGTTGGACACGGGGATCTTGGAGGTCATTGCCAGCCTTAATGACTCCGATTCTATGAGCAAACACAGTGGGGATGGGTTGGCGGTTGGATTTGGGGATCTTGGAGGTCACTTCCAACCTTAATGACTCTGATTCTCTGAGCAAACACGGTGGGGATGGGTTGGTGGTTGGATTTGGGGATCTTGGAGGCCATTTCCAACATTAATGACTCTGATTCTATGAGCAAACACGGTGGGGATGGGTTGGTGGTTGGACACGGGGATCTTGGAGGTCATTGCCAGCCTTAATGACTCCGATTCTATGAGCAAACACAGTGGGGATGGGTTGGCGGTTGGATTTGGGGATCTTGGAGGTCATTTCCAACCTTAATGACTCTGATTCTACGAGCAAAACATGGTGGGGATGGGTTGGTGTTGATTTGGGGATGTTGGAGGTCATTGCCAGCCTTAATGACTCCGATTCTATGAGCAAACACGGTGGGGATGGGTTGGTGGTTGGATTTGGGGATCTTGGAGGCCATTTCCAACATTAATGACTCCGATTCTACGAGCAAACACGGTGGGGATGGGTTGGTTGGATCTGGGGATCTTGGAGGTCATTGTCAGGCTTAATGACTCCGATTCTCTGAGCAAACACGGTGGGGATGGGTTGGTGGTTGGATTTGGGGATGTTGGAGGTCATTTCCAACCTTAATGACTCCAGTTCTATGAGCAAACACGGTGGGGATGGGTTGGCAGTTGGATTTGGGGATCTTGGAGGTCATTTCCAACCTTAATGACTCTGATTCTACAAGCAAAACATGGTGGGGATGGGTTGGTGGTTGGATTTGGGGATCTTGGAGGTCATTGCCAGCCTTAACGACTCCGATTCTCTCAGC:CTG145_11708-CTG145_11708	1/1:NA:402:0,0:+-:.,.:INS,INS:svim_asm.INS.1976:T:TGACTCCAATTCTACGAGCAAACATGGTGGGGATGGGTTGGTGGTTGGATTTGGGGATCTTGGAGGTCATTGCCAGCCTTAATGACTCCGATTCTATGAGCAAACATGGTGGGGATGGGTTGGTGGTTGGATTTGGGGATCTTGGAGGTCATTGCCAGCCTTAATGACTCTATGAGCAAACATGGTGGGGATGGGTTGGTGTTGATTTGGGGATGTTGGAGGTCATTGCCAGCCTTAATGACTCCGATTCTATGAGCAAACACGGTGGGGATGGGTTGGTGGTTGGATTTGGGGATCTTGGAGGTCATTTCCAACCTTAATGGCTCCGATTCGATGAGCAAACATGGTGGGGATGGGTTGGTGGTTGGATTTGGGGATTGTGGAGGTCATTGCCAGCCTTAAC:CTG145_11343-CTG145_11343,CTG145_11607-CTG145_11607	1/1:NA:161:0,0:+-:.:INS:svim_asm.INS.1134:T:TTGGACCTGGGGATGTTGGAGGTCATTGTCAGGCTTAATGACTCCAATTCTACGAGCGAACACGGTGGGGATGGGCTGGTGGTTGGACATGGAGATCCTCGAGGTCATTGCCAACCTTAATGACTCCGATTCTATGAGCAAACACGGTGGGGATGGGTTGGC:CTG145_11648-CTG145_11648
CTG145	15935	svim_asm.INS.3520	C	CTCTATGAGCAGACACGGTGGGGATGGTTGGCGGTTGGACCTGACGATCTTAGAGGTCATTTCCAACCTTAATGAGTCTTTCATTCTACGGGTGGGCACGGTGGGGATGAGTTGGCCACTGGACTTGATCTTAGAGGTCATTTCCACCCTTAATGAGTCTTTGATTCAATGAACCAACATGGTGTGGATGATTGGTGGTTGGACATGACGATCTTAGAGGTCATTTCCACCCCTAATGAGTCTTTGACTCTACAGGTGGACACGGTGGGGATAGGGTTGGCCATTGGACTTGACAATCTTAGAGATCTCTTCTGGACTTCATGAGCTCAGAGGTCATTTCCAACCTTAACGACTCCCTGACTCTATGAGCAGACACGGTGGGGATGGTTGGCGGTGGGACCTGACGATCTTAGAGGTCATTTCCAACCTCAATGAGTCTTTCAT	.	PASS	SUPP=9;SUPP_VEC=111111111;SVLEN=331;SVTYPE=INS;SVMETHOD=SURVIVOR1.0.7;CHR2=CTG145;END=15935;CIPOS=-147,658;CIEND=-161,781;STRANDS=+-	GT:PSV:LN:DR:ST:QV:TY:ID:RAL:AAL:CO	1/1:NA:249:0,0:+-:.,.,.:INS,INS,INS:svim_asm.INS.561:T:TTCATGAGCTCGGAGGTCATTTCCAACCTTAACGACTCCCTGACTCTATGAGCAGACACGGTGGGGATGGCTGGCGGTGGGACCTGATGCTCTTAGAGGTCATTTCCACCCTTAATGACGCTTTGATTCTGTGAGCAAACATGGTGGGGATGGTTGGTGGTTGGACGTGACGATCTTAGAGGTCATTTCCAACCCTAATGAGTCTTTGATTCAATGAACCAACATGGTGTGGATGGTTGGTGGTTGGATG:CTG145_15981-CTG145_15981,CTG145_16539-CTG145_16539,CTG145_16593-CTG145_16593	1/1:NA:693:0,0:+-:.,.:INS,INS:svim_asm.INS.845:G:GTTGGCAGCTGGACTTGATGCTCTTAGAGGTAGTTTCCAACCTTAACGACTCTTTGATTCTATGAGTGGACACGAAGGAGGTTGGTTGGCCACTGGACTTGATCTCAGGGGTCGTTTCCAACCTTAACGGCTCTTGGATTCTATGATTAAGCATGGTATGGATGGTTGGGAGTTGGACCTGACGACCTTAGAGGTCATCTCCAACCTTAACGAGTCTTTTACTCTACGGGTGGACACGGTGGGGATGGGGTTGGCCATTGGACTTGATGCTCTTAGAGGTCATTTCCACCCTTAATGAGTCTTTGATTCAATGAACCAACATGGTGTGGATGATTGGTGCTTGGACGTGATGATCTTAGAGGTCATTTCCAACCCTAATGAGTCTTTGACTCTATGGGTGGGCACGGTGGGGATGGGGTGGCCATTGGACCTGACGATCTTAGAGATCTCTTCTGGACTTCATAACCTCAGAGGTCATTTCTAACCTTAACAACTCTCTGACTCTATGAGCAGACACGGTGGGGATGGTTGGTGGTTGGACCTGATGCTCTTAGAGGTCATTTCCAACCCTAATGACACTTTGATTCTGTGAGCAAACATGGTGGGGATGGTTGGTGGTTGGACCTGATGATCTTAGAGGTCATTTCCATCCTTAATGAGTCTTTGATTCAATGAACCAACATGGTGTGGATGA:CTG145_15874-CTG145_15874,CTG145_15965-CTG145_15965	1/1:NA:249:0,0:+-:.,.,.:INS,INS,INS:svim_asm.INS.1220:T:TTCATGAGCTCGGAGGTCATTTCCAACCTTAACGACTCCCTGACTCTATGAGCAGACACGGTGGGGATGGCTGGCGGTGGGACCTGATGCTCTTAGAGGTCATTTCCACCCTTAATGACGCTTTGATTCTGTGAGCAAACATGGTGGGGATGGTTGGTGGTTGGACGTGACGATCTTAGAGGTCATTTCCAACCCTAATGAGTCTTTGATTCAATGAACCAACATGGTGTGGATGGTTGGTGGTTGGATG:CTG145_15981-CTG145_15981,CTG145_16539-CTG145_16539,CTG145_16593-CTG145_16593	1/1:NA:249:0,0:+-:.,.,.:INS,INS,INS:svim_asm.INS.1440:T:TTCATGAGCTCGGAGGTCATTTCCAACCTTAACGACTCCCTGACTCTATGAGCAGACACGGTGGGGATGGCTGGCGGTGGGACCTGATGCTCTTAGAGGTCATTTCCACCCTTAATGACGCTTTGATTCTGTGAGCAAACATGGTGGGGATGGTTGGTGGTTGGACGTGACGATCTTAGAGGTCATTTCCAACCCTAATGAGTCTTTGATTCAATGAACCAACATGGTGTGGATGGTTGGTGGTTGGATG:CTG145_15981-CTG145_15981,CTG145_16539-CTG145_16539,CTG145_16593-CTG145_16593	1/1:NA:443:0,0:+-:.,.:INS,INS:svim_asm.INS.3520:C:CTCTATGAGCAGACACGGTGGGGATGGTTGGCGGTTGGACCTGACGATCTTAGAGGTCATTTCCAACCTTAATGAGTCTTTCATTCTACGGGTGGGCACGGTGGGGATGAGTTGGCCACTGGACTTGATCTTAGAGGTCATTTCCACCCTTAATGAGTCTTTGATTCAATGAACCAACATGGTGTGGATGATTGGTGGTTGGACATGACGATCTTAGAGGTCATTTCCACCCCTAATGAGTCTTTGACTCTACAGGTGGACACGGTGGGGATAGGGTTGGCCATTGGACTTGACAATCTTAGAGATCTCTTCTGGACTTCATGAGCTCAGAGGTCATTTCCAACCTTAACGACTCCCTGACTCTATGAGCAGACACGGTGGGGATGGTTGGCGGTGGGACCTGACGATCTTAGAGGTCATTTCCAACCTCAATGAGTCTTTCAT:CTG145_15935-CTG145_15935,CTG145_16441-CTG145_16441	1/1:NA:440:0,0:+-:.:INS:svim_asm.INS.625:T:TCTTAGAGATCTCTTCTGGACTTCATGAGCTCAGAGGTCATTTCCAACCTTAACAACTCTCTGACTCCATGAGCTGACACGGTGGGGATGGTTGGCAGCTGGACTTGATGCTCTCAGAGGACATTTCCAACCTTAACGACTCTTTGATTCTATGAGCGGACACGAAGGAGGTTGGTTGGCCACTGGACTTGATCTCAGGGGTCGTTTCCAACCTTAACGGCTCTTGGATTCTATGATTAAGCATGGTATGGATGGTTGGGAGTTGGACCTGACGACCTTAGAGGTCATCTCCAACCTTAACGAGTCTTTGACTCTACAGGTGGATGTGGTGGGGATGGTTGGTGGTTGGACTTGACAATCTTAGAGGTCATTTCCAACCCTAATGAGTCTTTGACTCTACGGGTGGACATGGTGGGGATGGGGTTGGCCACTGCACTTGAC:CTG145_15874-CTG145_15874	1/1:NA:249:0,0:+-:.,.,.:INS,INS,INS:svim_asm.INS.2469:T:TTCATGAGCTCGGAGGTCATTTCCAACCTTAACGACTCCCTGACTCTATGAGCAGACACGGTGGGGATGGCTGGCGGTGGGACCTGATGCTCTTAGAGGTCATTTCCACCCTTAATGACGCTTTGATTCTGTGAGCAAACATGGTGGGGATGGTTGGTGGTTGGACGTGACGATCTTAGAGGTCATTTCCAACCCTAATGAGTCTTTGATTCAATGAACCAACATGGTGTGGATGGTTGGTGGTTGGATG:CTG145_15981-CTG145_15981,CTG145_16539-CTG145_16539,CTG145_16593-CTG145_16593	1/1:NA:154:0,0:+-:.,.:INS,INS:svim_asm.INS.1978:G:GACCTTAGAGGTCATCTCCAACCTTAACGAGTCTTTGACTCTACAGGTGGATGTGGTGGGGATGGTTGGTGGTTGGACTTGACAATCTTAGAGGTCATTTCCACCCTTAATGAGTCTTTGATTCAATGAACCAACATGGTGTGGATGACTTGACA:CTG145_15788-CTG145_15788,CTG145_15954-CTG145_15954	1/1:NA:249:0,0:+-:.,.,.:INS,INS,INS:svim_asm.INS.1137:T:TTCATGAGCTCGGAGGTCATTTCCAACCTTAACGACTCCCTGACTCTATGAGCAGACACGGTGGGGATGGCTGGCGGTGGGACCTGATGCTCTTAGAGGTCATTTCCACCCTTAATGACGCTTTGATTCTGTGAGCAAACATGGTGGGGATGGTTGGTGGTTGGACGTGACGATCTTAGAGGTCATTTCCAACCCTAATGAGTCTTTGATTCAATGAACCAACATGGTGTGGATGGTTGGTGGTTGGATG:CTG145_15981-CTG145_15981,CTG145_16539-CTG145_16539,CTG145_16593-CTG145_16593
CTG157	57422	svim_asm.INS.1497	T	TGGGGGGCATGGGGATGGGGGGCATTGGGATACGGGGTCAGTGGGGGCATGGGGATGGGGGCAGGGGATGGGGGGAATGGGGATAGGGGGCATGGGGATGGGGGGCGATGGGGGGGGGCATGGTGGGGCAGCGCAATGGGATGTGGGGCGCGCATGGGGATGGGGGCCAAACGTTGGGGGGTTTCTTGCCAGGGGTCCACCAACGGTCGGGGGCGTCAGTCGGACGGGGCCAGGTCCAGGGGGGCGGTTTGGGGTAACCATTGCAATATGTAGTGGG	.	PASS	SUPP=9;SUPP_VEC=111111111;SVLEN=271;SVTYPE=INS;SVMETHOD=SURVIVOR1.0.7;CHR2=CTG157;END=57422;CIPOS=-955,760;CIEND=-1073,793;STRANDS=+-	GT:PSV:LN:DR:ST:QV:TY:ID:RAL:AAL:CO	1/1:NA:159:0,0:+-:.,.:INS,INS:svim_asm.INS.604:C:CCCCCAAAGTGGGGACACCCCCAAATGGAACCCCCAAACTGAGATCCCCAAAATGGGGACATCTTCAAATGGAACCTCAAATGGGGAACCCCCAAAGTGGGGATACACCCAAATGGAATCCCCAAAGTGGGACCTCAAATGGGGACACCCCCAAATGGAT:CTG157_57389-CTG157_57389,CTG157_58182-CTG157_58182	1/1:NA:239:0,0:+-:.,.:INS,INS:svim_asm.INS.924:G:GTGAGCGGGGCCATTGGGATACGGGGTCAGGGGGATATGGGGTCAGGAGGATACAGGGTGATGGGGTGAGTGGGGCCATTGGGATATGGGGCGATGGGGTGAGCAGGGCCACTGGGATACAGGGTCAGGGGGATATGGGGCGATGGGGTGAGCAGGGCCAGTGGGATACAGGGTCAGGGGGATATGGGGTCATTAGGATACGGGGTCAGCGGGATATGGGGTGAGTGGGGCCGTTGGGAT:CTG157_57251-CTG157_57251,CTG157_57452-CTG157_57452	1/1:NA:1039:0,0:+-:.,.,.:INS,INS,INS:svim_asm.INS.1287:G:GTGAGCGGGGCCATTGGGATACGGGGTCAGTGGGGCCATTGGGATATGGTGTCAGGGGGATATGGGGTGATGGGGCGAGTGGGGCCATTAGGATATGGGGTCAGCGGGATATGGGGTGATGGGGATACAGGGTGATGGGGTGAGCGGGGCCATTGGGATACGGGGTCAGGGGGATATGGGGTCAGGAGGATACAGGGTGATGGGGTGAGTGGGGCCATTGGGATATGGGGCGATGGGGTGAGCAGGGCCACTGGGATACAGGGTCAGGGGGATATGGGGTCAGAGGGATACGGGGTCATGGGGATACGGGGTGATGGGGTGAGCGGGGCCATTGGGATATGGGGTCAGTGGGGCCATTGGGATATGGTGTCAGGGGGATATGGGGTGATGGGGCGAGTGGGGCCATTAGGATATGGGGTCAGCGGGATATGGGGTGATGGGGATACAGGGTGATGGGGTGAGCGGGGCCATTGAGATACGGGGTCAGTGGGGCCATTGGGATACGGTGTCAGGGGGATATGGGGTGATGGGGTGAGTGGGGCCATTAGGATATGGGGTCAGCGGGATATGGGGTGATGGGGATACAGGGTGATGGGGTGAGCGGGGCCATTGGGATACGGGGTCAGGGGGATATGGGGTCAGGGGGATACAGGGTGATGGGGTGAGTGGGGCCATTGGGATATGGGGCGATGGGGTGAGCAGGGCCACTGGGATACAGGGTCAGGGGGATATGGGGTCAGAGGGATACGGGGTCATGGGGATACGGGGTGATGGGGTGAGCGGGGCCATTGGGATATGGGGTCAGTGGGGCCATTGGGATATGGTGTCAGGGGGATATGGGGTGATGGGGCGAGTGGGGCCATTAGGATATGGGGTCAGGGGGATATGGGGCGATGGGGTGAGCAGGGCCACTGGGATACAGGGTCAGGGGGATATGGGGCGATGGGGTGAGCAGGGCCACTGGGATACAGGGTCAGGGGGATATGGGGTCATTAGGATACGGGGTCAGCGGGATATGGGGTGAGTGGGGCCGTTGGGAT:CTG157_56711-CTG157_56711,CTG157_56893-CTG157_56893,CTG157_57452-CTG157_57452	1/1:NA:276:0,0:+-:.:INS:svim_asm.INS.1497:T:TGGGGGGCATGGGGATGGGGGGCATTGGGATACGGGGTCAGTGGGGGCATGGGGATGGGGGCAGGGGATGGGGGGAATGGGGATAGGGGGCATGGGGATGGGGGGCGATGGGGGGGGGCATGGTGGGGCAGCGCAATGGGATGTGGGGCGCGCATGGGGATGGGGGCCAAACGTTGGGGGGTTTCTTGCCAGGGGTCCACCAACGGTCGGGGGCGTCAGTCGGACGGGGCCAGGTCCAGGGGGGCGGTTTGGGGTAACCATTGCAATATGTAGTGGG:CTG157_57422-CTG157_57422	1/1:NA:215:0,0:+-:.,.:INS,INS:svim_asm.INS.3867:C:CCGCATGATTTTCACATAAAAGGGCAATTTGCGATGAGAAAACGCACTATTTTCGGGTTAAAAGGAAGATTCTGGAAGTGAAAACGTGTGATTTTCGCTTAAATGGGGGATTTGCGAAGAGAAAACGCGTGATTTTCGGGTTAAATGGGGGATTTGCGTAGAGAAAACGCGTGATTTTCGCTTAAATGGGGGATTCTCGAAGAGAAAACGCGTGAT:CTG157_57380-CTG157_57380,CTG157_57462-CTG157_57462	1/1:NA:92:0,0:+-:.:INS:svim_asm.INS.680:T:TACGGGGTCGGGGGAGATACGGGGTCGGGGGGGATACGGGGTGATGGGGATGGGGGGTGGTGGGGTGAGCGGGGCCATTGGGATACGGGGTCA:CTG157_57406-CTG157_57406	1/1:NA:158:0,0:+-:.,.:INS,INS:svim_asm.INS.2552:G:GATAGGGGGACACCGCCAGGCAATAGGGGGACACCGCCAGGCAATAGGGGGACATGGGGATAGGGGGACACCGCCAGGCAATAGGGGGACACCGCCAGGCAATAGGGGGACATGGGGATAGGGGGACACCGCCAGGCAATAGGGGGACACCGCCAGGCA:CTG157_56467-CTG157_56467,CTG157_57355-CTG157_57355	1/1:NA:200:0,0:+-:.:INS:svim_asm.INS.2080:T:TACGGGGTCAGAGTGATACAGGGGGTGATGGGGGTGAGTGGGGCCATTGGGATACGGGTCAGTGGGCGATTGGGATATGGTGAGCAGGGCCACTGGGGTGATGGGGCAGGTGGGGCCATCAGGGGATATGGGGTCAGAGGGATACGGGGTGATGGGGATGGGGGGTGGTGGGGTGAGCGGGGCCATTGGGATACGGGGTCA:CTG157_57406-CTG157_57406	1/1:NA:62:0,0:+-:.:INS:svim_asm.INS.1186:T:TGGGCCATTGGGATACGGGGTCGGGGGGGATACGGGGTTGGGGATGGGGGGTGGTGGGTGAGC:CTG157_57350-CTG157_57350
CTG180	28653	svim_asm.DEL.925	GGGTTCAGCCCCATAGATGTGTGGGGCAGCCCCATGGATAGGGGTTCAGCCCCATAGATATGGATTCAGCCCCATGGATAGGGGTTCAGCCCCATAGACGTGTGGGGCAGCCCCATAGATTTGGATTCAGCCCCATAGTTCT	G	.	PASS	SUPP=9;SUPP_VEC=111111111;SVLEN=-132;SVTYPE=DEL;SVMETHOD=SURVIVOR1.0.7;CHR2=CTG180;END=28775;CIPOS=-855,606;CIEND=-887,545;STRANDS=+-	GT:PSV:LN:DR:ST:QV:TY:ID:RAL:AAL:CO	1/1:NA:141:0,0:+-:.,.,.:DEL,DEL,DEL:svim_asm.DEL.779:GGGTTCAGCCCCATAGATGTGTGGGGCAGCCCCATGGATAGGGGTTCAGCCCCATAGATATGGATTCAGCCCCATGGATAGGGGTTCAGCCCCATAGACGTGTGGGGCAGCCCCATAGATTTGGATTCAGCCCCATAGTTCT:G:CTG180_28653-CTG180_28775,CTG180_28857-CTG180_28917,CTG180_29169-CTG180_29310	1/1:NA:121:0,0:+-:.,.:DEL,DEL:svim_asm.DEL.1417:GGGGTAGATATAGGGCTGCTATGGGGCAGCTATGAGGCAGCTATGGGGCAGCTCTAGGACGTCTATAGGGCCGCTATGGGGCAGCTATGGGGCCGCTATGGGGCAGCTATAGGACGTCTATA:G:CTG180_27817-CTG180_27938,CTG180_28059-CTG180_28114	1/1:NA:141:0,0:+-:.,.,.:DEL,DEL,DEL:svim_asm.DEL.1512:GGGTTCAGCCCCATAGATGTGTGGGGCAGCCCCATGGATAGGGGTTCAGCCCCATAGATATGGATTCAGCCCCATGGATAGGGGTTCAGCCCCATAGACGTGTGGGGCAGCCCCATAGATTTGGATTCAGCCCCATAGTTCT:G:CTG180_28653-CTG180_28775,CTG180_28857-CTG180_28917,CTG180_29169-CTG180_29310	1/1:NA:141:0,0:+-:.,.,.:DEL,DEL,DEL:svim_asm.DEL.2198:GGGTTCAGCCCCATAGATGTGTGGGGCAGCCCCATGGATAGGGGTTCAGCCCCATAGATATGGATTCAGCCCCATGGATAGGGGTTCAGCCCCATAGACGTGTGGGGCAGCCCCATAGATTTGGATTCAGCCCCATAGTTCT:G:CTG180_28653-CTG180_28775,CTG180_28857-CTG180_28917,CTG180_29169-CTG180_29310	1/1:NA:60:0,0:+-:.:DEL:svim_asm.DEL.4437:TTGTGTTCAGCCTCATATATAGGGGTTCAGCCCCATCGATACAGATTCAGCCCCATAGATA:T:CTG180_28461-CTG180_28521	1/1:NA:141:0,0:+-:.,.,.:DEL,DEL,DEL:svim_asm.DEL.925:GGGTTCAGCCCCATAGATGTGTGGGGCAGCCCCATGGATAGGGGTTCAGCCCCATAGATATGGATTCAGCCCCATGGATAGGGGTTCAGCCCCATAGACGTGTGGGGCAGCCCCATAGATTTGGATTCAGCCCCATAGTTCT:G:CTG180_28653-CTG180_28775,CTG180_28857-CTG180_28917,CTG180_29169-CTG180_29310	1/1:NA:165:0,0:+-:.,.,.:DEL,DEL,DEL:svim_asm.DEL.2527:ATGGGGCCGCTATGGGGCAGCTATAGGACGTCTATAGGGCCGCTATGGGGCAGCTATGGGGCCGCTATGGGGCCGCTATGGGGCAGCTATAGGACATCTATAGGGCAGCTATGGGGCCGCTATGGGGCAGCTCTAGGACGTCTATAGGGCCGCTATGGGGCCTCTG:A:CTG180_27798-CTG180_27888,CTG180_28013-CTG180_28178,CTG180_29259-CTG180_29320	1/1:NA:141:0,0:+-:.,.,.:DEL,DEL,DEL:svim_asm.DEL.2760:GGGTTCAGCCCCATAGATGTGTGGGGCAGCCCCATGGATAGGGGTTCAGCCCCATAGATATGGATTCAGCCCCATGGATAGGGGTTCAGCCCCATAGACGTGTGGGGCAGCCCCATAGATTTGGATTCAGCCCCATAGTTCT:G:CTG180_28653-CTG180_28775,CTG180_28857-CTG180_28917,CTG180_29169-CTG180_29310	1/1:NA:141:0,0:+-:.,.,.:DEL,DEL,DEL:svim_asm.DEL.1696:GGGTTCAGCCCCATAGATGTGTGGGGCAGCCCCATGGATAGGGGTTCAGCCCCATAGATATGGATTCAGCCCCATGGATAGGGGTTCAGCCCCATAGACGTGTGGGGCAGCCCCATAGATTTGGATTCAGCCCCATAGTTCT:G:CTG180_28653-CTG180_28775,CTG180_28857-CTG180_28917,CTG180_29169-CTG180_29310
CTG180	35229	svim_asm.DEL.936	CAATGTGTCCCTATGGGTCCAATGTGTCCTTATGGGTCCCAATGTGTCCCCATCCGTCCCAATGCGTCCCACTGCGTCCCCACGCGTTCCTATGGGGCG	C	.	PASS	SUPP=9;SUPP_VEC=111111111;SVLEN=-138;SVTYPE=DEL;SVMETHOD=SURVIVOR1.0.7;CHR2=CTG180;END=35309;CIPOS=-257,1481;CIEND=-177,1549;STRANDS=+-	GT:PSV:LN:DR:ST:QV:TY:ID:RAL:AAL:CO	1/1:NA:89:0,0:+-:.:DEL:svim_asm.DEL.784:ACAGATTCCTATGGGGCACTGCGGGTCCCTATGGGTCCCAACAGATTCCTATGGGGCGCTGTGGGTCCCAATGGGTCCAACGTGTCCCAG:A:CTG180_35897-CTG180_35986	1/1:NA:149:0,0:+-:.:DEL:svim_asm.DEL.1418:GGCGGCCAGGAGGGGTCCGCTGAGCGTCGATGTGGGTTACGAGTGGGGCTGGGGGGGGTGCTGGGGCGCGCGTGGAGGGGGGGGAACACGCGTGGGGTGCGGGGGGGACGCACCTAATGGGGGGAATATGGGGGGGGTGGAAAGGTGGGC:G:CTG180_36580-CTG180_36729	1/1:NA:148:0,0:+-:.,.:DEL,DEL:svim_asm.DEL.1520:GCGGCCAGGAGGGGTCCGCTGAGCGTCGATGTGGGTTACGAGTGGGGCTGGGGGGGGTGCTGGGGCGCGCGTGGAGGGGGGGGAACACGCGTGGGGTGCGGGGGGGACGCACCTAATGGGGGGAATATGGGGGGGGTGGAAAGGTGGGC:G:CTG180_35121-CTG180_35201,CTG180_36581-CTG180_36729	1/1:NA:151:0,0:+-:.,.:DEL,DEL:svim_asm.DEL.2206:GGAGGGGGGGGAACACGCGTGGGGTGCGGGGGGGACGCACCTAATGGGGGGAATATGGGGGGGGTGGAAAGGTGGGCGCGGCCCGGAGGGGTCCGCTGAGCGTTGATTTGGGTTACGAGTGGGGCTGAGGGGGGTGCTGGGGCGCGCGTGGA:G:CTG180_35121-CTG180_35201,CTG180_36653-CTG180_36804	1/1:NA:146:0,0:+-:.:DEL:svim_asm.DEL.4444:GGGGGGGGTGAAGGGGGGGGCGGCCAGGAGGGGTCCGCTGAGCGTCGATGTGGGTTACGAGTGGGGCTGGGGGGGGTGCTGGGGCGCGCGTGGAGGGGGGGGAACACGCGTGGGGTGCGGGGGGGACGCACCTAATGGGGGGAATAT:G:CTG180_36562-CTG180_36708	1/1:NA:98:0,0:+-:.,.,.,.:DEL,DEL,DEL,DEL:svim_asm.DEL.936:CAATGTGTCCCTATGGGTCCAATGTGTCCTTATGGGTCCCAATGTGTCCCCATCCGTCCCAATGCGTCCCACTGCGTCCCCACGCGTTCCTATGGGGCG:C:CTG180_35229-CTG180_35309,CTG180_35705-CTG180_35783,CTG180_36006-CTG180_36075,CTG180_36152-CTG180_36250	1/1:NA:160:0,0:+-:.,.,.:DEL,DEL,DEL:svim_asm.DEL.2532:GGTCCCTCTGTGTCCCTATGGGTCCCAATGTGTCCCTATGGGTCCCAACAGATTCCTATGGGGCGCTGTGTGTCCCAATGGGTCCCTATGTGTCCCAGTGTGTCCCTATGGGTCCCAACAGATTCCTATGGGGCGCTGTGGGTCCCTATGGGTCCCAATAT:G:CTG180_34972-CTG180_35132,CTG180_35239-CTG180_35299,CTG180_36710-CTG180_36858	1/1:NA:149:0,0:+-:.,.:DEL,DEL:svim_asm.DEL.2766:GGCGGCCAGGAGGGGTCCGCTGAGCGTCGATGTGGGTTACGAGTGGGGCTGGGGGGGGTGCTGGGGCGCGCGTGGAGGGGGGGGAACACGCGTGGGGTGCGGGGGGGACGCACCTAATGGGGGGAATATGGGGGGGGTGGAAAGGTGGGC:G:CTG180_35893-CTG180_36022,CTG180_36580-CTG180_36729	1/1:NA:149:0,0:+-:.,.:DEL,DEL:svim_asm.DEL.1704:GGCGGCCAGGAGGGGTCCGCTGAGCGTCGATGTGGGTTACGAGTGGGGCTGGGGGGGGTGCTGGGGCGCGCGTGGAGGGGGGGGAACACGCGTGGGGTGCGGGGGGGACGCACCTAATGGGGGGAATATGGGGGGGGTGGAAAGGTGGGC:G:CTG180_35121-CTG180_35201,CTG180_36580-CTG180_36729
CTG245	3311	svim_asm.DEL.5138	TAATCCCACCCCCTTAATTTCAACCCCTTTCCCTTAATCCCACTCCTTAATCCCAATCTTGTCCCCTTAATCCTACTCTCTCCTTAATCCTCTTAATCCCACCCTTTAATCCCAATCCTTTCCCCTTAATCCCA	T	.	PASS	SUPP=9;SUPP_VEC=111111111;SVLEN=-133;SVTYPE=DEL;SVMETHOD=SURVIVOR1.0.7;CHR2=CTG245;END=3444;CIPOS=0,0;CIEND=0,0;STRANDS=+-	GT:PSV:LN:DR:ST:QV:TY:ID:RAL:AAL:CO	1/1:NA:133:0,0:+-:.:DEL:svim_asm.DEL.1046:TAATCCCACCCCCTTAATTTCAACCCCTTTCCCTTAATCCCACTCCTTAATCCCAATCTTGTCCCCTTAATCCTACTCTCTCCTTAATCCTCTTAATCCCACCCTTTAATCCCAATCCTTTCCCCTTAATCCCA:T:CTG245_3311-CTG245_3444	1/1:NA:133:0,0:+-:.:DEL:svim_asm.DEL.1808:TAATCCCACCCCCTTAATTTCAACCCCTTTCCCTTAATCCCACTCCTTAATCCCAATCTTGTCCCCTTAATCCTACTCTCTCCTTAATCCTCTTAATCCCACCCTTTAATCCCAATCCTTTCCCCTTAATCCCA:T:CTG245_3311-CTG245_3444	1/1:NA:133:0,0:+-:.:DEL:svim_asm.DEL.1805:TAATCCCACCCCCTTAATTTCAACCCCTTTCCCTTAATCCCACTCCTTAATCCCAATCTTGTCCCCTTAATCCTACTCTCTCCTTAATCCTCTTAATCCCACCCTTTAATCCCAATCCTTTCCCCTTAATCCCA:T:CTG245_3311-CTG245_3444	1/1:NA:133:0,0:+-:.:DEL:svim_asm.DEL.2818:TAATCCCACCCCCTTAATTTCAACCCCTTTCCCTTAATCCCACTCCTTAATCCCAATCTTGTCCCCTTAATCCTACTCTCTCCTTAATCCTCTTAATCCCACCCTTTAATCCCAATCCTTTCCCCTTAATCCCA:T:CTG245_3311-CTG245_3444	1/1:NA:133:0,0:+-:.:DEL:svim_asm.DEL.5138:TAATCCCACCCCCTTAATTTCAACCCCTTTCCCTTAATCCCACTCCTTAATCCCAATCTTGTCCCCTTAATCCTACTCTCTCCTTAATCCTCTTAATCCCACCCTTTAATCCCAATCCTTTCCCCTTAATCCCA:T:CTG245_3311-CTG245_3444	1/1:NA:133:0,0:+-:.:DEL:svim_asm.DEL.1368:TAATCCCACCCCCTTAATTTCAACCCCTTTCCCTTAATCCCACTCCTTAATCCCAATCTTGTCCCCTTAATCCTACTCTCTCCTTAATCCTCTTAATCCCACCCTTTAATCCCAATCCTTTCCCCTTAATCCCA:T:CTG245_3311-CTG245_3444	1/1:NA:133:0,0:+-:.:DEL:svim_asm.DEL.3260:TAATCCCACCCCCTTAATTTCAACCCCTTTCCCTTAATCCCACTCCTTAATCCCAATCTTGTCCCCTTAATCCTACTCTCTCCTTAATCCTCTTAATCCCACCCTTTAATCCCAATCCTTTCCCCTTAATCCCA:T:CTG245_3311-CTG245_3444	1/1:NA:133:0,0:+-:.:DEL:svim_asm.DEL.3554:TAATCCCACCCCCTTAATTTCAACCCCTTTCCCTTAATCCCACTCCTTAATCCCAATCTTGTCCCCTTAATCCTACTCTCTCCTTAATCCTCTTAATCCCACCCTTTAATCCCAATCCTTTCCCCTTAATCCCA:T:CTG245_3311-CTG245_3444	1/1:NA:133:0,0:+-:.:DEL:svim_asm.DEL.2237:TAATCCCACCCCCTTAATTTCAACCCCTTTCCCTTAATCCCACTCCTTAATCCCAATCTTGTCCCCTTAATCCTACTCTCTCCTTAATCCTCTTAATCCCACCCTTTAATCCCAATCCTTTCCCCTTAATCCCA:T:CTG245_3311-CTG245_3444
CTG274	33970	svim_asm.DEL.5365	AACATAGAGGGCCTTGGCTGCGTCTTTGGGGTTCACGAATGACCCCATAGGACACAAAGGCAATCTGCGTCCCCAGTTGGGTTCCCATACGACCCCATAAGACACAAAGGCAATTGGGGTCACCACTTGGGTTCCCATATGACCCTATAGGACACAAAGGGCCTTGGCTGCGTCTTTGGGGTTCACGAATGACCCCATAGGACACAAAGGCAATCCGCGTCACCAGTTGGGTTCCCATACGAGCCCATAAGACACAAAGGCAATTGGGGTCACCACTTGGGTTCCCATATGACCCCATAAGGACACAAAGGGCCTTGGCTGCATCTTTGGGGATCAGG	A	.	PASS	SUPP=9;SUPP_VEC=111111111;SVLEN=-340;SVTYPE=DEL;SVMETHOD=SURVIVOR1.0.7;CHR2=CTG274;END=34220;CIPOS=-106,723;CIEND=-29,523;STRANDS=+-	GT:PSV:LN:DR:ST:QV:TY:ID:RAL:AAL:CO	1/1:NA:652:0,0:+-:.:DEL:svim_asm.DEL.1199:TTCACGAATGACCCCATAGGACACAAAGGCAATCTGCGTCCCCAGTTGGGTTCCCATACGACCCCATAAGACACAAAGGCAATTGGGGTCACCACTTGGGTTCCCATATGACCCTATAGGACACAAAGGGCCTTGGCTGCGTCTTTGGCGTTCACGAATGACCCCATAGGACACAAAGGCAATCCGCGTCACCAGTTGGGTTCCCATACGAGCCCATAAGACACAAAGGCAATTGGGGTCACCACTTGGGTTCCCATATGACCCCATAAGGACACAAAGGGCCTTGGCTGCATCTTTGGGGATCAGGAATGGCCCCATAAAACATAGAGGGCCTTGGCTGCGTCTTTGGGGTTCACGAATGACCCCATAGGACACAAAGGCAATCTGCGTCCCCAGTTGGGTTCCCATACGACCCCATAAGACACAAAGGCAATTGGGGTCACCACTTGGGTTCCCATATGACCCTATAGGACACAAAGGGCCTTGGCTGCGTCTTTGGGGTTCACGAATGACCCCATAGGACACAAAGGCAATCCGCGTCACCAGTTGGGTTCCCATACGAGCCCATAAGACACAAAGGCAATTGGGGTCACCACTTGGGTTCCCATATGACCCCATAAGGACACAAAGGGCCTTGGCTGCATCTTTGGGGA:T:CTG274_34066-CTG274_34718	1/1:NA:121:0,0:+-:.,.,.,.:DEL,DEL,DEL,DEL:svim_asm.DEL.1941:TCACGAATGACCCCATAGGACACAAAGGCAATCCGCGTCACCAGTTGGGTTCCCATACGAGCCCATAAGACACAAAGGCAATTGGGGTCACCACTTGGGTTCCCATATGACCCCATAAGGAC:T:CTG274_34093-CTG274_34191,CTG274_34217-CTG274_34338,CTG274_34425-CTG274_34475,CTG274_34693-CTG274_34743	1/1:NA:350:0,0:+-:.:DEL:svim_asm.DEL.1920:GGTTCAGGAATGGCCCCATAAAACATAGAGGGCCTTGGCTGCGTCTTTGGGGTTCAGGAATGGCCCCATAAAACATAGAGGGCCTTGGCTGCGTCTTTGGGGTTCAGGAATGACCTCATAAAACATAGAGGGCCTTGGCTGCGTCTTTGGGGTTCACGAATGACCCCATAAAACATAGAGGGCCTTGGCTGCGTCTTTGGGGTTCACGAATGACCCCATAGGACACAAAGGCAATCTGCGTCCCCAGTTGGGTTCCCATACGACCCCATAAGACACAAAGGCAATTGGGGTCACCACTTGGGTTCCCATATGACCCTATAGGACACAAAGGGCCTTGGCTGCGTCTTTGGC:G:CTG274_33864-CTG274_34214	1/1:NA:401:0,0:+-:.:DEL:svim_asm.DEL.3015:TTCAGGAATGACCTCATAAAACATAGAGGGCCTTGGCTGCGTCTTTGGGGTTCACGAATGACCCCATAAAACATAGAGGGCCTTGGCTGCGTCTTTGGGGTTCACGAATGACCCCATAGGACACAAAGGCAATCTGCGTCCCCAGTTGGGTTCCCATACGACCCCATAAGACACAAAGGCAATTGGGGTCACCACTTGGGTTCCCATATGACCCTATAGGACACAAAGGGCCTTGGCTGCGTCTTTGGCGTTCACGAATGACCCCATAGGACACAAAGGCAATCCGCGTCACCAGTTGGGTTCCCATACGAGCCCATAAGACACAAAGGCAATTGGGGTCACCACTTGGGTTCCCATATGACCCCATAAGGACACAAAGGGCCTTGGCTGCATCTTTGGGGA:T:CTG274_33966-CTG274_34367	1/1:NA:337:0,0:+-:.,.,.:DEL,DEL,DEL:svim_asm.DEL.5365:AACATAGAGGGCCTTGGCTGCGTCTTTGGGGTTCACGAATGACCCCATAGGACACAAAGGCAATCTGCGTCCCCAGTTGGGTTCCCATACGACCCCATAAGACACAAAGGCAATTGGGGTCACCACTTGGGTTCCCATATGACCCTATAGGACACAAAGGGCCTTGGCTGCGTCTTTGGGGTTCACGAATGACCCCATAGGACACAAAGGCAATCCGCGTCACCAGTTGGGTTCCCATACGAGCCCATAAGACACAAAGGCAATTGGGGTCACCACTTGGGTTCCCATATGACCCCATAAGGACACAAAGGGCCTTGGCTGCATCTTTGGGGATCAGG:A:CTG274_33970-CTG274_34220,CTG274_34274-CTG274_34358,CTG274_34386-CTG274_34723	1/1:NA:99:0,0:+-:.,.,.,.:DEL,DEL,DEL,DEL:svim_asm.DEL.1522:AGGACACAAAGGCAATCCGCGTCACCAGTTGGGTTCCCATACGAGCCCATAAGACACAAAGGCAATTGGGGTCACCACTTGGGTTCCCATATGACCCCAT:A:CTG274_34093-CTG274_34191,CTG274_34233-CTG274_34332,CTG274_34425-CTG274_34475,CTG274_34693-CTG274_34743	1/1:NA:99:0,0:+-:.:DEL:svim_asm.DEL.3462:AGGACACAAAGGCAATCCGCGTCACCAGTTGGGTTCCCATACGAGCCCATAAGACACAAAGGCAATTGGGGTCACCACTTGGGTTCCCATATGACCCCAT:A:CTG274_34233-CTG274_34332	1/1:NA:301:0,0:+-:.:DEL:svim_asm.DEL.3794:GAGGGCCTTGGCTGCGTCTTTGGGGTTCACGAATGACCCCATAGGACACAAAGGCAATCTGCGTCCCCAGTTGGGTTCCCATACGACCCCATAAGACACAAAGGCAATTGGGGTCACCACTTGGGTTCCCATATGACCCTATAGGACACAAAGGGCCTTGGCTGCGTCTTTGGGGTTCACGAATGACCCCATAGGACACAAAGGCAATCCGCGTCACCAGTTGGGTTCCCATACGAGCCCATAAGACACAAAGGCAATTGGGGTCACCACTTGGGTTCCCATATGACCCCATAAGGACACAA:G:CTG274_34392-CTG274_34693	1/1:NA:702:0,0:+-:.:DEL:svim_asm.DEL.2421:GAGGGCCTTGGCTGCGTCTTTGGGGTTCACGAATGACCCCATAAAACATAGAGGGCCTTGGCTGCGTCTTTGGGGTTCACGAATGACCCCATAGGACACAAAGGCAATCTGCGTCCCCAGTTGGGTTCCCATACGACCCCATAAGACACAAAGGCAATTGGGGTCACCACTTGGGTTCCCATATGACCCTATAGGACACAAAGGGCCTTGGCTGCGTCTTTGGCGTTCACGAATGACCCCATAGGACACAAAGGCAATCCGCGTCACCAGTTGGGTTCCCATACGAGCCCATAAGACACAAAGGCAATTGGGGTCACCACTTGGGTTCCCATATGACCCCATAAGGACACAAAGGGCCTTGGCTGCATCTTTGGGGATCAGGAATGGCCCCATAAAACATAGAGGGCCTTGGCTGCGTCTTTGGGGTTCACGAATGACCCCATAGGACACAAAGGCAATCTGCGTCCCCAGTTGGGTTCCCATACGACCCCATAAGACACAAAGGCAATTGGGGTCACCACTTGGGTTCCCATATGACCCTATAGGACACAAAGGGCCTTGGCTGCGTCTTTGGGGTTCACGAATGACCCCATAGGACACAAAGGCAATCCGCGTCACCAGTTGGGTTCCCATACGAGCCCATAAGACACAAAGGCAATTGGGGTCACCACTTGGGTTCCCATATGACCCCATAAGGACACAA:G:CTG274_33991-CTG274_34693
CTG282	18032	svim_asm.DEL.3059	GGGTCCTAACAGCGCCCTACAGGTCCTAAGGGCAGCCTGGGCTGCTGGTTGGCAGCCCTGCACACAGCAGGGGTTGGAGCTGATGGTCACTGTGGTCCTTTGCAACCCAGGCCGTGCTATGAGTCAATGATTCTACGGGTCCTAATGGTGCCCTACAGGTCCTAATGGCACCCTATGGATCCTAACAGCACCCTATGGGTCGTAACGGTGCCCTACAGGTCCTAAGGGCACCCTATGGGTCCTAATGGCGCCCTACAGGTCCTAACAGCGCCCTACAGGTCCTAAGGGCACCCCCTATGGGTCCTAATGGTGCCCTACA	G	.	PASS	SUPP=9;SUPP_VEC=111111111;SVLEN=-132;SVTYPE=DEL;SVMETHOD=SURVIVOR1.0.7;CHR2=CTG282;END=18090;CIPOS=-357,773;CIEND=-287,797;STRANDS=+-	GT:PSV:LN:DR:ST:QV:TY:ID:RAL:AAL:CO	1/1:NA:62:0,0:+-:.:DEL:svim_asm.DEL.1231:GCCCTACAGGTCCTAATGGCACCCCCTATGGGTCCTAATGGTGCCCTACAGGTCCTAATGGCA:G:CTG282_18430-CTG282_18492	1/1:NA:82:0,0:+-:.:DEL:svim_asm.DEL.2055:GTGCCCTACAGGTCCTAAGGGCACCCTATGGGTCCTAATGGCGCCCTACAGGTCCTAACAGCGCCCTACAGGTCCTAAGGGCA:G:CTG282_18766-CTG282_18848	1/1:NA:101:0,0:+-:.,.:DEL,DEL:svim_asm.DEL.1948:ATTGGCACCCTACGGGTCCTAACGGCATCCTATGGGGTCTTAACGGCATCCTATGGGTCTTAACGGCATCCTATGGGTCCTTATGGCATCCTACGGGTTCTC:A:CTG282_17715-CTG282_17816,CTG282_18766-CTG282_18848	1/1:NA:318:0,0:+-:.,.,.:DEL,DEL,DEL:svim_asm.DEL.3059:GGGTCCTAACAGCGCCCTACAGGTCCTAAGGGCAGCCTGGGCTGCTGGTTGGCAGCCCTGCACACAGCAGGGGTTGGAGCTGATGGTCACTGTGGTCCTTTGCAACCCAGGCCGTGCTATGAGTCAATGATTCTACGGGTCCTAATGGTGCCCTACAGGTCCTAATGGCACCCTATGGATCCTAACAGCACCCTATGGGTCGTAACGGTGCCCTACAGGTCCTAAGGGCACCCTATGGGTCCTAATGGCGCCCTACAGGTCCTAACAGCGCCCTACAGGTCCTAAGGGCACCCCCTATGGGTCCTAATGGTGCCCTACA:G:CTG282_18032-CTG282_18090,CTG282_18234-CTG282_18472,CTG282_18559-CTG282_18877	1/1:NA:122:0,0:+-:.:DEL:svim_asm.DEL.5439:CCCCCTATGGGTCTAATGGTGCCCTACAGGTCCTATTGGCACCCTACGGGTCCTAACGGCATCCTATGGGGTCTTAACGGCATCCTATGGGTCTTAACGGCATCCTATGGGTCCTTATGGCAT:C:CTG282_17681-CTG282_17803	1/1:NA:82:0,0:+-:.:DEL:svim_asm.DEL.1559:GGCGCCCTACAGGTCCTAACAGCGCCCTACAGGTCCTAAGGGCACCCCCTATGGGTCCTAATGGTGCCCTACAGGTCCTAACA:G:CTG282_18805-CTG282_18887	1/1:NA:100:0,0:+-:.:DEL:svim_asm.DEL.3548:TCTACGGGTCCTAATGGTGCCCTACAGGTCCTAATGGCACCCTATGGATCCTAACAGCACCCTATGGGTCGTAACGGTGCCCTACAGGTCCTAAGGGCACC:T:CTG282_18690-CTG282_18790	1/1:NA:178:0,0:+-:.:DEL:svim_asm.DEL.3864:ACCCTATGGGTCCTAACAGCGCCCTACAGGTCCTAAGGGCAACCTGAGCTGCTGGTTGGTGACCCTGCACACAGCGGGGGTTGGAGCCGATGGTCACTGTGGTCCTTTGCAACCCAGGCCGTGCTATGACTCAATGATTCTATAGATCCTAATGGTGCCCTACAGGTCCTAATGGCACC:A:CTG282_18274-CTG282_18452	1/1:NA:142:0,0:+-:.:DEL:svim_asm.DEL.2481:ATGGCACCCCCTATGGGTCTAATGGTGCCCTACAGGTCCTATTGGCACCCTACGGGTCCTAACGGCATCCTATGGGGTCTTAACGGCATCCTATGGGTCTTAACGGCATCCTATGGGTCCTTATGGCATCCTACGGGTTCTCT:A:CTG282_17675-CTG282_17817
CTG30	28685	svim_asm.INS.1499	C	CTGCCCCATAGCGACACTGCCCCAGAGGGCCCCACAAGCCCTGCCCCATACACATTGCCCCACTGCTGCCCCACAGACG	.	PASS	SUPP=9;SUPP_VEC=111111111;SVLEN=92;SVTYPE=INS;SVMETHOD=SURVIVOR1.0.7;CHR2=CTG30;END=28685;CIPOS=0,460;CIEND=0,489;STRANDS=+-	GT:PSV:LN:DR:ST:QV:TY:ID:RAL:AAL:CO	1/1:NA:99:0,0:+-:.:INS:svim_asm.INS.90:C:CGACACTGCCCCAGAGGGACACTGCCCCACTGCTGCCCCACAGAGGCCCTGCCCCATAGACACATTGCCCCACTGCTGCCCCACAGACGTGCCCCATAGT:CTG30_29145-CTG30_29145	1/1:NA:99:0,0:+-:.:INS:svim_asm.INS.100:C:CTGCCCCATAGCGACACTGCCCCAGAGGGACACTGCCCCACTGCTGCCCCACAGAGGCCCTGCCCCATAGACACATTGCCCCACTGCTGCCCCACAGACG:CTG30_29134-CTG30_29134	1/1:NA:79:0,0:+-:.,.:INS,INS:svim_asm.INS.137:T:TCCCCCCGCGTCCCACGGGAGCCCCATGGTTTCAATGGGTCCCCCCGCGTCCCACGGGAGCCCCATGGTTTCAATGGGTC:CTG30_28794-CTG30_28794,CTG30_29134-CTG30_29134	1/1:NA:99:0,0:+-:.,.:INS,INS:svim_asm.INS.282:C:CTGCCCCATAGCGACGCTGCCCCAGAGGGACACTGCCCCACTGCTGCCCCACAGAGGCCCTGCCCCATAGACACATTGCCCCACTGCTGCCCCACAGACG:CTG30_28794-CTG30_28794,CTG30_29134-CTG30_29134	1/1:NA:78:0,0:+-:.,.:INS,INS:svim_asm.INS.1499:C:CTGCCCCATAGCGACACTGCCCCAGAGGGCCCCACAAGCCCTGCCCCATACACATTGCCCCACTGCTGCCCCACAGACG:CTG30_28685-CTG30_28685,CTG30_29134-CTG30_29134	1/1:NA:99:0,0:+-:.:INS:svim_asm.INS.142:C:CGACACTGCCCCAGAGGGACACTGCCCCACTGCTGCCCCACAGAGGCCCTGCCCCATAGACACATTGCCCCACTGCTGCCCCACAGACGTGCCCCATAGT:CTG30_29145-CTG30_29145	1/1:NA:99:0,0:+-:.:INS:svim_asm.INS.637:C:CTGCCCCATAGCGACACTGCCCCAGAGGGACACTGCCCCACTGCTGCCCCACAGAGGCCCTGCCCCATAGACACATTGCCCCACTGCTGCCCCACAGACG:CTG30_29134-CTG30_29134	1/1:NA:118:0,0:+-:.,.:INS,INS:svim_asm.INS.416:T:TCCCCCCGCGTCCCACGGGAGCCCCATGGTTTCAATGGGTCCCCCCGCGTCCCACGGGAGCCCCACGGCATCACTGGGTCCCCCCGCGTCCCACGGGAGCCCCATGGTTTCAATGGGTC:CTG30_28794-CTG30_28794,CTG30_29134-CTG30_29134	1/1:NA:56:0,0:+-:.:INS:svim_asm.INS.272:C:CTGCCCCATAGCGACACTGCCCCAGAGGGACACTGCCCCACTGCTGCCCCACAGACG:CTG30_29134-CTG30_29134
CTG348	11178	svim_asm.DEL.6022	CAGTGCTGTGATCCCATGATCTATAGGGCAACTTCCAGCCCAGCTGTGCTATGACTCCATGTCCCATGATCTGTAGGATCCCTTCCAACTCAGCAGTGCTGTGATCCTATGATCTATAGGGCAACTTCCAGCCGAGCTGTGCTATGACTCCACGTCCCGTGATCTGTAGGGTCCCTTCCAACCCAGCAGTGCTGTCATCCCATGATCTATAGGGCAACTTCCAGCCGAGCTGTGCTATGACTCCATGTCCTGTGATCTGTAGGGTCCCTTCCAACCCAATCCTGCTCTGATTCTATGATCTATAGGCAACTTCTAACCCAACTGTGCTGTGATGCCATGGTTCTATAGTCTTATAGGATCCTTTCCAACCCAAT	C	.	PASS	SUPP=9;SUPP_VEC=111111111;SVLEN=-383;SVTYPE=DEL;SVMETHOD=SURVIVOR1.0.7;CHR2=CTG348;END=11271;CIPOS=-11,1239;CIEND=0,1239;STRANDS=+-	GT:PSV:LN:DR:ST:QV:TY:ID:RAL:AAL:CO	1/1:NA:653:0,0:+-:.:DEL:svim_asm.DEL.1403:GTGATCTATAGGGCAATGTCCAGCCCAGCTGTGCTATGACTCCACGTCCCGTGATCTGTAGGGTCCCTTCCAACCCAATCCTGCTCTGATCCATGATCTATAGGGCAACTTCTAACCCAACTGTGCTGTGATGCCATGGTTCTATAGTCTTATAGGATCCCTTCCAACCCAGCAGTGCTGTGATCCCATGATCTATAGGGCAACTTCCAGCCCAGCTGTGCTATGACTCCATGTCCCATGATCTGTAGGATCCCTTCCAACTCAGCAGTGCTGTGATCCTATGATCTATAGGGCAACTTCCAGCCGAGCTGTGCTATGACTCCACGTCCCGTGATCTGTAGGGTCCCTTCCAACCCAGCAGTGCTGTCATCCCATGATCTATAGGGCAACTTCCAGCCGAGCTGTGCTATGACTCCATGTCCTGTGATCTGTAGGGTCCCTTCCAACCCAATCCTGCTCTGATTCTATGATCTATAGGCAACTTCTAACCCAACTGTGCTGTGATGCCATGGTTCTATAGTCTTATAGGATCCTTTCCAACCCAATAGTGCTGTGATCCCATGATCTATAGGGCAACTTCCAGCCCGGCTGTGCTATGACTCCATGTCCCATGATCTGTAGGGTCCCTTCCAACTCAGCAGTGCTGTGATCCCA:G:CTG348_11459-CTG348_12112	1/1:NA:187:0,0:+-:.:DEL:svim_asm.DEL.2414:GTCCCTTCCAACTCAGCAGTGCTGTGATCCCATGATCTATAGGGCAACTTCCAGCCCAGCTGTGCTATGACTCCACGTCCCGTGATCTGTAGGGTCCCTTCCAACCCAATCCTGCTCTGATTCTATGATCTATAGGCAACTTCTAACCCAACTGTGCTGTGATGCCATGGTTCTATAGTCTTATAGGA:G:CTG348_12081-CTG348_12268	1/1:NA:373:0,0:+-:.,.,.:DEL,DEL,DEL:svim_asm.DEL.2199:CAGTGCTGTGATCCCATGATCTATAGGGCAACTTCCAGCCCAGCTGTGCTATGACTCCATGTCCCATGATCTGTAGGATCCCTTCCAACTCAGCAGTGCTGTGATCCTATGATCTATAGGGCAACTTCCAGCCGAGCTGTGCTATGACTCCACGTCCCGTGATCTGTAGGGTCCCTTCCAACCCAGCAGTGCTGTCATCCCATGATCTATAGGGCAACTTCCAGCCGAGCTGTGCTATGACTCCATGTCCTGTGATCTGTAGGGTCCCTTCCAACCCAATCCTGCTCTGATTCTATGATCTATAGGCAACTTCTAACCCAACTGTGCTGTGATGCCATGGTTCTATAGTCTTATAGGATCCTTTCCAACCCAAT:C:CTG348_11178-CTG348_11271,CTG348_11631-CTG348_12004,CTG348_12417-CTG348_12510	1/1:NA:93:0,0:+-:.:DEL:svim_asm.DEL.3467:GTCCCTTCCAACCCAGCAGTGCTGTGATCCCATGATCTATAGGGCAACTTCCAGCCCAGCTGTGCTATGACTCCACGTCCCATGATCTGTAGGA:G:CTG348_12361-CTG348_12454	1/1:NA:373:0,0:+-:.,.,.:DEL,DEL,DEL:svim_asm.DEL.6022:CAGTGCTGTGATCCCATGATCTATAGGGCAACTTCCAGCCCAGCTGTGCTATGACTCCATGTCCCATGATCTGTAGGATCCCTTCCAACTCAGCAGTGCTGTGATCCTATGATCTATAGGGCAACTTCCAGCCGAGCTGTGCTATGACTCCACGTCCCGTGATCTGTAGGGTCCCTTCCAACCCAGCAGTGCTGTCATCCCATGATCTATAGGGCAACTTCCAGCCGAGCTGTGCTATGACTCCATGTCCTGTGATCTGTAGGGTCCCTTCCAACCCAATCCTGCTCTGATTCTATGATCTATAGGCAACTTCTAACCCAACTGTGCTGTGATGCCATGGTTCTATAGTCTTATAGGATCCTTTCCAACCCAAT:C:CTG348_11178-CTG348_11271,CTG348_11631-CTG348_12004,CTG348_12361-CTG348_12454	1/1:NA:373:0,0:+-:.,.:DEL,DEL:svim_asm.DEL.1780:GTGATCTATAGGGCAATGTCCAGCCCAGCTGTGCTATGACTCCACGTCCCGTGATCTGTAGGGTCCCTTCCAACCCAATCCTGCTCTGATCCATGATCTATAGGGCAACTTCTAACCCAACTGTGCTGTGATGCCATGGTTCTATAGTCTTATAGGATCCCTTCCAACCCAGCAGTGCTGTGATCCCATGATCTATAGGGCAACTTCCAGCCCAGCTGTGCTATGACTCCATGTCCCATGATCTGTAGGATCCCTTCCAACTCAGCAGTGCTGTGATCCTATGATCTATAGGGCAACTTCCAGCCGAGCTGTGCTATGACTCCACGTCCCGTGATCTGTAGGGTCCCTTCCAACCCAGCAGTGCTGTCATCCCA:G:CTG348_11459-CTG348_11832,CTG348_12003-CTG348_12376	1/1:NA:279:0,0:+-:.,.:DEL,DEL:svim_asm.DEL.4004:GCTCTGATTCCGTGATCTATAGGGCAATGTCCAGCCCAGCTGTGCTATGACTCCACGTCCCGTGATCTGTAGGATCCCTTCCAACCCAACAGTGCTGTGATCCCATGATCTATAGGGCAACTTCCAACCCGACTGTGCTGTGATCCCGTGGTTCTGTAGTCTATAGGGTCCTTTCCAGCCCAACTGTTCTCTGATTCCATGATCTGTAGGGCAACATCCAACCCAGCAGTGCTGTGATCCCATGGTTCTGTAGCCTATAGGGTCCTTTCCAACCCAGCTT:G:CTG348_11167-CTG348_11446,CTG348_11645-CTG348_11738	1/1:NA:466:0,0:+-:.:DEL:svim_asm.DEL.4379:TGTCCCATGATCTGTAGGATCCCTTCCAACTCAGCAGTGCTGTGATCCTATGATCTATAGGGCAACTTCCAGCCGAGCTGTGCTATGACTCCACGTCCCGTGATCTGTAGGGTCCCTTCCAACCCAGCAGTGCTGTCATCCCATGATCTATAGGGCAACTTCCAGCCGAGCTGTGCTATGACTCCATGTCCTGTGATCTGTAGGGTCCCTTCCAACCCAATCCTGCTCTGATTCTATGATCTATAGGCAACTTCTAACCCAACTGTGCTGTGATGCCATGGTTCTATAGTCTTATAGGATCCTTTCCAACCCAATAGTGCTGTGATCCCATGATCTATAGGGCAACTTCCAGCCCGGCTGTGCTATGACTCCATGTCCCATGATCTGTAGGGTCCCTTCCAACTCAGCAGTGCTGTGATCCCATGATCTATAGGGCAACTTCCAGCCCAGCTGTGCTATGACTCCAC:T:CTG348_11690-CTG348_12156	1/1:NA:653:0,0:+-:.:DEL:svim_asm.DEL.2794:GTGATCTATAGGGCAATGTCCAGCCCAGCTGTGCTATGACTCCACGTCCCGTGATCTGTAGGGTCCCTTCCAACCCAATCCTGCTCTGATCCATGATCTATAGGGCAACTTCTAACCCAACTGTGCTGTGATGCCATGGTTCTATAGTCTTATAGGATCCCTTCCAACCCAGCAGTGCTGTGATCCCATGATCTATAGGGCAACTTCCAGCCCAGCTGTGCTATGACTCCATGTCCCATGATCTGTAGGATCCCTTCCAACTCAGCAGTGCTGTGATCCTATGATCTATAGGGCAACTTCCAGCCGAGCTGTGCTATGACTCCACGTCCCGTGATCTGTAGGGTCCCTTCCAACCCAGCAGTGCTGTCATCCCATGATCTATAGGGCAACTTCCAGCCGAGCTGTGCTATGACTCCATGTCCTGTGATCTGTAGGGTCCCTTCCAACCCAATCCTGCTCTGATTCTATGATCTATAGGCAACTTCTAACCCAACTGTGCTGTGATGCCATGGTTCTATAGTCTTATAGGATCCTTTCCAACCCAATAGTGCTGTGATCCCATGATCTATAGGGCAACTTCCAGCCCGGCTGTGCTATGACTCCATGTCCCATGATCTGTAGGGTCCCTTCCAACTCAGCAGTGCTGTGATCCCA:G:CTG348_11459-CTG348_12112
CTG348	17661	svim_asm.DEL.3473	CCAGTATGGGGTGCAGGCACTCAGTGCTCCCAGTATGGGGTGCAGGCACTGAGTGCTCCCAGTGTGGGGTAACCCAGTGCTCCCAGTATGGGGTGCAGGCACTCAGTGCTCCCAGTATGGGGTGCAGGCACTCAGTGCTCCCAGTATGGGGTGCAGGCACTGAGTGCTCCCAGTGTGGGGTAACCCAGTGCTCCCAGTATGGGGTGCAGGCACTCAGTGCTCCCAGTATGGGGTGCAGGCACTCAGTGCTCCCAGTATGGGGTGCAGGCACTGAGTGCTCCCAGTGTGGGGTAACCCAGTGCTCCCAGTATGGGGTGCAGGCACTCAGTGCTCCCAGTATGGGGTGCAGGCACTGAGTGCTCCCAGTGTGGGGTAACCCAGTGCTCCCAGTATGGGGTGCAGGCACTCAGTGCTCCCAGTATGGGGTGCAGGCACTGAGTGCTCCCAGTGTGGGGTGACCCAGTGCTCCCAGTGTGGGGTGCAGGCACTGAATGCTCTCTGTATGGGGTGACCCAGTGCTCCCAGTGTGGGGTGACCCAGTGCTCCCAGTATGGGGTGCAGGCACTCAGTGCTCTCAGTGTGGGGTAACCCAGTGCTCTCAGTGTGGGGTGACCCAGTGCTCCCAGTGTGGGGTGCAGGCACTGAATGCTCTCTGTATGGGGTGACCCAGTGCTCCCAGTATGGGGTGCAGGCACTCAGTGCTCTCAGTGTGGGGTAACCCAGTGCTCT	C	.	PASS	SUPP=9;SUPP_VEC=111111111;SVLEN=-552;SVTYPE=DEL;SVMETHOD=SURVIVOR1.0.7;CHR2=CTG348;END=18389;CIPOS=-24,1351;CIEND=-571,728;STRANDS=+-	GT:PSV:LN:DR:ST:QV:TY:ID:RAL:AAL:CO	1/1:NA:337:0,0:+-:.,.,.:DEL,DEL,DEL:svim_asm.DEL.1409:TCAGTGCTCTCAGTGTGGGGTAACCCAGTGCTCTCAGTGTGGGGTGACCCAGTGCTCCCAGTGTGGGGTGCAGGCACTGAATGCTCTCTGTATGGGGTGACCCAGTGCTCCCAGTATGGGGTGCAGGCACTCAGTGCTCTCAGTGTGGGGTAACCCAGTGCTCTCAGTGTGGGGTGACCCAGTGCTCCCAGTGTGGGGTGCAGGCACTCAGTGCTCCCAGTGTGGGGTGACCCAGTGCTCCCAGTGTGGGGTGCAGGCACTGAATGCTCTCTGTATGGGGTAACCCAGTGCTCCCAGTATGGGGTGCAGGCACTCAGTGCTCCCAGTGTGGGGTGACC:T:CTG348_18226-CTG348_18563,CTG348_18713-CTG348_18785,CTG348_18975-CTG348_19028	1/1:NA:728:0,0:+-:.,.,.:DEL,DEL,DEL:svim_asm.DEL.2420:CCAGTATGGGGTGCAGGCACTCAGTGCTCCCAGTATGGGGTGCAGGCACTGAGTGCTCCCAGTGTGGGGTAACCCAGTGCTCCCAGTATGGGGTGCAGGCACTCAGTGCTCCCAGTATGGGGTGCAGGCACTCAGTGCTCCCAGTATGGGGTGCAGGCACTGAGTGCTCCCAGTGTGGGGTAACCCAGTGCTCCCAGTATGGGGTGCAGGCACTCAGTGCTCCCAGTATGGGGTGCAGGCACTCAGTGCTCCCAGTATGGGGTGCAGGCACTGAGTGCTCCCAGTGTGGGGTAACCCAGTGCTCCCAGTATGGGGTGCAGGCACTCAGTGCTCCCAGTATGGGGTGCAGGCACTGAGTGCTCCCAGTGTGGGGTAACCCAGTGCTCCCAGTATGGGGTGCAGGCACTCAGTGCTCCCAGTATGGGGTGCAGGCACTGAGTGCTCCCAGTGTGGGGTGACCCAGTGCTCCCAGTGTGGGGTGCAGGCACTGAATGCTCTCTGTATGGGGTGACCCAGTGCTCCCAGTGTGGGGTGACCCAGTGCTCCCAGTATGGGGTGCAGGCACTCAGTGCTCTCAGTGTGGGGTAACCCAGTGCTCTCAGTGTGGGGTGACCCAGTGCTCCCAGTGTGGGGTGCAGGCACTGAATGCTCTCTGTATGGGGTGACCCAGTGCTCCCAGTATGGGGTGCAGGCACTCAGTGCTCTCAGTGTGGGGTAACCCAGTGCTCT:C:CTG348_17661-CTG348_18389,CTG348_18548-CTG348_18798,CTG348_19012-CTG348_19095	1/1:NA:469:0,0:+-:.,.,.,.:DEL,DEL,DEL,DEL:svim_asm.DEL.2206:TGGGGTGCAGGCACTCAGTGCTCCCAGTATGGGGTGCAGGCACTGAGTGCTCCCAGTGTGGGGTAACCCAGTGCTCCCAGTATGGGGTGCAGGCACTCAGTGCTCCCAGTATGGGGTGCAGGCACTCAGTGCTCCCAGTATGGGGTGCAGGCACTGAGTGCTCCCAGTGTGGGGTAACCCAGTGCTCCCAGTATGGGGTGCAGGCACTCAGTGCTCCCAGTATGGGGTGCAGGCACTCAGTGCTCCCAGTATGGGGTGCAGGCACTGAGTGCTCCCAGTGTGGGGTAACCCAGTGCTCCCAGTATGGGGTGCAGGCACTCAGTGCTCCCAGTATGGGGTGCAGGCACTGAGTGCTCCCAGTGTGGGGTAACCCAGTGCTCCCAGTATGGGGTGCAGGCACTCAGTGCTCCCAGTATGGGGTGCAGGCACTGAGTGCTCCCAGTGTGGGGTGACCCAGTGCTCCCAGTGTG:T:CTG348_17667-CTG348_18136,CTG348_18226-CTG348_18563,CTG348_18713-CTG348_18785,CTG348_18975-CTG348_19028	1/1:NA:728:0,0:+-:.,.,.:DEL,DEL,DEL:svim_asm.DEL.3473:CCAGTATGGGGTGCAGGCACTCAGTGCTCCCAGTATGGGGTGCAGGCACTGAGTGCTCCCAGTGTGGGGTAACCCAGTGCTCCCAGTATGGGGTGCAGGCACTCAGTGCTCCCAGTATGGGGTGCAGGCACTCAGTGCTCCCAGTATGGGGTGCAGGCACTGAGTGCTCCCAGTGTGGGGTAACCCAGTGCTCCCAGTATGGGGTGCAGGCACTCAGTGCTCCCAGTATGGGGTGCAGGCACTCAGTGCTCCCAGTATGGGGTGCAGGCACTGAGTGCTCCCAGTGTGGGGTAACCCAGTGCTCCCAGTATGGGGTGCAGGCACTCAGTGCTCCCAGTATGGGGTGCAGGCACTGAGTGCTCCCAGTGTGGGGTAACCCAGTGCTCCCAGTATGGGGTGCAGGCACTCAGTGCTCCCAGTATGGGGTGCAGGCACTGAGTGCTCCCAGTGTGGGGTGACCCAGTGCTCCCAGTGTGGGGTGCAGGCACTGAATGCTCTCTGTATGGGGTGACCCAGTGCTCCCAGTGTGGGGTGACCCAGTGCTCCCAGTATGGGGTGCAGGCACTCAGTGCTCTCAGTGTGGGGTAACCCAGTGCTCTCAGTGTGGGGTGACCCAGTGCTCCCAGTGTGGGGTGCAGGCACTGAATGCTCTCTGTATGGGGTGACCCAGTGCTCCCAGTATGGGGTGCAGGCACTCAGTGCTCTCAGTGTGGGGTAACCCAGTGCTCT:C:CTG348_17661-CTG348_18389,CTG348_18548-CTG348_18798,CTG348_19012-CTG348_19095	1/1:NA:622:0,0:+-:.,.,.:DEL,DEL,DEL:svim_asm.DEL.6027:CCAGTGTGGGGTCACCCAGTGCTCCCAGTATGGGGTGCAGGCACTCAGTGCTCCCAGTATGGGGTGCAGGCACTGAGTGCTCCCAGTGTGGGGTAACCCAGTGCTCCCAGTATGGGGTGCAGGCACTCAGTGCTCCCAGTATGGGGTGCAGGCACTCAGTGCTCCCAGTATGGGGTGCAGGCACTGAGTGCTCCCAGTGTGGGGTAACCCAGTGCTCCCAGTATGGGGTGCAGGCACTCAGTGCTCCCAGTATGGGGTGCAGGCACTCAGTGCTCCCAGTATGGGGTGCAGGCACTGAGTGCTCCCAGTGTGGGGTAACCCAGTGCTCCCAGTATGGGGTGCAGGCACTCAGTGCTCCCAGTATGGGGTGCAGGCACTGAGTGCTCCCAGTGTGGGGTAACCCAGTGCTCCCAGTATGGGGTGCAGGCACTCAGTGCTCCCAGTATGGGGTGCAGGCACTGAGTGCTCCCAGTGTGGGGTGACCCAGTGCTCCCAGTGTGGGGTGCAGGCACTGAATGCTCTCTGTATGGGGTGACCCAGTGCTCCCAGTGTGGGGTGACCCAGTGCTCCCAGTATGGGGTGCAGGCACTCAGTGCTCTCAGTGTGGGGTAACCCAGTGCTCT:C:CTG348_17637-CTG348_18259,CTG348_18341-CTG348_18418,CTG348_18680-CTG348_19048	1/1:NA:622:0,0:+-:.,.,.:DEL,DEL,DEL:svim_asm.DEL.1788:CCAGTGTGGGGTCACCCAGTGCTCCCAGTATGGGGTGCAGGCACTCAGTGCTCCCAGTATGGGGTGCAGGCACTGAGTGCTCCCAGTGTGGGGTAACCCAGTGCTCCCAGTATGGGGTGCAGGCACTCAGTGCTCCCAGTATGGGGTGCAGGCACTCAGTGCTCCCAGTATGGGGTGCAGGCACTGAGTGCTCCCAGTGTGGGGTAACCCAGTGCTCCCAGTATGGGGTGCAGGCACTCAGTGCTCCCAGTATGGGGTGCAGGCACTCAGTGCTCCCAGTATGGGGTGCAGGCACTGAGTGCTCCCAGTGTGGGGTAACCCAGTGCTCCCAGTATGGGGTGCAGGCACTCAGTGCTCCCAGTATGGGGTGCAGGCACTGAGTGCTCCCAGTGTGGGGTAACCCAGTGCTCCCAGTATGGGGTGCAGGCACTCAGTGCTCCCAGTATGGGGTGCAGGCACTGAGTGCTCCCAGTGTGGGGTGACCCAGTGCTCCCAGTGTGGGGTGCAGGCACTGAATGCTCTCTGTATGGGGTGACCCAGTGCTCCCAGTGTGGGGTGACCCAGTGCTCCCAGTATGGGGTGCAGGCACTCAGTGCTCTCAGTGTGGGGTAACCCAGTGCTCT:C:CTG348_17637-CTG348_18259,CTG348_18341-CTG348_18418,CTG348_18680-CTG348_19048	1/1:NA:333:0,0:+-:.,.,.:DEL,DEL,DEL:svim_asm.DEL.4007:GCAGGCACTGAGTGCTCCCAGTGTGGGGTAACCCAGTGCTCCCAGTATGGGGTGCAGGCACTCAGTGCTCCCAGTATGGGGTGCAGGCACTCAGTGCTCCCAGTATGGGGTGCAGGCACTGAGTGCTCCCAGTGTGGGGTAACCCAGTGCTCCCAGTATGGGGTGCAGGCACTCAGTGCTCCCAGTATGGGGTGCAGGCACTCAGTGCTCCCAGTATGGGGTGCAGGCACTGAGTGCTCCCAGTGTGGGGTAACCCAGTGCTCCCAGTATGGGGTGCAGGCACTCAGTGCTCCCAGTATGGGGTGCAGGCACTGAGTGCTCCCAGTGTGGGGTA:G:CTG348_17702-CTG348_18035,CTG348_18163-CTG348_18394,CTG348_18601-CTG348_18798	1/1:NA:1075:0,0:+-:.,.:DEL,DEL:svim_asm.DEL.4382:TGCTCCCAGTATGGGGTGCAGGCACTCAGTGCTCCCAGTATGGGGTGCAGGCACTGAGTGCTCCCAGTGTGGGGTGACCCAGTGCTCCCAGTGTGGGGTGCAGGCACTGAATGCTCTCTGTATGGGGTGACCCAGTGCTCCCAGTGTGGGGTGACCCAGTGCTCCCAGTATGGGGTGCAGGCACTCAGTGCTCTCAGTGTGGGGTAACCCAGTGCTCTCAGTGTGGGGTGACCCAGTGCTCCCAGTGTGGGGTGCAGGCACTGAATGCTCTCTGTATGGGGTGACCCAGTGCTCCCAGTATGGGGTGCAGGCACTCAGTGCTCTCAGTGTGGGGTAACCCAGTGCTCTCAGTGTGGGGTGACCCAGTGCTCCCAGTGTGGGGTGCAGGCACTCAGTGCTCCCAGTGTGGGGTGACCCAGTGCTCCCAGTGTGGGGTGCAGGCACTGAATGCTCTCTGTATGGGGTAACCCAGTGCTCCCAGTATGGGGTGCAGGCACTCAGTGCTCCCAGTGTGGGGTGACCCAGTGCTCCCAGTGTGGGGTGCAGGCACTTAGTGCTCCCAGTATGGGACAGCCCAGTGCTCCCAGTATGGGGTGCAGGCTCTGAGTGCTCTCTGTGTGGGGTGATCCAGTGCTCCCAGTATGGGGTGTAGGGACCTAGTACTCCCAGTACGGAGCATCCCAGTGTTCCCAGTATGGGGTGACCCAGTGCTCCCAATACAGAGCATCCCAGTACTCCCAGTATGGGGTACAGGACACAGTATTGAACCCAAAGACCCAGAGCTTCCCAGTATGGGACAACCCAGTGCTCCCAGTAGCAAGCCCAGAGACTTAAGGCTCCCAGTATGGGCAGGGGTACCCAGTGCTCCTAGTATGGGGTGTTCCAGTGCTACCAGTATGGGGTGCAGGCACTCAGTGCTCCCAGTATGGGGTGACTTGGTGTTCCCAGTATGGGGTGCAGGGACCCAGTGCTCCCAGTACGGAGCATCCCAGTGCTCCCGTTACAGGGTACAGGGACACAGTGCTTCCAGTATCAAACCCAAAGACCCAGAGCTTCCCAGTATGGGACAACCCAGC:T:CTG348_17673-CTG348_17818,CTG348_18042-CTG348_19117	1/1:NA:53:0,0:+-:.:DEL:svim_asm.DEL.2798:ACTTGGTGTTCCCAGTATGGGGTGCAGGGACCCAGTGCTCCCAGTACGGAGCAT:A:CTG348_18975-CTG348_19028
CTG39	129495	svim_asm.DEL.252	GGAAAGGGCAAAATTGACCCAAGTTGACCCAAATCTCTTCAAGAAAGGGCAAAATCAACCCAAGTTGACCCAAATCTCTCCGAAAAGATCCCAAATTGACCCGCGTTGACCCAAATCTCTCAGAGAAAGGGTGAAATCAACCCAAGTTGACCCAAATCTCTCCAAGAAAGGGCAATATCAACCCAAGTTGACCCAAATCTCTCAGAGAAAGGCCCAAATTGTCCCACATTGACCCAAATCTCTCAGAGAAAGGGCAGAATTGACCCAATATGACCCAAATTTCTCAGAGAAAGGGCAAAATCAACCCAAGTAGACCCAAGTCTTTCCAGGAAGGGCCCAAATCGGTCTGAGTTGACCCAAATCTCTCCAAGAAAGGGCAAAATCAACCCAAGTAGATCCAGATCTCTCCAGGGAAGGGCAAAATCGACCCAAGATGACCCAAATCTCTCCGAGAAGGGCCCAAATTGACCCACGTTGACCCAAATCTCTCCAAGAAGGGCCCAAATTGACCCACGTTGACCCAAATCTCTCCAAGAAGGGCCCAAATGACCCAAGTTGACCCAAATCTCTCCAGGAAAGGGCAAAATTGACCCAAGTTGACCCAAATCTCTTCAA	G	.	PASS	SUPP=9;SUPP_VEC=111111111;SVLEN=-160;SVTYPE=DEL;SVMETHOD=SURVIVOR1.0.7;CHR2=CTG39;END=129617;CIPOS=-12,1164;CIEND=-53,1124;STRANDS=+-	GT:PSV:LN:DR:ST:QV:TY:ID:RAL:AAL:CO	1/1:NA:92:0,0:+-:.:DEL:svim_asm.DEL.240:ATCAACCCAAGTAGATCCAGATCTCTCCAGGGAAGGGCAAAATCGACCCAAGATGACCCAAATCTCTCCGAGAAGGGCCCAAATTGACCCACG:A:CTG39_130467-CTG39_130559	1/1:NA:122:0,0:+-:.:DEL:svim_asm.DEL.281:TCAACCCAAGTTGACCCAAATCTCTCCGAAAAGATCCCAAATTGACCCACGTTGACCCAAATCTCTCTGAGAAGGGCCCAAATTGATCCGAGTTGACCCAAATCTCTCCAAGAAGGGCCCAAA:T:CTG39_129495-CTG39_129617	1/1:NA:92:0,0:+-:.:DEL:svim_asm.DEL.284:ATCAACCCAAGTAGATCCAGATCTCTCCAGGGAAGGGCAAAATCGACCCAAGATGACCCAAATCTCTCCGAGAAGGGCCCAAATTGACCCACG:A:CTG39_130467-CTG39_130559	1/1:NA:122:0,0:+-:.,.,.:DEL,DEL,DEL:svim_asm.DEL.617:TCAACCCAAGTTGACCCAAATCTCTCCGAAAAGATCCCAAATTGACCCACGTTGACCCAAATCTCTCTGAGAAGGGCCCAAATTGATCCGAGTTGACCCAAATCTCTCCAAGAAGGGCCCAAA:T:CTG39_129495-CTG39_129617,CTG39_130136-CTG39_130218,CTG39_130467-CTG39_130559	1/1:NA:92:0,0:+-:.,.:DEL,DEL:svim_asm.DEL.2125:ATCAACCCAAGTAGATCCAGATCTCTCCAGGGAAGGGCAAAATCGACCCAAGATGACCCAAATCTCTCCGAGAAGGGCCCAAATTGACCCACG:A:CTG39_129625-CTG39_129707,CTG39_130467-CTG39_130559	1/1:NA:614:0,0:+-:.,.:DEL,DEL:svim_asm.DEL.252:GGAAAGGGCAAAATTGACCCAAGTTGACCCAAATCTCTTCAAGAAAGGGCAAAATCAACCCAAGTTGACCCAAATCTCTCCGAAAAGATCCCAAATTGACCCGCGTTGACCCAAATCTCTCAGAGAAAGGGTGAAATCAACCCAAGTTGACCCAAATCTCTCCAAGAAAGGGCAATATCAACCCAAGTTGACCCAAATCTCTCAGAGAAAGGCCCAAATTGTCCCACATTGACCCAAATCTCTCAGAGAAAGGGCAGAATTGACCCAATATGACCCAAATTTCTCAGAGAAAGGGCAAAATCAACCCAAGTAGACCCAAGTCTTTCCAGGAAGGGCCCAAATCGGTCTGAGTTGACCCAAATCTCTCCAAGAAAGGGCAAAATCAACCCAAGTAGATCCAGATCTCTCCAGGGAAGGGCAAAATCGACCCAAGATGACCCAAATCTCTCCGAGAAGGGCCCAAATTGACCCACGTTGACCCAAATCTCTCCAAGAAGGGCCCAAATTGACCCACGTTGACCCAAATCTCTCCAAGAAGGGCCCAAATGACCCAAGTTGACCCAAATCTCTCCAGGAAAGGGCAAAATTGACCCAAGTTGACCCAAATCTCTTCAA:G:CTG39_129495-CTG39_129617,CTG39_130086-CTG39_130700	1/1:NA:122:0,0:+-:.,.,.:DEL,DEL,DEL:svim_asm.DEL.807:TCAACCCAAGTTGACCCAAATCTCTCCGAAAAGATCCCAAATTGACCCACGTTGACCCAAATCTCTCTGAGAAGGGCCCAAATTGATCCGAGTTGACCCAAATCTCTCCAAGAAGGGCCCAAA:T:CTG39_129495-CTG39_129617,CTG39_130136-CTG39_130218,CTG39_130467-CTG39_130559	1/1:NA:92:0,0:+-:.,.,.,.:DEL,DEL,DEL,DEL:svim_asm.DEL.689:ATCAACCCAAGTAGATCCAGATCTCTCCAGGGAAGGGCAAAATCGACCCAAGATGACCCAAATCTCTCCGAGAAGGGCCCAAATTGACCCACG:A:CTG39_129483-CTG39_129564,CTG39_130136-CTG39_130218,CTG39_130467-CTG39_130559,CTG39_130659-CTG39_130741	1/1:NA:92:0,0:+-:.:DEL:svim_asm.DEL.393:ATCAACCCAAGTAGATCCAGATCTCTCCAGGGAAGGGCAAAATCGACCCAAGATGACCCAAATCTCTCCGAGAAGGGCCCAAATTGACCCACG:A:CTG39_130467-CTG39_130559
CTG401	31159	svim_asm.INS.6289	C	CCCTATATGGGAACACTGGGGTCACAGTCCCCAGGGGGGGCATTGGGGTTGCAGTCCCTGTATGGGAACATGGGTGTCACAGCCCTTATATGGGAACATTGGGGTCACAGTCCCCAGGGGGGGCATTGGTGTCACAGCCCTATATGGGAACATTGGGGTCACAGTCCCCAGGGGGGGCATTGAGGTCACAGCCCCTATATGGGAACATTGGGGTCACAGTCCCCAGGGGGGGCACTGGGGTCACAGCCCCTGTATGGGAACATTGGGGTCATAGTCCCTAGGGTGGGCATTGAGGTCACAG	.	PASS	SUPP=9;SUPP_VEC=111111111;SVLEN=244;SVTYPE=INS;SVMETHOD=SURVIVOR1.0.7;CHR2=CTG401;END=31159;CIPOS=-1,281;CIEND=-222,109;STRANDS=+-	GT:PSV:LN:DR:ST:QV:TY:ID:RAL:AAL:CO	1/1:NA:362:0,0:+-:.,.,.:INS,INS,INS:svim_asm.INS.1184:C:CCCTATATGGGAACACTGGGGTCACAGTCCCCAGGGGGGGCATTGGGGTTGCAGTCCCTGTATGGGAACATGGGTGTCACAGCCCTTATATGGGAACATTGGGGTCACAGTCCCCAGGGGGGGCATTGGTGTCACAGCCCTATATGGGAACATTGGGGTCACAGACCCCTGTGGGGGGGGGGGGGGCATAGGGATCAGAGCCCTCCAGCTGGCAGCATTGGGTCACAGCCCTATATGGGAACACTGGGTCACAGTCCCCAGGGGGGCATTGGGGTTGCAGTCCCTGTATGGGAACATGGGTGTCACAGCCCTTATATGGGAACATTGGGGTCACAGTCCCCAGGGGGGGCATTGGTGTCACAG:CTG401_31159-CTG401_31159,CTG401_31267-CTG401_31267,CTG401_31440-CTG401_31440	1/1:NA:136:0,0:+-:.,.:INS,INS:svim_asm.INS.2112:C:CCCTATATGGGAACACTGGGGTCACAGTCCCCAGGGGGGGCATTGGGGTTGCAGTCCCTGTATGGGAACATGGGTGTCACAGCCCTTATATGGGAACATTGGGGTCACAGTCCCCAGGGGGGGCATTGGTGTCACAG:CTG401_31159-CTG401_31159,CTG401_31267-CTG401_31267	1/1:NA:301:0,0:+-:.,.,.:INS,INS,INS:svim_asm.INS.2328:C:CCCCTATATGGGAACACTGGGGTCACAGTCCCCAGGGGGGGCATTGGGGTTGCAGTCCCTGTATGGGAACATGGGTGTCACAGCCCTTATATGGGAACATTGGGGTCACAGTCCCCAGGGGGGGCATTGGTGTCACAGCCCTATATGGGAACATTGGGGTCACAGTCCCCAGGGGGGGCATTGAGGTCACAGCCCCTATATGGGAACATTGGGGTCACAGTCCCCAGGGGGGGCACTGGGGTCACAGCCCCTGTATGGGAACATTGGGGTCATAGTCCCTAGGGTGGGCATTGAGGTCACAG:CTG401_31158-CTG401_31158,CTG401_31267-CTG401_31267,CTG401_31440-CTG401_31440	1/1:NA:54:0,0:+-:.:INS:svim_asm.INS.3216:T:TAGTCCCTAGGGTGGGCATTGAGGTCACAGCCCTATATGGGAACATTGGGGTCAC:CTG401_31183-CTG401_31183	1/1:NA:300:0,0:+-:.:INS:svim_asm.INS.6289:C:CCCTATATGGGAACACTGGGGTCACAGTCCCCAGGGGGGGCATTGGGGTTGCAGTCCCTGTATGGGAACATGGGTGTCACAGCCCTTATATGGGAACATTGGGGTCACAGTCCCCAGGGGGGGCATTGGTGTCACAGCCCTATATGGGAACATTGGGGTCACAGTCCCCAGGGGGGGCATTGAGGTCACAGCCCCTATATGGGAACATTGGGGTCACAGTCCCCAGGGGGGGCACTGGGGTCACAGCCCCTGTATGGGAACATTGGGGTCATAGTCCCTAGGGTGGGCATTGAGGTCACAG:CTG401_31159-CTG401_31159	1/1:NA:300:0,0:+-:.:INS:svim_asm.INS.1556:C:CCCTATATGGGAACACTGGGGTCACAGTCCCCAGGGGGGGCATTGGGGTTGCAGTCCCTGTATGGGAACATGGGTGTCACAGCCCTTATATGGGAACATTGGGGTCACAGTCCCCAGGGGGGGCATTGGTGTCACAGCCCTATATGGGAACATTGGGGTCACAGTCCCCAGGGGGGGCATTGAGGTCACAGCCCCTATATGGGAACATTGGGGTCACAGTCCCCAGGGGGGGCACTGGGGTCACAGCCCCTGTATGGGAACATTGGGGTCATAGTCCCTAGGGTGGGCATTGAGGTCACAG:CTG401_31159-CTG401_31159	1/1:NA:138:0,0:+-:.,.,.:INS,INS,INS:svim_asm.INS.5029:G:GCATTGGGGTTGCAGTCCCTGTATGGGAACATGGGTGTCACAGCCCTTATATGGGAACATTGGGGTCACAGTCCCCAGGGGGGGCATTGGTGTCACAGCCCTTATATGGGAACATTGGGGTCACAGTCCCCAGGGGGGA:CTG401_31159-CTG401_31159,CTG401_31267-CTG401_31267,CTG401_31413-CTG401_31413	1/1:NA:300:0,0:+-:.:INS:svim_asm.INS.4079:C:CCCTATATGGGAACACTGGGGTCACAGTCCCCAGGGGGGGCATTGGGGTTGCAGTCCCTGTATGGGAACATGGGTGTCACAGCCCTTATATGGGAACATTGGGGTCACAGTCCCCAGGGGGGGCATTGGTGTCACAGCCCTATATGGGAACATTGGGGTCACAGTCCCCAGGGGGGGCATTGAGGTCACAGCCCCTATATGGGAACATTGGGGTCACAGTCCCCAGGGGGGGCACTGGGGTCACAGCCCCTGTATGGGAACATTGGGGTCATAGTCCCTAGGGTGGGCATTGAGGTCACAG:CTG401_31159-CTG401_31159	1/1:NA:301:0,0:+-:.,.,.:INS,INS,INS:svim_asm.INS.2594:C:CCCCTATATGGGAACACTGGGGTCACAGTCCCCAGGGGGGGCATTGGGGTTGCAGTCCCTGTATGGGAACATGGGTGTCACAGCCCTTATATGGGAACATTGGGGTCACAGTCCCCAGGGGGGGCATTGGTGTCACAGCCCTATATGGGAACATTGGGGTCACAGTCCCCAGGGGGGGCATTGAGGTCACAGCCCCTATATGGGAACATTGGGGTCACAGTCCCCAGGGGGGGCACTGGGGTCACAGCCCCTGTATGGGAACATTGGGGTCATAGTCCCTAGGGTGGGCATTGAGGTCACAG:CTG401_31158-CTG401_31158,CTG401_31267-CTG401_31267,CTG401_31440-CTG401_31440
CTG419	1660	svim_asm.INS.6444	G	GGGGTGGGGTTGGGGATATGGGTTGGGGATCCATTGGGATCCACTGGGGTTAACTGGGACCCATTGGGACCCATTGGGGTTGGGAATCCATTGGGATCCACTGGGGTCGGGGTTGGGGATCCATTGGGATCCACTGGGGTCA	.	PASS	SUPP=9;SUPP_VEC=111111111;SVLEN=139;SVTYPE=INS;SVMETHOD=SURVIVOR1.0.7;CHR2=CTG419;END=1660;CIPOS=-332,59;CIEND=-379,39;STRANDS=+-	GT:PSV:LN:DR:ST:QV:TY:ID:RAL:AAL:CO	1/1:NA:150:0,0:+-:.,.:INS,INS:svim_asm.INS.1208:C:CATTGGGATCCACTGGGGTTAACTGGGACCCATTGGGACCCATTGGGGTTGAGAATCCATTGGGATCCACTGGGGTCGGGCTTGGGGATCCATTGGGATCCACTGGGGTCAGGGTTGGGGATCCACTGGGGTCAGGGATCCACTGGGGTTA:CTG419_1328-CTG419_1328,CTG419_1690-CTG419_1690	1/1:NA:150:0,0:+-:.:INS:svim_asm.INS.2216:C:CATTGGGATCCACTGGGGTTAACTGGGACCCATTGGGACCCATTGGGGTTGGGAATCCATTGGGATCCACTGGGGTCGGGCTTGGGGATCCATTGGGATCCACTGGGGTCAGGGTTGGGGATCCACTGGGGTCAGGGATCCACTGGGGTTA:CTG419_1690-CTG419_1690	1/1:NA:150:0,0:+-:.,.:INS,INS:svim_asm.INS.2392:C:CATTGGGATCCACTGGGGTTAACTGGGACCCATTGGGACCCATTGGGGTTGAGAATCCATTGGGATCCACTGGGGTCGGGCTTGGGGATCCATTGGGATCCACTGGGGTCAGGGTTGGGGATCCACTGGGGTCAGGGATCCACTGGGGTTA:CTG419_1328-CTG419_1328,CTG419_1690-CTG419_1690	1/1:NA:120:0,0:+-:.,.:INS,INS:svim_asm.INS.3316:T:TTGGGACCCATTGGGGTTGGGAATCCATTGGGATCCACTGGGGTCGGGGTTGGGGATCCATTGGGATCCACTGGGGTCAGGGTTGGGGATCCACTGGGGTCAGGGATCCACTGGGGTTAAC:CTG419_1328-CTG419_1328,CTG419_1719-CTG419_1719	1/1:NA:141:0,0:+-:.:INS:svim_asm.INS.6444:G:GGGGTGGGGTTGGGGATATGGGTTGGGGATCCATTGGGATCCACTGGGGTTAACTGGGACCCATTGGGACCCATTGGGGTTGGGAATCCATTGGGATCCACTGGGGTCGGGGTTGGGGATCCATTGGGATCCACTGGGGTCA:CTG419_1660-CTG419_1660	1/1:NA:94:0,0:+-:.:INS:svim_asm.INS.1571:A:ATTGGGATCCATCAGGGTCAGGGAGCCATTGGGGTCCATTGGGGTCAGGGAGCCATTGGGGTCAGCACCGGGGGTCCATTGGGGTTGGGGATCCT:CTG419_1328-CTG419_1328	1/1:NA:150:0,0:+-:.,.:INS,INS:svim_asm.INS.5148:C:CATTGGGATCCACTGGGGTTAACTGGGACCCATTGGGACCCATTGGGGTTGGGAATCCATTGGGATCCACTGGGGTCGGGGTTGGGGATCCATTGGGATCCACTGGGGTCGGGGTTGGGGATCCACTGGGGTCAGGGATCCACTGGGGTTA:CTG419_1328-CTG419_1328,CTG419_1690-CTG419_1690	1/1:NA:150:0,0:+-:.:INS:svim_asm.INS.4158:C:CATTGGGATCCACTGGGGTTAACTGGGACCCATTGGGACCCATTGGGGTTGGGAATCCATTGGGATCCACTGGGGTCGGGGTTGGGGATCCATTGGGATCCACTGGGGTCAGGGTTGGGGATCCACTGGGGTCAGGGATCCACTGGGGTTA:CTG419_1690-CTG419_1690	1/1:NA:150:0,0:+-:.,.:INS,INS:svim_asm.INS.2629:C:CATTGGGATCCACTGGGGTTAACTGGGACCCATTGGGACCCATTGGGGTTGGGAATCCATTGGGATCCACTGGGGTCGGGGTTGGGGATCCATTGGGATCCACTGGGGTCAGGGTTGGGGATCCACTGGGGTCAGGGATCCACTGGGGTTA:CTG419_1328-CTG419_1328,CTG419_1690-CTG419_1690
CTG426	19504	svim_asm.DEL.1987	TCCCATAGAATCCCATTGAGCCCCATAGAATCCCATTGAGTTCAACAGAGCCCCATAGAATCCCATTGAGCCCCATAGAATCCCATTGAGTTCAACAGAGC	T	.	PASS	SUPP=9;SUPP_VEC=111111111;SVLEN=-139;SVTYPE=DEL;SVMETHOD=SURVIVOR1.0.7;CHR2=CTG426;END=19604;CIPOS=-866,85;CIEND=-896,246;STRANDS=+-	GT:PSV:LN:DR:ST:QV:TY:ID:RAL:AAL:CO	1/1:NA:100:0,0:+-:.:DEL:svim_asm.DEL.1633:TCCCATAGAATCCCATTGAGCCCCATAGAATCCCATTGAGTTCAACAGAGCCCCATAGAATCCCATTGAGCCCCATAGAATCCCATTGAGTTCAACAGAGC:T:CTG426_19504-CTG426_19604	1/1:NA:104:0,0:+-:.:DEL:svim_asm.DEL.2734:AATCCCATTGAGCCCCATAAAATCCCATTGAGTTCACACAATGAGACCCACAGCGCCCCATAGAACCACGTTCAGACCCATAGATTTGCATTGAGACCTCGTAGG:A:CTG426_18856-CTG426_18960	1/1:NA:100:0,0:+-:.:DEL:svim_asm.DEL.2429:TCCCATAGAATCCCATTGAGCCCCATAGAATCCCATTGAGTTCAACAGAGCCCCATAGAATCCCATTGAGCCCCATAGAATCCCATTGAGTTCAACAGAGC:T:CTG426_19504-CTG426_19604	1/1:NA:104:0,0:+-:.:DEL:svim_asm.DEL.4013:AATCCCATTGAGCCCCATAAAATCCCATTGAGTTCACACAATGAGACCCACAGCGCCCCATAGAACCACGTTCAGACCCATAGATTTGCATTGAGACCTCGTAGG:A:CTG426_18856-CTG426_18960	1/1:NA:261:0,0:+-:.:DEL:svim_asm.DEL.6551:TTGAGTTCAACAGAGCCCCATAGAATCCCATTGAGCCCCATAGAATCCCATTGAGTTCAACAGAGCCCCATAGAATCCCATTGAGCCCCATAGAATCCCATTGAGTTCAACAGAGTCCCATAGAATCCCATTGAGCCCCATAGAATCCCACTGAGTTCAACAGAGTCCCATAGAATCCCATTGAGCCCCATAGAATCCCATTGAGTTCAACAGAGCCCCATAGAATCCCATTGAGCCCCATAGAATCCCATTGAGTTCAACA:T:CTG426_19589-CTG426_19850	1/1:NA:100:0,0:+-:.:DEL:svim_asm.DEL.1987:TCCCATAGAATCCCATTGAGCCCCATAGAATCCCATTGAGTTCAACAGAGCCCCATAGAATCCCATTGAGCCCCATAGAATCCCATTGAGTTCAACAGAGC:T:CTG426_19504-CTG426_19604	1/1:NA:308:0,0:+-:.,.:DEL,DEL:svim_asm.DEL.4575:TGAGTTCAACAGAGCCCCATAGAATCCCATTGAGCCCCATAGAATCCCATTGAGTTCAACAGAGCCCCATAGAATCCCATTGAGCCCCATAGAATCCCATTGAGTTCAACAGAGCCCCATAGAATCCCATTGAGCCCCATAGAATCCCATTGAGTTCAACAGAGTCCCATAGAATCCCATTGAGCCCCATAGAATCCCACTGAGTTCAACAGAGTCCCATAGAATCCCATTGAGCCCCATAGAATCCCATTGAGTTCAACAGAGCCCCATAGAATCCCATTGAGCCCCATAGAATCCCATTGAGTTCAA:T:CTG426_18872-CTG426_18927,CTG426_19540-CTG426_19848	1/1:NA:70:0,0:+-:.:DEL:svim_asm.DEL.4931:TCCCACAGAATCCCATTGAGCCCCATAGAATCCCATTGAGCTCAACAGAGCCCCACAGAATCCCATTGAGC:T:CTG426_18638-CTG426_18708	1/1:NA:100:0,0:+-:.:DEL:svim_asm.DEL.3124:TCCCATAGAATCCCATTGAGCCCCATAGAATCCCATTGAGTTCAACAGAGCCCCATAGAATCCCATTGAGCCCCATAGAATCCCATTGAGTTCAACAGAGC:T:CTG426_19504-CTG426_19604
CTG43	30712	svim_asm.DEL.719	GAAAGTCTCCTTTTGGGACAGAAGTTGAAGGTCTCCTTTTGGGACAGAGGTTGAAGGTCTTTTGGGGTAGAGATTGAAGGTCCCCTTTTGGGGTAGAGATTGAAGGTCTCCTTTTGGGACAGAGGTTGAAGGTCTCCTTTTGGGACAGAGGTTGAAGATCTTTTAGGGCAGAGGTTGAAGGACTCCTTTTGGGACTGAGGTTT	G	.	PASS	SUPP=9;SUPP_VEC=111111111;SVLEN=-287;SVTYPE=DEL;SVMETHOD=SURVIVOR1.0.7;CHR2=CTG43;END=30787;CIPOS=0,637;CIEND=0,665;STRANDS=+-	GT:PSV:LN:DR:ST:QV:TY:ID:RAL:AAL:CO	1/1:NA:177:0,0:+-:.:DEL:svim_asm.DEL.255:GTCTCCTTTTGGGACAGAGGTTGAAGATCTTTTAGGGCAGAGGTTGAAGGACTCCTTTTGGGACTGAGGTTGAAAGTCTCCTTTTGGGACAGAAGTTGAAGGTCTCCTTTTGGGACAGAGGTTGAAGGTCTTTTGGGGTAGAGATTGAAGGTCTCCTTTTGGGACAGAGGTTGAAGGT:G:CTG43_31275-CTG43_31452	1/1:NA:228:0,0:+-:.,.:DEL,DEL:svim_asm.DEL.386:AGTCTCCTTTTGGGACAGAAGTTGAAGGTCTCCTTTTGGGACAGAGGTTGAAGGTCTTTTGGGGTAGAGATTGAAGGTCCCCTTTTGGGGTAGAGATTGAAGGTCTCCTTTTGGGACAGAGGTTGAAGGTCTCCTTTTGGGACAGAGGTTGAAGATCTTTTAGGGCAGAGGTTGAAGGACTCCTTTTGGGACTGAGGTTTAAAGTCTCCTTTTGGGACAGAAGTTGAAG:A:CTG43_30745-CTG43_30823,CTG43_30945-CTG43_31173	1/1:NA:482:0,0:+-:.,.:DEL,DEL:svim_asm.DEL.364:ATTGAAGGTCTCCTTTTGGGACAGAGGTTGAAGATCCCCTTTTGGGGTAGAGATTGAAGGTCCCCTTTTGGGGTAGAGATTGAAGGTCTCCTTTTGGGACAGAGGTTGAAGATCTTTTAGGGCAGAGGTTGAAGGACTCCTTTTGGGACTGAGGTTGAAAGTCTCCTTTTGGGACAGAAGTTGAAGGTCTCCTTTTGGGACAGAGGTTGAAGGTCTTTTGGGGTAGAGATTGAAGGTCCCCTTTTGGGGTAGAGATTGAAGGTCTCCTTTTGGGACAGAGGTTGAAGGTCTCCTTTTGGGACAGAGGTTGAAGATCTTTTAGGGCAGAGGTTGAAGGACTCCTTTTGGGACTGAGGTTTAAAGTCTCCTTTTGGGACAGAAGTTGAAGGTCTCCTTTTGGGACAGAAGTTGAAGGTCTTTTGGGGTAGAGATTGAAGGTCCCCTTTTGGGGTAGAGATTGAAGGTCTCCTTTTGGGACAGAGG:A:CTG43_30786-CTG43_31268,CTG43_31349-CTG43_31424	1/1:NA:202:0,0:+-:.,.:DEL,DEL:svim_asm.DEL.719:GAAAGTCTCCTTTTGGGACAGAAGTTGAAGGTCTCCTTTTGGGACAGAGGTTGAAGGTCTTTTGGGGTAGAGATTGAAGGTCCCCTTTTGGGGTAGAGATTGAAGGTCTCCTTTTGGGACAGAGGTTGAAGGTCTCCTTTTGGGACAGAGGTTGAAGATCTTTTAGGGCAGAGGTTGAAGGACTCCTTTTGGGACTGAGGTTT:G:CTG43_30712-CTG43_30787,CTG43_30942-CTG43_31144	1/1:NA:78:0,0:+-:.:DEL:svim_asm.DEL.2215:TCTTTTGGGGTAGAGATTGAAGGTCCCCTTTTGGGGTAGAGATTGAAGGTCTCCTTTTGGGACAGAGGTTGAAGATCCC:T:CTG43_30745-CTG43_30823	1/1:NA:427:0,0:+-:.:DEL:svim_asm.DEL.264:GTTGAAGGTCTTTTGGGGTAGAGATTGAAGGTCCCCTTTTGGGGTAGAGATTGAAGGTCTCCTTTTGGGACAGAGGTTGAAGGTCTCCTTTTGGGACAGAGGTTGAAGATCTTTTAGGGCAGAGGTTGAAGGACTCCTTTTGGGACTGAGGTTTAAAGTCTCCTTTTGGGACAGAAGTTGAAGGTCTCCTTTTGGGACAGAAGTTGAAGGTCTTTTGGGGTAGAGATTGAAGGTCCCCTTTTGGGGTAGAGATTGAAGGTCTCCTTTTGGGACAGAGGTTGAAGGTCTCCTTTTGGGACAGAGGTTGAAGATCTTTTAGGGCAGAGGTTGAAGGACTCCTTTTGGGACTGAGGTTGAAAGTCTCCTTTTGGGACAGAAGTTGAAGGTCTCCTTTTGGGACAGAGGTTGAAGGTCTTTTGGGGTAGAGA:G:CTG43_30991-CTG43_31418	1/1:NA:78:0,0:+-:.:DEL:svim_asm.DEL.936:TCTTTTGGGGTAGAGATTGAAGGTCCCCTTTTGGGGTAGAGATTGAAGGTCTCCTTTTGGGACAGAGGTTGAAGATCCC:T:CTG43_30745-CTG43_30823	1/1:NA:427:0,0:+-:.:DEL:svim_asm.DEL.808:GTTGAAGGTCTTTTGGGGTAGAGATTGAAGGTCCCCTTTTGGGGTAGAGATTGAAGGTCTCCTTTTGGGACAGAGGTTGAAGGTCTCCTTTTGGGACAGAGGTTGAAGATCTTTTAGGGCAGAGGTTGAAGGACTCCTTTTGGGACTGAGGTTTAAAGTCTCCTTTTGGGACAGAAGTTGAAGGTCTCCTTTTGGGACAGAAGTTGAAGGTCTTTTGGGGTAGAGATTGAAGGTCCCCTTTTGGGGTAGAGATTGAAGGTCTCCTTTTGGGACAGAGGTTGAAGGTCTCCTTTTGGGACAGAGGTTGAAGATCTTTTAGGGCAGAGGTTGAAGGACTCCTTTTGGGACTGAGGTTGAAAGTCTCCTTTTGGGACAGAAGTTGAAGGTCTCCTTTTGGGACAGAGGTTGAAGGTCTTTTGGGGTAGAGA:G:CTG43_30991-CTG43_31418	1/1:NA:482:0,0:+-:.:DEL:svim_asm.DEL.457:ATTGAAGGTCTCCTTTTGGGACAGAGGTTGAAGATCCCCTTTTGGGGTAGAGATTGAAGGTCCCCTTTTGGGGTAGAGATTGAAGGTCTCCTTTTGGGACAGAGGTTGAAGATCTTTTAGGGCAGAGGTTGAAGGACTCCTTTTGGGACTGAGGTTGAAAGTCTCCTTTTGGGACAGAAGTTGAAGGTCTCCTTTTGGGACAGAGGTTGAAGGTCTTTTGGGGTAGAGATTGAAGGTCCCCTTTTGGGGTAGAGATTGAAGGTCTCCTTTTGGGACAGAGGTTGAAGGTCTCCTTTTGGGACAGAGGTTGAAGATCTTTTAGGGCAGAGGTTGAAGGACTCCTTTTGGGACTGAGGTTTAAAGTCTCCTTTTGGGACAGAAGTTGAAGGTCTCCTTTTGGGACAGAAGTTGAAGGTCTTTTGGGGTAGAGATTGAAGGTCCCCTTTTGGGGTAGAGATTGAAGGTCTCCTTTTGGGACAGAGG:A:CTG43_30786-CTG43_31268
CTG478	8428	svim_asm.INS.1678	A	ACCTATGGGGTCCGGGCTTCCCTTCAGCCCCCCATTTAAGTGGCACCCAGGCGGAGCGCGGGGTCATTCATTAGGCATAACGAGGTCATTAGGCATAACGAGCTCATTAAAGCAGTAATGAGGCTCTGAGCTCTCCTCCATCATTCCAAATGGGCTCTGGGCTCCCCTCCATCATTACCT	.	PASS	SUPP=9;SUPP_VEC=111111111;SVLEN=253;SVTYPE=INS;SVMETHOD=SURVIVOR1.0.7;CHR2=CTG478;END=8428;CIPOS=-729,0;CIEND=-558,344;STRANDS=+-	GT:PSV:LN:DR:ST:QV:TY:ID:RAL:AAL:CO	1/1:NA:523:0,0:+-:.:INS:svim_asm.INS.1267:A:AATGGGGTCCGGGCTTCCCTTCAGCCCCCCATTTAAGTGGCATCCAGGCGGAGCGCGGGGTCATTAGGCATAACGAGGTCATTAGGCATAACGAGCTCATTAAAGCAGTAATGAGGCTCTGAGCTCTCCTCCATCATTCCAAATGGGCTCTGGGCTCCCCTCCATCATTACCTATGGGGTCCGGGCTTCCCTTCAGCCCCCATTTAAGTGGCACCCAGGCGGAGCGCAGGGTCATTCATTAGGCATAACGAGGTCATTAGGCATAACGAGCTCATTAAAGCAGTAATGAGGCTCTGAGCTCTCCTCCATCATTCCAAATGGGCTCTGGGCTCCCCTCCATCATTACCTATGGGGTCCGGGCTTCCCTTCAGCCCCCCATTTAAGTGGCACCCAGGCGGAGCGCGGGGTCATTCATTAGGCATAACGAGGTCATTAGGCATAACGAGCTCATTAAAGCAGTAATGAGGCTCTGAGCTCTCCTCCATCATTCCAAATGGGCTCTGGGCTCCCCTCCATCATTACCT:CTG478_8428-CTG478_8428	1/1:NA:172:0,0:+-:.:INS:svim_asm.INS.2453:A:AATGGGGTCCGGGCTTCCCTTCAGCCCCCCATTTAAGTGGCATCCAGGCGGAGCGCGGGGTCATTAGGCATAACGAGGTCATTAGGCATAACGAGCTCATTAAAGCAGTAATGAGGCTCTGAGCTCTCCTCCATCATTCCAAATGGGCTCTGGGCTCCCCTCCATCATTACCT:CTG478_8428-CTG478_8428	1/1:NA:172:0,0:+-:.:INS:svim_asm.INS.2518:A:AATGGGGTCCGGGCTTCCCTTCAGCCCCCCATTTAAGTGGCATCCAGGCGGAGCGCGGGGTCATTAGGCATAACGAGGTCATTAGGCATAACGAGCTCATTAAAGCAGTAATGAGGCTCTGAGCTCTCCTCCATCATTCCAAATGGGCTCTGGGCTCCCCTCCATCATTACCT:CTG478_8428-CTG478_8428	1/1:NA:350:0,0:+-:.,.:INS,INS:svim_asm.INS.3637:A:ATGGAAGCAGGGCCGGGGGGTGACCCCAAGGTGGGCACAGCACCCAAAAGAAAAGGGGTCCGGGACCCCCAGCGTGGGGTCATTAGGCATAACGAGCTCATTAAGCACTGAGTGGGGCTCTGAGCTCTCCTCCATCATTAGAAATGGGGTCCGGGCTTCCCTTCAGCCCCCCATAATGGAAGCAGGGCCGGGGGGTGACCCCAAGGTGGGCATAGAGCCCAGAAGAGCAGTGGGCTGGGACCCCCCAGCGTGGGCTCATTAGGCATAACGAGCTCGTTAGAGCAGTGATGGGGCTCTGGGCTCTCTTCCATCATTGGAAATGGGGTCCGGGCTTCCCTTCAGCCCCCCCAG:CTG478_7699-CTG478_7699,CTG478_8428-CTG478_8428	1/1:NA:179:0,0:+-:.:INS:svim_asm.INS.6882:A:ACCTATGGGGTCCGGGCTTCCCTTCAGCCCCCCATTTAAGTGGCACCCAGGCGGAGCGCGGGGTCATTCATTAGGCATAACGAGGTCATTAGGCATAACGAGCTCATTAAAGCAGTAATGAGGCTCTGAGCTCTCCTCCATCATTCCAAATGGGCTCTGGGCTCCCCTCCATCATTACCT:CTG478_8428-CTG478_8428	1/1:NA:179:0,0:+-:.:INS:svim_asm.INS.1678:A:ACCTATGGGGTCCGGGCTTCCCTTCAGCCCCCCATTTAAGTGGCACCCAGGCGGAGCGCGGGGTCATTCATTAGGCATAACGAGGTCATTAGGCATAACGAGCTCATTAAAGCAGTAATGAGGCTCTGAGCTCTCCTCCATCATTCCAAATGGGCTCTGGGCTCCCCTCCATCATTACCT:CTG478_8428-CTG478_8428	1/1:NA:176:0,0:+-:.:INS:svim_asm.INS.5518:A:AATGGGGTCCGGGCTTCCCTTCAGCCCCCCATTTAAGTGGCACCCAGGCGGAGCGCGGGGTCATTCATTAGGCATAACGAGGTCATTAGGCATAACGAGCTCATTAAAGCAGTAATGAGGCTCTGAGCTCTCCTCCATCATTCCAAATGGGCTCTGGGCTCCCCTCCATCATTACCT:CTG478_8428-CTG478_8428	1/1:NA:174:0,0:+-:.,.:INS,INS:svim_asm.INS.4554:T:TAGGGCCGGGGGGTGACCCCAAGGTGGGCATAGAGCCCAGAAGAGCAGTGGGCTGGGACCCCCAGCGTGGGCTCATTAGGCATAACGAGCTCGTTAGAGCAGTGATGGGGCTCTGGGCTCTCTTCCATCATTGGAAATGGGGTCCGGGCTTCCCTTCAGCCCCCCCAGTGGAAGC:CTG478_8049-CTG478_8049,CTG478_8428-CTG478_8428	1/1:NA:350:0,0:+-:.,.:INS,INS:svim_asm.INS.2811:A:ATGGAAGCAGGGCCGGGGGGTGACCCCAAGGTGGGCACAGCACCCAAAAGAAAAGGGGTCCGGGACCCCCAGCGTGGGGTCATTAGGCATAACGAGCTCATTAAGCACTGAGTGGGGCTCTGAGCTCTCCTCCATCATTAGAAATGGGGTCCGGGCTTCCCTTCAGCCCCCCATAATGGAAGCAGGGCCGGGGGGTGACCCCAAGGTGGGCATAGAGCCCAGAAGAGCAGTGGGCTGGGACCCCCCAGCGTGGGCTCATTAGGCATAACGAGCTCGTTAGAGCAGTGATGGGGCTCTGGGCTCTCTTCCATCATTGGAAATGGGGTCCGGGCTTCCCTTCAGCCCCCCCAG:CTG478_7699-CTG478_7699,CTG478_8428-CTG478_8428
CTG478	12786	svim_asm.INS.1680	T	TCCCCTGCCTGTCTGTCCATCTGTCTGTCTGTGTGCCTGCCTGCCTGCCTCTGTCTGTGTCCTTCTGTCTGTCCATCTGTCTGTCTGTCTGTCTGCCTGTCTGACTGCGCCCCTGCCTGTCTGTCTGCCTGCCTGTCTCC	.	PASS	SUPP=9;SUPP_VEC=111111111;SVLEN=138;SVTYPE=INS;SVMETHOD=SURVIVOR1.0.7;CHR2=CTG478;END=12786;CIPOS=-372,471;CIEND=-332,512;STRANDS=+-	GT:PSV:LN:DR:ST:QV:TY:ID:RAL:AAL:CO	1/1:NA:137:0,0:+-:.:INS:svim_asm.INS.1270:C:CGTCTGCCTGCCTGTCTCCCCTGCCTGTCTGTCCATCTGTCTGTCTGTGTGCCTGCCTGCCTGCCTCTGTCTGTGTCCTTCTGTCTGTCCATCTGTCTGTCTGTCTGTCTGCCTGTCTGACTGCGCCCCTGCCTGTCT:CTG478_13241-CTG478_13241	1/1:NA:138:0,0:+-:.:INS:svim_asm.INS.2455:T:TGTCTGCCTGCCCGTCCGTCTGTCTGCCTGTCTGGCTGTCTGCCCATCTGTTTGTCTGTCTGCCTGTCTCTGCCTGTCTGTCCGTCCGCCCGCCTGCCTGTCTCTGTCTGTCCGTCTGTCTGTCTCTGTCTGTCCGTCC:CTG478_12414-CTG478_12414	1/1:NA:137:0,0:+-:.,.:INS,INS:svim_asm.INS.2521:C:CGTCTGCCTGCCTGTCTCCCCTGCCTGTCTGTCCATCTGTCTGTCTGTGTGCCTGCCTGCCTGCCTCTGTCTGTGTCCTTCTGTCTGTCCATCTGTCTGTCTGTCTGTCTGCCTGTCTGACTGCGCCCCTGCCTGTCT:CTG478_12758-CTG478_12758,CTG478_13241-CTG478_13241	1/1:NA:137:0,0:+-:.:INS:svim_asm.INS.3638:C:CGTCTGCCTGCCTGTCTCCCCTGCCTGTCTGTCCATCTGTCTGTCTGTGTGCCTGCCTGCCTGCCTCTGTCTGTGTCCTTCTGTCTGTCCATCTGTCTGTCTGTCTGTCTGCCTGTCTGACTGCGCCCCTGCCTGTCT:CTG478_13241-CTG478_13241	1/1:NA:138:0,0:+-:.,.:INS,INS:svim_asm.INS.6884:T:TCCCCTGCCTGTCTGTCCATCTGTCTGTCTGTGTGCCTGCCTGCCTGCCTCTGTCTGTGTCCTTCTGTCTGTCCATCTGTCTGTCTGTCTGTCTGCCTGTCTGACTGCGCCCCTGCCTGTCTGTCTGCCTGCCTGTCTC:CTG478_12729-CTG478_12729,CTG478_13257-CTG478_13257	1/1:NA:139:0,0:+-:.,.:INS,INS:svim_asm.INS.1680:T:TCCCCTGCCTGTCTGTCCATCTGTCTGTCTGTGTGCCTGCCTGCCTGCCTCTGTCTGTGTCCTTCTGTCTGTCCATCTGTCTGTCTGTCTGTCTGCCTGTCTGACTGCGCCCCTGCCTGTCTGTCTGCCTGCCTGTCTCC:CTG478_12786-CTG478_12786,CTG478_13257-CTG478_13257	1/1:NA:139:0,0:+-:.,.:INS,INS:svim_asm.INS.5522:T:TCCCCTGCCTGTCTGTCCATCTGTCTGTCTGTGTGCCTGCCTGCCTGCCTCTGTCTGTGTCCTTCTGTCTGTCCATCTGTCTGTCTGTCTGTCTGCCTGTCTGACTGCGCCCCTGCCTGTCTGTCTGCCTGCCTGTCTCC:CTG478_12786-CTG478_12786,CTG478_13257-CTG478_13257	1/1:NA:137:0,0:+-:.,.:INS,INS:svim_asm.INS.4558:C:CGTCTGCCTGCCTGTCTCCCCTGCCTGTCTGTCCATCTGTCTGTCTGTGTGCCTGCCTGCCTGCCTCTGTCTGTGTCCTTCTGTCTGTCCATCTGTCTGTCTGTCTGTCTGCCTGTCTGACTGCGCCCCTGCCTGTCT:CTG478_12758-CTG478_12758,CTG478_13241-CTG478_13241	1/1:NA:137:0,0:+-:.:INS:svim_asm.INS.2813:C:CGTCTGCCTGCCTGTCTCCCCTGCCTGTCTGTCCATCTGTCTGTCTGTGTGCCTGCCTGCCTGCCTCTGTCTGTGTCCTTCTGTCTGTCCATCTGTCTGTCTGTCTGTCTGCCTGTCTGACTGCGCCCCTGCCTGTCT:CTG478_13241-CTG478_13241
CTG478	14482	svim_asm.DEL.6862	CCCCTATGATGTCTATGGCCCTGCTCAGCAGTGGTGCATCCACGCAGTGCTGCCTATGGCTCCGCACAGCACTGACGCA	C	.	PASS	SUPP=9;SUPP_VEC=111111111;SVLEN=-105;SVTYPE=DEL;SVMETHOD=SURVIVOR1.0.7;CHR2=CTG478;END=14560;CIPOS=0,745;CIEND=0,984;STRANDS=+-	GT:PSV:LN:DR:ST:QV:TY:ID:RAL:AAL:CO	1/1:NA:79:0,0:+-:.:DEL:svim_asm.DEL.1702:CCTGCTCAGCAGTGGTGCATCCACGCAGTGCTGCCTATGGCTCCGCACAGCACTGACGCACCCCTATGATGTCAATGGCT:C:CTG478_14501-CTG478_14580	1/1:NA:79:0,0:+-:.:DEL:svim_asm.DEL.2911:CCTGCTCAGCAGTGGTGCATCCACGCAGTGCTGCCTATGGCTCCGCACAGCACTGACGCACCCCTATGATGTCAATGGCT:C:CTG478_14501-CTG478_14580	1/1:NA:317:0,0:+-:.,.:DEL,DEL:svim_asm.DEL.2590:AGCTCTGCACAGCACTGATGCACCCTATGATGTCTATGGCTCTGCTCAGCAGTGGTGCATCCACGCAGTGCTGCCTATAGCTCCGCACAGCACTGACGCACCCCTATGATGTCTATGGCTCTGCTCAGCCCCCATGCATCCGTGCTGTGCTGTTTATGGCCCTGCTCAGCCCCCATACGTTCATACAGTGCTGCTATGGCTCTGCACAGCACCGACACACCCCTATGATGTTTATATCTCTCCTCAGCCCCCACACATCCACGCAGTGCTGCTTATATCTCTGCTCAGCCCCCATGCATTCATGCAGTGCTGCCTATG:A:CTG478_14501-CTG478_14580,CTG478_15227-CTG478_15544	1/1:NA:79:0,0:+-:.:DEL:svim_asm.DEL.4340:CCTGCTCAGCAGTGGTGCATCCACGCAGTGCTGCCTATGGCTCCGCACAGCACTGACGCACCCCTATGATGTCAATGGCT:C:CTG478_14501-CTG478_14580	1/1:NA:78:0,0:+-:.:DEL:svim_asm.DEL.6862:CCCCTATGATGTCTATGGCCCTGCTCAGCAGTGGTGCATCCACGCAGTGCTGCCTATGGCTCCGCACAGCACTGACGCA:C:CTG478_14482-CTG478_14560	1/1:NA:79:0,0:+-:.:DEL:svim_asm.DEL.2142:CCTGCTCAGCAGTGGTGCATCCACGCAGTGCTGCCTATGGCTCCGCACAGCACTGACGCACCCCTATGATGTCAATGGCT:C:CTG478_14501-CTG478_14580	1/1:NA:79:0,0:+-:.:DEL:svim_asm.DEL.4945:CCTGCTCAGCAGTGGTGCATCCACGCAGTGCTGCCTATGGCTCCGCACAGCACTGACGCACCCCTATGATGTCAATGGCT:C:CTG478_14501-CTG478_14580	1/1:NA:79:0,0:+-:.:DEL:svim_asm.DEL.5294:TATGGCCCTGCTCAGCAGTGGTGCATCCACGCAGTGCTGCCTATGGCTCCGCACAGCACTGACGCACCCCTATGATGTCA:T:CTG478_14495-CTG478_14574	1/1:NA:79:0,0:+-:.:DEL:svim_asm.DEL.3293:CCTGCTCAGCAGTGGTGCATCCACGCAGTGCTGCCTATGGCTCCGCACAGCACTGACGCACCCCTATGATGTCAATGGCT:C:CTG478_14501-CTG478_14580
CTG530	50000	svim_asm.BND.11	N	N[chr37:322733[	.	PASS	SUPP=9;SUPP_VEC=111111111;SVLEN=0;SVTYPE=TRA;SVMETHOD=SURVIVOR1.0.7;CHR2=chr37;END=322733;CIPOS=0,0;CIEND=0,0;STRANDS=++	GT:PSV:LN:DR:ST:QV:TY:ID:RAL:AAL:CO	1/1:NA:272733:0,0:++:.:TRA:svim_asm.BND.16:NA:NA:CTG530_50000-chr37_322733	1/1:NA:272733:0,0:++:.:TRA:svim_asm.BND.14:NA:NA:CTG530_50000-chr37_322733	1/1:NA:272733:0,0:++:.:TRA:svim_asm.BND.7:NA:NA:CTG530_50000-chr37_322733	1/1:NA:272733:0,0:++:.:TRA:svim_asm.BND.19:NA:NA:CTG530_50000-chr37_322733	1/1:NA:272733:0,0:++:.:TRA:svim_asm.BND.11:NA:NA:CTG530_50000-chr37_322733	1/1:NA:272733:0,0:++:.:TRA:svim_asm.BND.22:NA:NA:CTG530_50000-chr37_322733	1/1:NA:272733:0,0:++:.:TRA:svim_asm.BND.13:NA:NA:CTG530_50000-chr37_322733	1/1:NA:272733:0,0:++:.:TRA:svim_asm.BND.13:NA:NA:CTG530_50000-chr37_322733	1/1:NA:272733:0,0:++:.:TRA:svim_asm.BND.22:NA:NA:CTG530_50000-chr37_322733
CTG69	24442	svim_asm.DEL.2787	CTTGGCTGTCCCGCCCAACCATTGCATCTTCTTGACGTTGGTTGTCTTTGACTGTGTCCGTCTGTCCATCCAACCCAACCATTTCATTTCTTTGACATTGAGCTTCCTTGACCCCATCTGTCTGTCCATCCCGCTCGTTGTTGACCTTTATCTACTGCTGACTGTGTCCGTCTGTCCAACCCATCCAACCATTGCATCTCCTGGATGTTGACCCTCCTTGACCACGTCCGTCTGTCCATCCCACCCAACCATTGCATCTCCTTGACATTGACCCTCCTTGACTGTGTCCATCTGTCCGTCCCACCCAACTATTGCATCTCCTGGATGTTGACCCTCCTTGACCACGTCTGTCTGTCCATCCCGCTCATTGTTGACCTTTATCTACTGTTGACTGTGTCCATCTGTCCATCCCACCCAACTATTGCATCTCCTGGATGTTGACCCTGCTTGACCGCGTCCGTCTGTCCATCCCACCCAACCATTGCATCTCCTTGACATTGACCCTCCTTGACTGTGTCCATCTGTCCGTCCCACCCAACTATTGCATCTCCTGGATGTTGACCCTCCTTGACCACGTCTGTCTGTCCATCCCGCTCGTTGTTGACCTTTATCTACTGTTGACTGTGTCCGTCTGTCCAACCCATCCAACCATTGCATCTCCTGGATGTTGACCTTCCTTGACCACGTCCGTCTGTCCATCCCACCCAACCATTGCATCTCCTTGACATTGACCCTCCT	C	.	PASS	SUPP=9;SUPP_VEC=111111111;SVLEN=-337;SVTYPE=DEL;SVMETHOD=SURVIVOR1.0.7;CHR2=CTG69;END=25179;CIPOS=0,1263;CIEND=-241,644;STRANDS=+-	GT:PSV:LN:DR:ST:QV:TY:ID:RAL:AAL:CO	1/1:NA:170:0,0:+-:.,.:DEL,DEL:svim_asm.DEL.351:CCCAACCATTGCATCTCCTTGACATTGACCCTCCTTGACTGTGTCCATCTGTCCGTCCCACCCAACTATTGCATCTCCTGGATGTTGACCCTCCTTGACCACGTCTGTCTGTCCATCCCGCTCGTTGTTGACCTTTATCTACTGTTGACTGTGTCCGTCTGTCCAACCCAT:C:CTG69_25375-CTG69_25545,CTG69_25653-CTG69_25823	1/1:NA:170:0,0:+-:.,.,.:DEL,DEL,DEL:svim_asm.DEL.631:CTTGACCACGTCCGTCTGTCCATCCCACCCAACCATTGCATCTCCTTGACATTGACCCTCCTTGACTGTGTCCATCTGTCCGTCCCACCCAACTATTGCATCTCCTGGATGTTGACCCTCCTTGACCACGTCTGTCTGTCCATCCCGCTCATTGTTGACCTTTATCTACTG:C:CTG69_24878-CTG69_24938,CTG69_25338-CTG69_25398,CTG69_25578-CTG69_25748	1/1:NA:520:0,0:+-:.,.,.:DEL,DEL,DEL:svim_asm.DEL.559:TGTCCGTCTGTCCAACCCATCCAACCATTGCATCTCCTGGATGTTGACCCTCCTTGACCACGTCCGTCTGTCCATCCCACCCAACCATTGCATCTCCTTGACATTGACCCTCCTTGACTGTGTCCATCTGTCCGTCCCACCCAACTATTGCATCTCCTGGATGTTGACCCTCCTTGACCACGTCTGTCTGTCCATCCCGCTCATTGTTGACCTTTATCTACTGTTGACTGTGTCCATCTGTCCATCCCACCCAACTATTGCATCTCCTGGATGTTGACCCTGCTTGACCGCGTCCGTCTGTCCATCCCACCCAACCATTGCATCTCCTTGACATTGACCCTCCTTGACTGTGTCCATCTGTCCGTCCCACCCAACTATTGCATCTCCTGGATGTTGACCCTCCTTGACCACGTCTGTCTGTCCATCCCGCTCGTTGTTGACCTTTATCTACTGTTGACTGTGTCCGTCTGTCCAACCCATCCAACCATTGCATCTCCTGGATGTTGACCTTCCTTGACCAC:T:CTG69_24606-CTG69_25126,CTG69_25375-CTG69_25545,CTG69_25653-CTG69_25823	1/1:NA:60:0,0:+-:.,.:DEL,DEL:svim_asm.DEL.1048:GTTGACCCTGCTTGACCGCGTCCGTCTGTCCATCCCACCCAACCATTGCATCTCCTTGACA:G:CTG69_25338-CTG69_25398,CTG69_25545-CTG69_25605	1/1:NA:737:0,0:+-:.:DEL:svim_asm.DEL.2787:CTTGGCTGTCCCGCCCAACCATTGCATCTTCTTGACGTTGGTTGTCTTTGACTGTGTCCGTCTGTCCATCCAACCCAACCATTTCATTTCTTTGACATTGAGCTTCCTTGACCCCATCTGTCTGTCCATCCCGCTCGTTGTTGACCTTTATCTACTGCTGACTGTGTCCGTCTGTCCAACCCATCCAACCATTGCATCTCCTGGATGTTGACCCTCCTTGACCACGTCCGTCTGTCCATCCCACCCAACCATTGCATCTCCTTGACATTGACCCTCCTTGACTGTGTCCATCTGTCCGTCCCACCCAACTATTGCATCTCCTGGATGTTGACCCTCCTTGACCACGTCTGTCTGTCCATCCCGCTCATTGTTGACCTTTATCTACTGTTGACTGTGTCCATCTGTCCATCCCACCCAACTATTGCATCTCCTGGATGTTGACCCTGCTTGACCGCGTCCGTCTGTCCATCCCACCCAACCATTGCATCTCCTTGACATTGACCCTCCTTGACTGTGTCCATCTGTCCGTCCCACCCAACTATTGCATCTCCTGGATGTTGACCCTCCTTGACCACGTCTGTCTGTCCATCCCGCTCGTTGTTGACCTTTATCTACTGTTGACTGTGTCCGTCTGTCCAACCCATCCAACCATTGCATCTCCTGGATGTTGACCTTCCTTGACCACGTCCGTCTGTCCATCCCACCCAACCATTGCATCTCCTTGACATTGACCCTCCT:C:CTG69_24442-CTG69_25179	1/1:NA:750:0,0:+-:.,.:DEL,DEL:svim_asm.DEL.447:TGTCCGTCTGTCCAACCCATCCAACCATTGCATCTCCTGGATGTTGACCCTCCTTGACCACGTCCGTCTGTCCATCCCACCCAACCATTGCATCTCCTTGACATTGACCCTCCTTGACTGTGTCCATCTGTCCGTCCCACCCAACTATTGCATCTCCTGGATGTTGACCCTCCTTGACCACGTCTGTCTGTCCATCCCGCTCATTGTTGACCTTTATCTACTGTTGACTGTGTCCATCTGTCCATCCCACCCAACTATTGCATCTCCTGGATGTTGACCCTGCTTGACCGCGTCCGTCTGTCCATCCCACCCAACCATTGCATCTCCTTGACATTGACCCTCCTTGACTGTGTCCATCTGTCCGTCCCACCCAACTATTGCATCTCCTGGATGTTGACCCTCCTTGACCACGTCTGTCTGTCCATCCCGCTCGTTGTTGACCTTTATCTACTGTTGACTGTGTCCGTCTGTCCAACCCATCCAACCATTGCATCTCCTGGATGTTGACCTTCCTTGACCACGTCCGTCTGTCCATCCCACCCAACCATTGCATCTCCTTGACATTGACCCTCCTTGACTGTGTCCATCTGTCCGTCCCACCCAACTATTGCATCTCCTGGATGTTGACCCTCCTTGACCACGTCTGTCTGTCCATCCCGCTCATTGTTGACCTTTATCTACTGTTGACTGTGTCCATCTGTCCATCCCACCCAACTATTGCATCTCCTGGATGTTGACCCTGCTTGACCGC:T:CTG69_24606-CTG69_25356,CTG69_25705-CTG69_25815	1/1:NA:170:0,0:+-:.,.:DEL,DEL:svim_asm.DEL.1183:CCCAACCATTGCATCTCCTTGACATTGACCCTCCTTGACTGTGTCCATCTGTCCGTCCCACCCAACTATTGCATCTCCTGGATGTTGACCCTCCTTGACCACGTCTGTCTGTCCATCCCGCTCGTTGTTGACCTTTATCTACTGTTGACTGTGTCCGTCTGTCCAACCCAT:C:CTG69_25246-CTG69_25296,CTG69_25375-CTG69_25545	1/1:NA:170:0,0:+-:.,.,.:DEL,DEL,DEL:svim_asm.DEL.1086:GTTGACCCTCCTTGACCACGTCTGTCTGTCCATCCCGCTCATTGTTGACCTTTATCTACTGTTGACTGTGTCCATCTGTCCATCCCACCCAACTATTGCATCTCCTGGATGTTGACCCTGCTTGACCGCGTCCGTCTGTCCATCCCACCCAACCATTGCATCTCCTTGACA:G:CTG69_24768-CTG69_24938,CTG69_25338-CTG69_25398,CTG69_25545-CTG69_25605	1/1:NA:290:0,0:+-:.,.,.:DEL,DEL,DEL:svim_asm.DEL.727:GTTGACCTTCCTTGACCACGTCCGTCTGTCCATCCCACCCAACCATTGCATCTCCTTGACATTGACCCTCCTTGACTGTGTCCATCTGTCCGTCCCACCCAACTATTGCATCTCCTGGATGTTGACCCTCCTTGACCACGTCTGTCTGTCCATCCCGCTCATTGTTGACCTTTATCTACTGTTGACTGTGTCCATCTGTCCATCCCACCCAACTATTGCATCTCCTGGATGTTGACCCTGCTTGACCGCGTCCGTCTGTCCATCCCACCCAACCATTGCATCTCCTTGACA:G:CTG69_24878-CTG69_24938,CTG69_25108-CTG69_25398,CTG69_25578-CTG69_25748
CTG80	35158	svim_asm.INS.2681	G	GGCTCATGGGGGTCCTATGGGGTCTTATGGGGTCCTATGGGGATCTATGGGGTCCTATGGGATCCTATGGGGATCTATGGGGCACATGGGGGTCCTGTGGGGTCTTACGGGGATCTATAGGGCCCTATGGGGTCGTACGGGGACCTATGGGGCACATGGGGTCCTATGGGTTCCTATGGGGTCCTGTGGGGCACATGGGGTCCTGTGGGGTCCTATGGGGTTATATGGGGCACATGGGATCCTATGGGGATCCATAGGGTCCTATGAGGTCCTATGGGGATCTATGGGGCACATGGGGTCCTGTGGGGTCCTATGGGGTCTTATAGGGATCTATGGGTATCTATGGGGTCCTATGGGGTCCTATGGGGATGTATGGGGACCTATAGGGTCCTATGGGGATTTCTGGGGCACATGGGGTCCTGTGGGGTCCTATGGGGTCCTATGGGGCACATGGGGTTCTATGGGGATCTATGGGGTCCTATAGTGATCTATGGGGATCTATGGGGCTCTATGGGGTCCTATGGGGTCCTATGGGGTCTTATGGGGTCTCATAGGGATCTATGGGTATCTATGGGGTCCTATGGGGATCTATGGGGTCCTATGGGGGTCCTGTGGGGTCCTATGGGGACCTATAGGGTCCTATGGGGATTTATGGGGCACATGGGGTCCTGTGGGGTCCTATGGGGTTATATGGGGCACATGGGGTCCTATGGGGATCTATGGGGTCCTATAGTGATCTATGGGGTCCTATGGGGCTCTATGGGGTCCTATGGGGCACATGGGGTCTTATAGGGATCTATGGGTATCTATGGAGTCCTATGGGGTCCTATGGGGTCCTATGGGGGTCCTGTGGTGTCCTATGGGGACCTATAGGGTCCTATGGGGATTTATGGGGCACATGGGGTCCTGTGGGGTCCTATGGGGTTATATGGGGCACATGGGGTCCTATGGGGATCTAGGGCCACATGGGGTCCTGTGGGGTCTTATGGGGACCTATGGGGTCCTATGGGGTCCTATGGGGTCTTATGGGGTCCTATGGGGATCTATGGGGCTCTATGGGGTCCTATGGGGATCTATGGGGCACATGGGGTCCTGTGGGGACCTATGGGGATCTATAGGGTCCTATGGGGATCTATGGGGCACATGGGGTCCTATGGGGTCTTATGGGGAATCTATAGGGTCTTATGGGGTCCTGTGGGGTCCTATGGGGCACATGGGGTCCTGTGGAGTCCTATGGGGTTATATGGGGCACATGGGGGCCCTATGGGGTCTTATGGGGTCCTATGGGGATCTATGGGGTCCTATGGGATCCTATGGGGTCTTTGGGGTCCTATGGGGATCTATGGGGTCCTATGGGGATCTATGGGGCACATGGGGGCCCTATGGGGTCTTATGGGGTCCTATGGGTATCTATGGGGTCCTATGGGATCCTATGGGGATCTATGGGGCACATGGGGGTCCTGTGGGGTCTTACAGGGATCTATAGGGTCCTATGGGGTCGTACGGGGACCTATGGGGCACATGGGGTCCTATGGGTTCCTATGGGGTCCTGTGGGGCACATGGGGTCCTGTGGGGTCCTATGGGGTCCTATGGGGCACATGGGGTCCTATGGGGTCTTATAGGGTCCTGTGGGGTCCTATAGGTTCTTATGGGGTTTTATAGGGTCCTGTGGGGTCCTATGGGTTCTTATGGGGTCTTATGGGGTCCTATCGAGTCTTATGAGTTCCTATGGGGTCCTATGGGGGCTTATGGGTTCCTATGGGGATCTATGGG	.	PASS	SUPP=9;SUPP_VEC=111111111;SVLEN=1074;SVTYPE=INS;SVMETHOD=SURVIVOR1.0.7;CHR2=CTG80;END=35158;CIPOS=-29,724;CIEND=-1681,43;STRANDS=+-	GT:PSV:LN:DR:ST:QV:TY:ID:RAL:AAL:CO	1/1:NA:130:0,0:+-:.:INS:svim_asm.INS.279:T:TCCGAGGGGGGCCGAAGGGATCCGAACGGGTCCGAACGCGGCCGAACGGACCCGAGGGGGGCCGAAGGGATCCGAACGGATCCGAACGGGGCCGAACAGAACCGAACGGAACCGAACGAGGCCGAACGGAC:CTG80_35872-CTG80_35872	1/1:NA:320:0,0:+-:.,.:INS,INS:svim_asm.INS.470:C:CGCCGAACGGATCCGAACGCGGCCGAACGGATCCGGGGGGGGCCGAATAGAACCGAACGGATCCGAACGCGGCCGAACGGTTCCGAGGGGGACCGAATAGAACCGAACGGCGCCGAACGGATCCGAACACGGCCGAACGGATCCGGGGGGGGCCGAATAGAACCGAACGGATCCGAACGCGGCCGAACGGATCCGAGGGGGGCCGAATAGATCCGAACGGATCCGAACGCGGCCGAACGGACCCGAGGGGGACCGAATAGAACCGAACGGATCCGAACGCGGCCGAACGGTTCCGAGGGGGACCGAATAGAACCGAACGGG:CTG80_35831-CTG80_35831,CTG80_35882-CTG80_35882	1/1:NA:1773:0,0:+-:.,.,.:INS,INS,INS:svim_asm.INS.659:G:GGCTCATGGGGGTCCTATGGGGTCTTATGGGGTCCTATGGGGATCTATGGGGTCCTATGGGATCCTATGGGGATCTATGGGGCACATGGGGGTCCTGTGGGGTCTTACGGGGATCTATAGGGCCCTATGGGGTCGTACGGGGACCTATGGGGCACATGGGGTCCTATGGGTTCCTATGGGGTCCTGTGGGGCACATGGGGTCCTGTGGGGTCCTATGGGGTTATATGGGGCACATGGGATCCTATGGGGATCCATAGGGTCCTATGAGGTCCTATGGGGATCTATGGGGCACATGGGGTCCTGTGGGGTCCTATGGGGTCTTATAGGGATCTATGGGTATCTATGGGGTCCTATGGGGTCCTATGGGGATGTATGGGGACCTATAGGGTCCTATGGGGATTTCTGGGGCACATGGGGTCCTGTGGGGTCCTATGGGGTCCTATGGGGCACATGGGGTTCTATGGGGATCTATGGGGTCCTATAGTGATCTATGGGGATCTATGGGGCTCTATGGGGTCCTATGGGGTCCTATGGGGTCTTATGGGGTCTCATAGGGATCTATGGGTATCTATGGGGTCCTATGGGGATCTATGGGGTCCTATGGGGGTCCTGTGGGGTCCTATGGGGACCTATAGGGTCCTATGGGGATTTATGGGGCACATGGGGTCCTGTGGGGTCCTATGGGGTTATATGGGGCACATGGGGTCCTATGGGGATCTATGGGGTCCTATAGTGATCTATGGGGTCCTATGGGGCTCTATGGGGTCCTATGGGGCACATGGGGTCTTATAGGGATCTATGGGTATCTATGGAGTCCTATGGGGTCCTATGGGGTCCTATGGGGGTCCTGTGGTGTCCTATGGGGACCTATAGGGTCCTATGGGGATTTATGGGGCACATGGGGTCCTGTGGGGTCCTATGGGGTTATATGGGGCACATGGGGTCCTATGGGGATCTAGGGCCACATGGGGTCCTGTGGGGTCTTATGGGGACCTATGGGGTCCTATGGGGTCCTATGGGGTCTTATGGGGTCCTATGGGGATCTATGGGGCTCTATGGGGTCCTATGGGGATCTATGGGGCACATGGGGTCCTGTGGGGACCTATGGGGATCTATAGGGTCCTATGGGGATCTATGGGGCACATGGGGTCCTATGGGGTCTTATGGGGAATCTATAGGGTCTTATGGGGTCCTGTGGGGTCCTATGGGGCACATGGGGTCCTGTGGAGTCCTATGGGGTTATATGGGGCACATGGGGGCCCTATGGGGTCTTATGGGGTCCTATGGGGATCTATGGGGTCCTATGGGATCCTATGGGGTCTTTGGGGTCCTATGGGGATCTATGGGGTCCTATGGGGATCTATGGGGCACATGGGGGCCCTATGGGGTCTTATGGGGTCCTATGGGTATCTATGGGGTCCTATGGGATCCTATGGGGATCTATGGGGCACATGGGGGTCCTGTGGGGTCTTACAGGGATCTATAGGGTCCTATGGGGTCGTACGGGGACCTATGGGGCACATGGGGTCCTATGGGTTCCTATGGGGTCCTGTGGGGCACATGGGGTCCTGTGGGGTCCTATGGGGTCCTATGGGGCACATGGGGTCCTATGGGGTCTTATAGGGTCCTGTGGGGTCCTATAGGTTCTTATGGGGTTTTATAGGGTCCTGTGGGGTCCTATGGGTTCTTATGGGGTCTTATGGGGTCCTATCGAGTCTTATGAGTTCCTATGGGGTCCTATGGGGGCTTATGGGTTCCTATGGGGATCTATGGG:CTG80_35201-CTG80_35201,CTG80_35762-CTG80_35762,CTG80_35882-CTG80_35882	1/1:NA:1773:0,0:+-:.,.,.:INS,INS,INS:svim_asm.INS.796:G:GGCTCATGGGGGTCCTATGGGGTCTTATGGGGTCCTATGGGGATCTATGGGGTCCTATGGGATCCTATGGGGATCTATGGGGCACATGGGGGTCCTGTGGGGTCTTACGGGGATCTATAGGGCCCTATGGGGTCGTACGGGGACCTATGGGGCACATGGGGTCCTATGGGTTCCTATGGGGTCCTGTGGGGCACATGGGGTCCTGTGGGGTCCTATGGGGTTATATGGGGCACATGGGATCCTATGGGGATCCATAGGGTCCTATGAGGTCCTATGGGGATCTATGGGGCACATGGGGTCCTGTGGGGTCCTATGGGGTCTTATAGGGATCTATGGGTATCTATGGGGTCCTATGGGGTCCTATGGGGATGTATGGGGACCTATAGGGTCCTATGGGGATTTCTGGGGCACATGGGGTCCTGTGGGGTCCTATGGGGTCCTATGGGGCACATGGGGTTCTATGGGGATCTATGGGGTCCTATAGTGATCTATGGGGATCTATGGGGCTCTATGGGGTCCTATGGGGTCCTATGGGGTCTTATGGGGTCTCATAGGGATCTATGGGTATCTATGGGGTCCTATGGGGATCTATGGGGTCCTATGGGGGTCCTGTGGGGTCCTATGGGGACCTATAGGGTCCTATGGGGATTTATGGGGCACATGGGGTCCTGTGGGGTCCTATGGGGTTATATGGGGCACATGGGGTCCTATGGGGATCTATGGGGTCCTATAGTGATCTATGGGGTCCTATGGGGCTCTATGGGGTCCTATGGGGCACATGGGGTCTTATAGGGATCTATGGGTATCTATGGAGTCCTATGGGGTCCTATGGGGTCCTATGGGGGTCCTGTGGTGTCCTATGGGGACCTATAGGGTCCTATGGGGATTTATGGGGCACATGGGGTCCTGTGGGGTCCTATGGGGTTATATGGGGCACATGGGGTCCTATGGGGATCTAGGGCCACATGGGGTCCTGTGGGGTCTTATGGGGACCTATGGGGTCCTATGGGGTCCTATGGGGTCTTATGGGGTCCTATGGGGATCTATGGGGCTCTATGGGGTCCTATGGGGATCTATGGGGCACATGGGGTCCTGTGGGGACCTATGGGGATCTATAGGGTCCTATGGGGATCTATGGGGCACATGGGGTCCTATGGGGTCTTATGGGGAATCTATAGGGTCTTATGGGGTCCTGTGGGGTCCTATGGGGCACATGGGGTCCTGTGGAGTCCTATGGGGTTATATGGGGCACATGGGGGCCCTATGGGGTCTTATGGGGTCCTATGGGGATCTATGGGGTCCTATGGGATCCTATGGGGTCTTTGGGGTCCTATGGGGATCTATGGGGTCCTATGGGGATCTATGGGGCACATGGGGGCCCTATGGGGTCTTATGGGGTCCTATGGGTATCTATGGGGTCCTATGGGATCCTATGGGGATCTATGGGGCACATGGGGGTCCTGTGGGGTCTTACAGGGATCTATAGGGTCCTATGGGGTCGTACGGGGACCTATGGGGCACATGGGGTCCTATGGGTTCCTATGGGGTCCTGTGGGGCACATGGGGTCCTGTGGGGTCCTATGGGGTCCTATGGGGCACATGGGGTCCTATGGGGTCTTATAGGGTCCTGTGGGGTCCTATAGGTTCTTATGGGGTTTTATAGGGTCCTGTGGGGTCCTATGGGTTCTTATGGGGTCTTATGGGGTCCTATCGAGTCTTATGAGTTCCTATGGGGTCCTATGGGGGCTTATGGGTTCCTATGGGGATCTATGGG:CTG80_35158-CTG80_35158,CTG80_35762-CTG80_35762,CTG80_35882-CTG80_35882	1/1:NA:1773:0,0:+-:.,.,.,.:INS,INS,INS,INS:svim_asm.INS.2681:G:GGCTCATGGGGGTCCTATGGGGTCTTATGGGGTCCTATGGGGATCTATGGGGTCCTATGGGATCCTATGGGGATCTATGGGGCACATGGGGGTCCTGTGGGGTCTTACGGGGATCTATAGGGCCCTATGGGGTCGTACGGGGACCTATGGGGCACATGGGGTCCTATGGGTTCCTATGGGGTCCTGTGGGGCACATGGGGTCCTGTGGGGTCCTATGGGGTTATATGGGGCACATGGGATCCTATGGGGATCCATAGGGTCCTATGAGGTCCTATGGGGATCTATGGGGCACATGGGGTCCTGTGGGGTCCTATGGGGTCTTATAGGGATCTATGGGTATCTATGGGGTCCTATGGGGTCCTATGGGGATGTATGGGGACCTATAGGGTCCTATGGGGATTTCTGGGGCACATGGGGTCCTGTGGGGTCCTATGGGGTCCTATGGGGCACATGGGGTTCTATGGGGATCTATGGGGTCCTATAGTGATCTATGGGGATCTATGGGGCTCTATGGGGTCCTATGGGGTCCTATGGGGTCTTATGGGGTCTCATAGGGATCTATGGGTATCTATGGGGTCCTATGGGGATCTATGGGGTCCTATGGGGGTCCTGTGGGGTCCTATGGGGACCTATAGGGTCCTATGGGGATTTATGGGGCACATGGGGTCCTGTGGGGTCCTATGGGGTTATATGGGGCACATGGGGTCCTATGGGGATCTATGGGGTCCTATAGTGATCTATGGGGTCCTATGGGGCTCTATGGGGTCCTATGGGGCACATGGGGTCTTATAGGGATCTATGGGTATCTATGGAGTCCTATGGGGTCCTATGGGGTCCTATGGGGGTCCTGTGGTGTCCTATGGGGACCTATAGGGTCCTATGGGGATTTATGGGGCACATGGGGTCCTGTGGGGTCCTATGGGGTTATATGGGGCACATGGGGTCCTATGGGGATCTAGGGCCACATGGGGTCCTGTGGGGTCTTATGGGGACCTATGGGGTCCTATGGGGTCCTATGGGGTCTTATGGGGTCCTATGGGGATCTATGGGGCTCTATGGGGTCCTATGGGGATCTATGGGGCACATGGGGTCCTGTGGGGACCTATGGGGATCTATAGGGTCCTATGGGGATCTATGGGGCACATGGGGTCCTATGGGGTCTTATGGGGAATCTATAGGGTCTTATGGGGTCCTGTGGGGTCCTATGGGGCACATGGGGTCCTGTGGAGTCCTATGGGGTTATATGGGGCACATGGGGGCCCTATGGGGTCTTATGGGGTCCTATGGGGATCTATGGGGTCCTATGGGATCCTATGGGGTCTTTGGGGTCCTATGGGGATCTATGGGGTCCTATGGGGATCTATGGGGCACATGGGGGCCCTATGGGGTCTTATGGGGTCCTATGGGTATCTATGGGGTCCTATGGGATCCTATGGGGATCTATGGGGCACATGGGGGTCCTGTGGGGTCTTACAGGGATCTATAGGGTCCTATGGGGTCGTACGGGGACCTATGGGGCACATGGGGTCCTATGGGTTCCTATGGGGTCCTGTGGGGCACATGGGGTCCTGTGGGGTCCTATGGGGTCCTATGGGGCACATGGGGTCCTATGGGGTCTTATAGGGTCCTGTGGGGTCCTATAGGTTCTTATGGGGTTTTATAGGGTCCTGTGGGGTCCTATGGGTTCTTATGGGGTCTTATGGGGTCCTATCGAGTCTTATGAGTTCCTATGGGGTCCTATGGGGGCTTATGGGTTCCTATGGGGATCTATGGG:CTG80_35158-CTG80_35158,CTG80_35622-CTG80_35622,CTG80_35632-CTG80_35632,CTG80_35872-CTG80_35872	1/1:NA:130:0,0:+-:.:INS:svim_asm.INS.403:G:GCCGAAGGGATCCGAACGGGTCCGAACGCGGCCGAACGGACCCGAGGGGGGCCGAAGGGATCCGAACGGATCCGAACGGGGCCGAACAGAACCGAACGGAACCGAACGAGGCCGAACGGACCCGAGGGGGA:CTG80_35882-CTG80_35882	1/1:NA:300:0,0:+-:.,.,.:INS,INS,INS:svim_asm.INS.1460:T:TCCGAGGGGGACCGAATAGAACCGAACGGATCCGAACGTACCCGAGGGGGGCCGAAGGGATCCGAACGGATCCGAACGCGGCCGAACGGATCCGGGGGGGGCCGAATAGAACCGAACGGATCCGAACGCGGCCGAACGGTTCCGAGGGGGACCGAATAGAACCGAACGGCGCCGAACGGATCCGAACACGGCCGAACGGATCCGGGGGGGGCCGAATAGAACCGAACGGATCCGAACGCGGCCGAACGGATCCGAGGGGGGCCGAATAGATCCGAACGGATCCGAACGCGGCCGAACGGAC:CTG80_35129-CTG80_35129,CTG80_35802-CTG80_35802,CTG80_35872-CTG80_35872	1/1:NA:1698:0,0:+-:.,.:INS,INS:svim_asm.INS.1200:G:GGCACATGGGGGTCCTGTGGGGTCTTACGGGGATCTATGGGGCCCTATGGGGTCGTACGGGGACCTATGGGGCACATGGGGTCCTATGGGTTCCTATGGGGTCCTGTGGGGCACATGGGGTCCTGTGGGGTCCTATGGGGTTATATGGGGCACATGGGGATCCTATGGGGATCCATAGGGTCCTATGAGGTCCTATGGGGATCTATGGGGCACATGGGGTCCTGTGGGGTCCTATGGGGTCTTATAGGGATCTATGGGTATCTATGGGGTCCTATGGGGTCCTATGGGGATGTATGGGGACCTATAGGGTCCTATGGGGATTTCTGGGGCACATGGGGTCCTGTGGGGTCCTATGGGGGTCCTATGGGGCACATGGGGTTCTATGGGGATCTATGGGGTCCTATAGTGATCTATGGGGATCTATGGGGCTCTATGGGGTCCTATGGGGTCCTATGGGGTCTTATGGGGTCTCATAGGGATCTATGGGTATCTATGGGGTCCTATGGGGATCTATGGGGTCCTATGGGGGTCCTGTGGGGTCCTATGGGGACCTATAGGGTCCTATGGGGATTTATGGGGCACATGGGGTCCTGTGGGGTCCTATGGGGTTATATGGGGCACATGGGGTCCTATGGGGATCTATGGGGTCCTATAGTGATCTATGGGGTCCTATGGGGCTCTATGGGGTCCTATGGGGCACATGGGGTCTTATAGGGATCTATGGGTATCTATGGAGTCCTATGGGGTCCTATGGGGTCCTATGGGGGTCCTGTGGTGTCCTATGGGGACCTATAGGGTCCTATGGGGATTTATGGGGCACATGGGGTCCTGTGGGGTCCTATGGGGTTATATGGGGCACATGGGGTCCTATGGGGATCTAGGGCCACATGGGGTCCTGTGGGGTCTTATGGGGACCCATGGGGTCCTATGGGGTCCTATGGGGTCTTATGGGGTCCTATGGGGATCTATGGGGCTCTATGGGGTCCTATGGGGATCTATGGGGCACATGGGGTCCTGTGGGGACCTATGGGGATCTATAGGGTCCTATGGGGATCTATGGGGCACATGGGGTCCTATGGGGTCTTATGGGGAATCTATAGGGTCTTATGGGGTCCTGTGGGGTCCTATGGGGCACATGGGGGTCCTGTGGAGTCCTATGGGGTTATATGGGGCACATGGGGGCCCTATGGGGTCTTATGGGGTCCTATGGGGATCTATGGGGTCCTATGGGATCCTATGGGGTCTTTGGGGTCCTATGGGGATCTATGGGGTCCTATGGGGATCTATGGGGCACATGGGGGGCCCTATGGGGTCTTATGGGGGTCCTATGGGTATCTATGGGGTCCTATGGGATCCTATGGGGATCTATGGGGCACATGGGGGTCCTGTGGGGTCTTACAGGGATCTATAGGGTCCTATGGGGTCGTACGGGGACCTATGGGGCACATGGGGTCCTATGGGTTCCTATGGGGTCCTGTGGGGCACATGGGGTCCTGTGGGGTCCTATGGGGTCCTATGGGGCACATGGGGTCCTATGGGGTCTTATAGGGTCCTGTGGGGTCCTATAGGTTCTTATGGGGTTTTATAGGGTCCTGTGGGGTCCTATGGGTTCTTATGGGGTCTTATGGGGTCCTATCGAGTCTTATGAGTTCCTATGGGGTCCTATGGGGTCTTATGGGTTCCTATGGGGATCTATGGG:CTG80_35201-CTG80_35201,CTG80_35861-CTG80_35861	1/1:NA:1773:0,0:+-:.,.,.:INS,INS,INS:svim_asm.INS.685:G:GGCTCATGGGGGTCCTATGGGGTCTTATGGGGTCCTATGGGGATCTATGGGGTCCTATGGGATCCTATGGGGATCTATGGGGCACATGGGGGTCCTGTGGGGTCTTACGGGGATCTATAGGGCCCTATGGGGTCGTACGGGGACCTATGGGGCACATGGGGTCCTATGGGTTCCTATGGGGTCCTGTGGGGCACATGGGGTCCTGTGGGGTCCTATGGGGTTATATGGGGCACATGGGATCCTATGGGGATCCATAGGGTCCTATGAGGTCCTATGGGGATCTATGGGGCACATGGGGTCCTGTGGGGTCCTATGGGGTCTTATAGGGATCTATGGGTATCTATGGGGTCCTATGGGGTCCTATGGGGATGTATGGGGACCTATAGGGTCCTATGGGGATTTCTGGGGCACATGGGGTCCTGTGGGGTCCTATGGGGTCCTATGGGGCACATGGGGTTCTATGGGGATCTATGGGGTCCTATAGTGATCTATGGGGATCTATGGGGCTCTATGGGGTCCTATGGGGTCCTATGGGGTCTTATGGGGTCTCATAGGGATCTATGGGTATCTATGGGGTCCTATGGGGATCTATGGGGTCCTATGGGGGTCCTGTGGGGTCCTATGGGGACCTATAGGGTCCTATGGGGATTTATGGGGCACATGGGGTCCTGTGGGGTCCTATGGGGTTATATGGGGCACATGGGGTCCTATGGGGATCTATGGGGTCCTATAGTGATCTATGGGGTCCTATGGGGCTCTATGGGGTCCTATGGGGCACATGGGGTCTTATAGGGATCTATGGGTATCTATGGAGTCCTATGGGGTCCTATGGGGTCCTATGGGGGTCCTGTGGTGTCCTATGGGGACCTATAGGGTCCTATGGGGATTTATGGGGCACATGGGGTCCTGTGGGGTCCTATGGGGTTATATGGGGCACATGGGGTCCTATGGGGATCTAGGGCCACATGGGGTCCTGTGGGGTCTTATGGGGACCTATGGGGTCCTATGGGGTCCTATGGGGTCTTATGGGGTCCTATGGGGATCTATGGGGCTCTATGGGGTCCTATGGGGATCTATGGGGCACATGGGGTCCTGTGGGGACCTATGGGGATCTATAGGGTCCTATGGGGATCTATGGGGCACATGGGGTCCTATGGGGTCTTATGGGGAATCTATAGGGTCTTATGGGGTCCTGTGGGGTCCTATGGGGCACATGGGGTCCTGTGGAGTCCTATGGGGTTATATGGGGCACATGGGGGCCCTATGGGGTCTTATGGGGTCCTATGGGGATCTATGGGGTCCTATGGGATCCTATGGGGTCTTTGGGGTCCTATGGGGATCTATGGGGTCCTATGGGGATCTATGGGGCACATGGGGGCCCTATGGGGTCTTATGGGGTCCTATGGGTATCTATGGGGTCCTATGGGATCCTATGGGGATCTATGGGGCACATGGGGGTCCTGTGGGGTCTTACAGGGATCTATAGGGTCCTATGGGGTCGTACGGGGACCTATGGGGCACATGGGGTCCTATGGGTTCCTATGGGGTCCTGTGGGGCACATGGGGTCCTGTGGGGTCCTATGGGGTCCTATGGGGCACATGGGGTCCTATGGGGTCTTATAGGGTCCTGTGGGGTCCTATAGGTTCTTATGGGGTTTTATAGGGTCCTGTGGGGTCCTATGGGTTCTTATGGGGTCTTATGGGGTCCTATCGAGTCTTATGAGTTCCTATGGGGTCCTATGGGGGCTTATGGGTTCCTATGGGGATCTATGGG:CTG80_35158-CTG80_35158,CTG80_35762-CTG80_35762,CTG80_35882-CTG80_35882
CTG80	37064	svim_asm.DEL.3005	AGTATAGCCCAGTATGAACCAGTAAGGCCAGTATGGACCAGGACCGGGACTCCCAGTATGGACCAGTATAGCCCAGTATGGACCGGTATAGCCCAGTATGGGCCGGTATAGCCCAGTATGAACCAGTAAGGCCAGTATGGACCGGGTCCGGGACTCCCAGTATGGACCTGTACTCTCCCAGTATATCCCAGTATGGACCACTAAGCCCAGTATGGAGCAGGGCATCCCCATAGGGACCGGGACTCCCAGTATGGACCAGTACCCTCCCAGTATATCCCAGTATGGACCAGTATGGCCAGTATGGACCAGTATAGCCCAGTATGGACCGGTATAGCCCAGTATGGATGG	A	.	PASS	SUPP=9;SUPP_VEC=111111111;SVLEN=-342;SVTYPE=DEL;SVMETHOD=SURVIVOR1.0.7;CHR2=CTG80;END=37411;CIPOS=-493,448;CIEND=-782,420;STRANDS=+-	GT:PSV:LN:DR:ST:QV:TY:ID:RAL:AAL:CO	1/1:NA:347:0,0:+-:.,.:DEL,DEL:svim_asm.DEL.381:AGTATAGCCCAGTATGAACCAGTAAGGCCAGTATGGACCAGGACCGGGACTCCCAGTATGGACCAGTATAGCCCAGTATGGACCGGTATAGCCCAGTATGGGCCGGTATAGCCCAGTATGAACCAGTAAGGCCAGTATGGACCGGGTCCGGGACTCCCAGTATGGACCTGTACTCTCCCAGTATATCCCAGTATGGACCACTAAGCCCAGTATGGAGCAGGGCATCCCCATAGGGACCGGGACTCCCAGTATGGACCAGTACCCTCCCAGTATATCCCAGTATGGACCAGTATGGCCAGTATGGACCAGTATAGCCCAGTATGGACCGGTATAGCCCAGTATGGATGG:A:CTG80_37064-CTG80_37411,CTG80_37480-CTG80_37704	1/1:NA:327:0,0:+-:.,.:DEL,DEL:svim_asm.DEL.727:AGTAAGGCCAGTATGGACCAGGACCGGGACTCCCAGTATGGACCAGTATAGCCCAGTATGGACCGGTATAGCCCAGTATGGGCCGGTATAGCCCAGTATGAACCAGTAAGGCCAGTATGGACCGGGTCCGGGACTCCCAGTATGGACCTGTACTCTCCCAGTATATCCCAGTATGGACCACTAAGCCCAGTATGGAGCAGGGCATCCCCATAGGGACCGGGACTCCCAGTATGGACCAGTACCCTCCCAGTATATCCCAGTATGGACCAGTATGGCCAGTATGGACCAGTATAGCCCAGTATGGACCGGTATAGCCCAGTATGGATGG:A:CTG80_37084-CTG80_37411,CTG80_37480-CTG80_37704	1/1:NA:347:0,0:+-:.,.:DEL,DEL:svim_asm.DEL.667:AGTATAGCCCAGTATGAACCAGTAAGGCCAGTATGGACCAGGACCGGGACTCCCAGTATGGACCAGTATAGCCCAGTATGGACCGGTATAGCCCAGTATGGGCCGGTATAGCCCAGTATGAACCAGTAAGGCCAGTATGGACCGGGTCCGGGACTCCCAGTATGGACCTGTACTCTCCCAGTATATCCCAGTATGGACCACTAAGCCCAGTATGGAGCAGGGCATCCCCATAGGGACCGGGACTCCCAGTATGGACCAGTACCCTCCCAGTATATCCCAGTATGGACCAGTATGGCCAGTATGGACCAGTATAGCCCAGTATGGACCGGTATAGCCCAGTATGGATGG:A:CTG80_37064-CTG80_37411,CTG80_37480-CTG80_37704	1/1:NA:347:0,0:+-:.,.:DEL,DEL:svim_asm.DEL.1228:AGTATAGCCCAGTATGAACCAGTAAGGCCAGTATGGACCAGGACCGGGACTCCCAGTATGGACCAGTATAGCCCAGTATGGACCGGTATAGCCCAGTATGGGCCGGTATAGCCCAGTATGAACCAGTAAGGCCAGTATGGACCGGGTCCGGGACTCCCAGTATGGACCTGTACTCTCCCAGTATATCCCAGTATGGACCACTAAGCCCAGTATGGAGCAGGGCATCCCCATAGGGACCGGGACTCCCAGTATGGACCAGTACCCTCCCAGTATATCCCAGTATGGACCAGTATGGCCAGTATGGACCAGTATAGCCCAGTATGGACCGGTATAGCCCAGTATGGATGG:A:CTG80_37064-CTG80_37411,CTG80_37480-CTG80_37704	1/1:NA:347:0,0:+-:.,.:DEL,DEL:svim_asm.DEL.3005:AGTATAGCCCAGTATGAACCAGTAAGGCCAGTATGGACCAGGACCGGGACTCCCAGTATGGACCAGTATAGCCCAGTATGGACCGGTATAGCCCAGTATGGGCCGGTATAGCCCAGTATGAACCAGTAAGGCCAGTATGGACCGGGTCCGGGACTCCCAGTATGGACCTGTACTCTCCCAGTATATCCCAGTATGGACCACTAAGCCCAGTATGGAGCAGGGCATCCCCATAGGGACCGGGACTCCCAGTATGGACCAGTACCCTCCCAGTATATCCCAGTATGGACCAGTATGGCCAGTATGGACCAGTATAGCCCAGTATGGACCGGTATAGCCCAGTATGGATGG:A:CTG80_37064-CTG80_37411,CTG80_37480-CTG80_37704	1/1:NA:347:0,0:+-:.,.:DEL,DEL:svim_asm.DEL.503:AGTATAGCCCAGTATGAACCAGTAAGGCCAGTATGGACCAGGACCGGGACTCCCAGTATGGACCAGTATAGCCCAGTATGGACCGGTATAGCCCAGTATGGGCCGGTATAGCCCAGTATGAACCAGTAAGGCCAGTATGGACCGGGTCCGGGACTCCCAGTATGGACCTGTACTCTCCCAGTATATCCCAGTATGGACCACTAAGCCCAGTATGGAGCAGGGCATCCCCATAGGGACCGGGACTCCCAGTATGGACCAGTACCCTCCCAGTATATCCCAGTATGGACCAGTATGGCCAGTATGGACCAGTATAGCCCAGTATGGACCGGTATAGCCCAGTATGGATGG:A:CTG80_37064-CTG80_37411,CTG80_37480-CTG80_37704	1/1:NA:347:0,0:+-:.,.:DEL,DEL:svim_asm.DEL.1367:AGTATAGCCCAGTATGAACCAGTAAGGCCAGTATGGACCAGGACCGGGACTCCCAGTATGGACCAGTATAGCCCAGTATGGACCGGTATAGCCCAGTATGGGCCGGTATAGCCCAGTATGAACCAGTAAGGCCAGTATGGACCGGGTCCGGGACTCCCAGTATGGACCTGTACTCTCCCAGTATATCCCAGTATGGACCACTAAGCCCAGTATGGAGCAGGGCATCCCCATAGGGACCGGGACTCCCAGTATGGACCAGTACCCTCCCAGTATATCCCAGTATGGACCAGTATGGCCAGTATGGACCAGTATAGCCCAGTATGGACCGGTATAGCCCAGTATGGATGG:A:CTG80_37064-CTG80_37411,CTG80_37480-CTG80_37704	1/1:NA:319:0,0:+-:.,.,.:DEL,DEL,DEL:svim_asm.DEL.1445:ACCGGTATAGCCCAGTATGGACCAGTATAGCCCAGTATGAACCAGTAAGGCCAGTATGGACCGGGACCGGGACTCCCAGTATGGACCAGAACCCTCCCAGTATATCCCAGTATGGACCAGTACTCCCAGTATGGAGCAGGGCATCCCCATAGGGACCGGGACTCCCAGTATGGACCAGTACCCTCCCAGTATATCCCAGTATGGACCAGTATAGCCCAGTATGGACCGGTATAGCCCAGTATGGGCCGGTATAGCCCAGTATGAACCAGTAAGGCCAGTATGGACCGGGTCCGGGACTCCCAGTATGGACCTGTACTCTC:A:CTG80_36571-CTG80_36629,CTG80_37352-CTG80_37411,CTG80_37512-CTG80_37831	1/1:NA:347:0,0:+-:.,.:DEL,DEL:svim_asm.DEL.827:AGTATAGCCCAGTATGAACCAGTAAGGCCAGTATGGACCAGGACCGGGACTCCCAGTATGGACCAGTATAGCCCAGTATGGACCGGTATAGCCCAGTATGGGCCGGTATAGCCCAGTATGAACCAGTAAGGCCAGTATGGACCGGGTCCGGGACTCCCAGTATGGACCTGTACTCTCCCAGTATATCCCAGTATGGACCACTAAGCCCAGTATGGAGCAGGGCATCCCCATAGGGACCGGGACTCCCAGTATGGACCAGTACCCTCCCAGTATATCCCAGTATGGACCAGTATGGCCAGTATGGACCAGTATAGCCCAGTATGGACCGGTATAGCCCAGTATGGATGG:A:CTG80_37064-CTG80_37411,CTG80_37480-CTG80_37704
CTG82	33958	svim_asm.DEL.3022	CCCTTCCCTTCCCTTCCCTTCCCTTCCCTTCCCTTCCCTTCCCTTCCCTTCCCTTCCCTTCCCTTCCCTTCCCTTCCCTTCCCTTCCCTTCCCTTCCCTTCCCTTCCCTTCCCTTCCCTTCCCTTCCCTTCCCTTCCCTTCCCTTCCCTTCCCTTCCCTTCCCTTCCCTTCCCTTCCCTTCCCTTCCCTTCCCTTCCCTTCCCTTCCCTTCCCTTCCCTTCCCTTCCCTTCCCTTCCCTTCCCTT	C	.	PASS	SUPP=9;SUPP_VEC=111111111;SVLEN=-258;SVTYPE=DEL;SVMETHOD=SURVIVOR1.0.7;CHR2=CTG82;END=34202;CIPOS=-76,1;CIEND=-95,21;STRANDS=+-	GT:PSV:LN:DR:ST:QV:TY:ID:RAL:AAL:CO	1/1:NA:269:0,0:+-:.:DEL:svim_asm.DEL.393:TCCTTCCCCATTCTTTCAATCATTTCCCACCCTTCCCTTCCCTTCCCTTCCCTTCCCTTCCCTTCCCTTCCCTTCCCTTCCCTTCCCTTCCCTTCCCTTCCCTTCCCTTCCCTTCCCTTCCCTTCCCTTCCCTTCCCTTCCCTTCCCTTCCCTTCCCTTCCCTTCCCTTCCCTTCCCTTCCCTTCCCTTCCCTTCCCTTCCCTTCCCTTCCCTTCCCTTCCCTTCCCTTCCCTTCCCTTCCCTTCCCTTCCCTTCCCTTCCCTTCCCTTC:T:CTG82_33884-CTG82_34153	1/1:NA:319:0,0:+-:.:DEL:svim_asm.DEL.739:TCCTTCCCCATTCTTTCAATCATTTCCCACCCTTCCCTTCCCTTCCCTTCCCTTCCCTTCCCTTCCCTTCCCTTCCCTTCCCTTCCCTTCCCTTCCCTTCCCTTCCCTTCCCTTCCCTTCCCTTCCCTTCCCTTCCCTTCCCTTCCCTTCCCTTCCCTTCCCTTCCCTTCCCTTCCCTTCCCTTCCCTTCCCTTCCCTTCCCTTCCCTTCCCTTCCCTTCCCTTCCCTTCCCTTCCCTTCCCTTCCCTTCCCTTCCCTTCCCTTCCCTTCCCTTCCCTTCCCTTCCCTTCCCTTCCCTTCCCTTCCCTTCCCTTCCCTTC:T:CTG82_33884-CTG82_34203	1/1:NA:195:0,0:+-:.:DEL:svim_asm.DEL.683:ACCCTTCCCTTCCCTTCCCTTCCCTTCCCTTCCCTTCCCTTCCCTTCCCTTCCCTTCCCTTCCCTTCCCTTCCCTTCCCTTCCCTTCCCTTCCCTTCCCTTCCCTTCCCTTCCCTTCCCTTCCCTTCCCTTCCCTTCCCTTCCCTTCCCTTCCCTTCCCTTCCCTTCCCTTCCCTTCCCTTCCCTTCCCTTCCCTT:A:CTG82_33912-CTG82_34107	1/1:NA:286:0,0:+-:.:DEL:svim_asm.DEL.1247:TCTCCTTCCCCATTCTTTCAATCATTTCCCACCCTTCCCTTCCCTTCCCTTCCCTTCCCTTCCCTTCCCTTCCCTTCCCTTCCCTTCCCTTCCCTTCCCTTCCCTTCCCTTCCCTTCCCTTCCCTTCCCTTCCCTTCCCTTCCCTTCCCTTCCCTTCCCTTCCCTTCCCTTCCCTTCCCTTCCCTTCCCTTCCCTTCCCTTCCCTTCCCTTCCCTTCCCTTCCCTTCCCTTCCCTTCCCTTCCCTTCCCTTCCCTTCCCTTCCCTTCCCTTCCCTTCCCTTCCCTTC:T:CTG82_33882-CTG82_34168	1/1:NA:244:0,0:+-:.:DEL:svim_asm.DEL.3022:CCCTTCCCTTCCCTTCCCTTCCCTTCCCTTCCCTTCCCTTCCCTTCCCTTCCCTTCCCTTCCCTTCCCTTCCCTTCCCTTCCCTTCCCTTCCCTTCCCTTCCCTTCCCTTCCCTTCCCTTCCCTTCCCTTCCCTTCCCTTCCCTTCCCTTCCCTTCCCTTCCCTTCCCTTCCCTTCCCTTCCCTTCCCTTCCCTTCCCTTCCCTTCCCTTCCCTTCCCTTCCCTTCCCTTCCCTTCCCTTCCCTT:C:CTG82_33958-CTG82_34202	1/1:NA:339:0,0:+-:.:DEL:svim_asm.DEL.528:TCCTTCCCCATTCTTTCAATCATTTCCCACCCTTCCCTTCCCTTCCCTTCCCTTCCCTTCCCTTCCCTTCCCTTCCCTTCCCTTCCCTTCCCTTCCCTTCCCTTCCCTTCCCTTCCCTTCCCTTCCCTTCCCTTCCCTTCCCTTCCCTTCCCTTCCCTTCCCTTCCCTTCCCTTCCCTTCCCTTCCCTTCCCTTCCCTTCCCTTCCCTTCCCTTCCCTTCCCTTCCCTTCCCTTCCCTTCCCTTCCCTTCCCTTCCCTTCCCTTCCCTTCCCTTCCCTTCCCTTCCCTTCCCTTCCCTTCCCTTCCCTTCCCTTCCCTTCCCTTCCCTTCCCTTCCCTTC:T:CTG82_33884-CTG82_34223	1/1:NA:210:0,0:+-:.:DEL:svim_asm.DEL.1400:ACCCTTCCCTTCCCTTCCCTTCCCTTCCCTTCCCTTCCCTTCCCTTCCCTTCCCTTCCCTTCCCTTCCCTTCCCTTCCCTTCCCTTCCCTTCCCTTCCCTTCCCTTCCCTTCCCTTCCCTTCCCTTCCCTTCCCTTCCCTTCCCTTCCCTTCCCTTCCCTTCCCTTCCCTTCCCTTCCCTTCCCTTCCCTTCCCTTCCCTTCCCTTCCCTT:A:CTG82_33912-CTG82_34122	1/1:NA:237:0,0:+-:.:DEL:svim_asm.DEL.1473:CCTTCCCTTCCCTTCCCTTCCCTTCCCTTCCCTTCCCTTCCCTTCCCTTCCCTTCCCTTCCCTTCCCTTCCCTTCCCTTCCCTTCCCTTCCCTTCCCTTCCCTTCCCTTCCCTTCCCTTCCCTTCCCTTCCCTTCCCTTCCCTTCCCTTCCCTTCCCTTCCCTTCCCTTCCCTTCCCTTCCCTTCCCTTCCCTTCCCTTCCCTTCCCTTCCCTTCCCTTCCCTTCCCTTCCCTTCCCT:C:CTG82_33959-CTG82_34196	1/1:NA:225:0,0:+-:.:DEL:svim_asm.DEL.850:ACCCTTCCCTTCCCTTCCCTTCCCTTCCCTTCCCTTCCCTTCCCTTCCCTTCCCTTCCCTTCCCTTCCCTTCCCTTCCCTTCCCTTCCCTTCCCTTCCCTTCCCTTCCCTTCCCTTCCCTTCCCTTCCCTTCCCTTCCCTTCCCTTCCCTTCCCTTCCCTTCCCTTCCCTTCCCTTCCCTTCCCTTCCCTTCCCTTCCCTTCCCTTCCCTTCCCTTCCCTTCCCTT:A:CTG82_33912-CTG82_34137
CTG87	21706	svim_asm.DEL.1291	GACATGTAGGGGTAGGGCACGAGATGTAGGGTGAGGGCACGAAATGTAGGGTGAGGGCACGAGATGTAGGGGTAGGGCACAAGGTGTAGGGTGAGGGCACAAGGTGTAGGGTGAGGGCACGAGGTGTAGGGGTAGGACACAAGGTGTAGGGGTAGGGGACAAGGTGTAGGGTAGGGCACGAGGTGTAGGGTGAGGGCACGAGACGTAGGGGTAGGGCACAAGGTGTAGGGGTAGGGCACAAGGTGTAGGGTGAGGGCACAAGGTGTAGGGGTAGGGCACA	G	.	PASS	SUPP=9;SUPP_VEC=111111111;SVLEN=-219;SVTYPE=DEL;SVMETHOD=SURVIVOR1.0.7;CHR2=CTG87;END=21985;CIPOS=0,899;CIEND=-108,700;STRANDS=+-	GT:PSV:LN:DR:ST:QV:TY:ID:RAL:AAL:CO	1/1:NA:279:0,0:+-:.,.,.:DEL,DEL,DEL:svim_asm.DEL.446:GACATGTAGGGGTAGGGCACGAGATGTAGGGTGAGGGCACGAAATGTAGGGTGAGGGCACGAGATGTAGGGGTAGGGCACAAGGTGTAGGGTGAGGGCACAAGGTGTAGGGTGAGGGCACGAGGTGTAGGGGTAGGACACAAGGTGTAGGGGTAGGGGACAAGGTGTAGGGTAGGGCACGAGGTGTAGGGTGAGGGCACGAGACGTAGGGGTAGGGCACAAGGTGTAGGGGTAGGGCACAAGGTGTAGGGTGAGGGCACAAGGTGTAGGGGTAGGGCACA:G:CTG87_21706-CTG87_21985,CTG87_22188-CTG87_22428,CTG87_22605-CTG87_22685	1/1:NA:279:0,0:+-:.:DEL:svim_asm.DEL.754:GACATGTAGGGGTAGGGCACGAGATGTAGGGTGAGGGCACGAAATGTAGGGTGAGGGCACGAGATGTAGGGGTAGGGCACAAGGTGTAGGGTGAGGGCACAAGGTGTAGGGTGAGGGCACGAGGTGTAGGGGTAGGACACAAGGTGTAGGGGTAGGGGACAAGGTGTAGGGTAGGGCACGAGGTGTAGGGTGAGGGCACGAGACGTAGGGGTAGGGCACAAGGTGTAGGGGTAGGGCACAAGGTGTAGGGTGAGGGCACAAGGTGTAGGGGTAGGGCACA:G:CTG87_21706-CTG87_21985	1/1:NA:279:0,0:+-:.:DEL:svim_asm.DEL.773:GACATGTAGGGGTAGGGCACGAGATGTAGGGTGAGGGCACGAAATGTAGGGTGAGGGCACGAGATGTAGGGGTAGGGCACAAGGTGTAGGGTGAGGGCACAAGGTGTAGGGTGAGGGCACGAGGTGTAGGGGTAGGACACAAGGTGTAGGGGTAGGGGACAAGGTGTAGGGTAGGGCACGAGGTGTAGGGTGAGGGCACGAGACGTAGGGGTAGGGCACAAGGTGTAGGGGTAGGGCACAAGGTGTAGGGTGAGGGCACAAGGTGTAGGGGTAGGGCACA:G:CTG87_21706-CTG87_21985	1/1:NA:279:0,0:+-:.:DEL:svim_asm.DEL.1291:GACATGTAGGGGTAGGGCACGAGATGTAGGGTGAGGGCACGAAATGTAGGGTGAGGGCACGAGATGTAGGGGTAGGGCACAAGGTGTAGGGTGAGGGCACAAGGTGTAGGGTGAGGGCACGAGGTGTAGGGGTAGGACACAAGGTGTAGGGGTAGGGGACAAGGTGTAGGGTAGGGCACGAGGTGTAGGGTGAGGGCACGAGACGTAGGGGTAGGGCACAAGGTGTAGGGGTAGGGCACAAGGTGTAGGGTGAGGGCACAAGGTGTAGGGGTAGGGCACA:G:CTG87_21706-CTG87_21985	1/1:NA:199:0,0:+-:.:DEL:svim_asm.DEL.3108:GTGTAGGGTGAGGGCACGAGGTGTAGGGGTAGGACACAAGGTGTAGGGGTAGGGGACAAGGTGTAGGGTAGGGCACGAGGTGTAGGGTGAGGGCACGAGACGTAGGGGTAGGGCACAAGGTGTAGGGGTAGGGCACAAGGTGTAGGGTGAGGGCACAAGGTGTAGGGGTAGGGCACAAGGTGTAGGGGTAGGGCACGAGA:G:CTG87_21809-CTG87_22008	1/1:NA:59:0,0:+-:.:DEL:svim_asm.DEL.554:GAGGGCACGAGGTGTAGGGGTAGGACACAAGGTGTAGGGGTAGGGGACAAGGTGTAGGGT:G:CTG87_21818-CTG87_21877	1/1:NA:279:0,0:+-:.:DEL:svim_asm.DEL.1459:GACATGTAGGGGTAGGGCACGAGATGTAGGGTGAGGGCACGAAATGTAGGGTGAGGGCACGAGATGTAGGGGTAGGGCACAAGGTGTAGGGTGAGGGCACAAGGTGTAGGGTGAGGGCACGAGGTGTAGGGGTAGGACACAAGGTGTAGGGGTAGGGGACAAGGTGTAGGGTAGGGCACGAGGTGTAGGGTGAGGGCACGAGACGTAGGGGTAGGGCACAAGGTGTAGGGGTAGGGCACAAGGTGTAGGGTGAGGGCACAAGGTGTAGGGGTAGGGCACA:G:CTG87_21706-CTG87_21985	1/1:NA:159:0,0:+-:.:DEL:svim_asm.DEL.1515:GAGGTGTAGGGGTAGGACACAAGGTGTAGGGGTAGGGGACAAGGTGTAGGGTAGGGCACGAGGTGTAGGGTGAGGGCACGAGACGTAGGGGTAGGGCACAAGGTGTAGGGGTAGGGCACAAGGTGTAGGGTGAGGGCACAAGGTGTAGGGGTAGGGCACA:G:CTG87_21826-CTG87_21985	1/1:NA:159:0,0:+-:.:DEL:svim_asm.DEL.902:GAGGTGTAGGGGTAGGACACAAGGTGTAGGGGTAGGGGACAAGGTGTAGGGTAGGGCACGAGGTGTAGGGTGAGGGCACGAGACGTAGGGGTAGGGCACAAGGTGTAGGGGTAGGGCACAAGGTGTAGGGTGAGGGCACAAGGTGTAGGGGTAGGGCACA:G:CTG87_21826-CTG87_21985
CTG87	22564	svim_asm.DEL.556	TTAGCCGTGCTGTTTGCCTTCCTGTTTGCTTGTGTCTTATCGCGGCGCGAGGCAGCGCCCAGAGCCCGAACCTCCGGGGCTGTGGGGTGGAAACCGGAGC	T	.	PASS	SUPP=9;SUPP_VEC=111111111;SVLEN=-215;SVTYPE=DEL;SVMETHOD=SURVIVOR1.0.7;CHR2=CTG87;END=22624;CIPOS=-417,304;CIEND=-336,343;STRANDS=+-	GT:PSV:LN:DR:ST:QV:TY:ID:RAL:AAL:CO	1/1:NA:99:0,0:+-:.:DEL:svim_asm.DEL.447:TTAGCCGTGCTGTTTGCCTTCCTGTTTGCTTGTGTCTTATCGCGGCGCGAGGCAGCGCCCAGAGCCCGAACCTCCGGGGCTGTGGGGTGGAAACCGGAGC:T:CTG87_22868-CTG87_22967	1/1:NA:280:0,0:+-:.,.:DEL,DEL:svim_asm.DEL.756:GATGTAGGGGTAGGGCACAAGGTGTAGGGTGAGGGCACAAGGTGTAGGGTGAGGGCACGAGATGTAGGGGTAGGGCACGAGATGTAGGGTGAGGGCACGAGATGTAGGGGTAGGACACAAGGTGTAGGGGTAGGGCACAAGGTGTAGGGGTAGGGCACGAGGTGTAGGGTGAGGGCACGAGGTGTAGGGGTAGGGCACGAGATGTAGGGGTAGGGCATGAAATGTAGGTGTAGGGCACAAGATGTAGGGGTAGGGCACGAGATGTAGGGTGAGGGCACGAC:G:CTG87_22147-CTG87_22427,CTG87_22868-CTG87_22967	1/1:NA:240:0,0:+-:.,.,.:DEL,DEL,DEL:svim_asm.DEL.776:GTGTAGGGTGAGGGCACGAGATGTAGGGGTAGGGCACGAGATGTAGGGTGAGGGCACGAGATGTAGGGGTAGGACACAAGGTGTAGGGGTAGGGCACAAGGTGTAGGGGTAGGGCACGAGGTGTAGGGTGAGGGCACGAGGTGTAGGGGTAGGGCACGAGATGTAGGGGTAGGGCATGAAATGTAGGTGTAGGGCACAAGATGTAGGGGTAGGGCACGAGATGTAGGGTGAGGGCACGACA:G:CTG87_22188-CTG87_22428,CTG87_22590-CTG87_22670,CTG87_22868-CTG87_22967	1/1:NA:240:0,0:+-:.,.,.:DEL,DEL,DEL:svim_asm.DEL.1294:GTGTAGGGTGAGGGCACGAGATGTAGGGGTAGGGCACGAGATGTAGGGTGAGGGCACGAGATGTAGGGGTAGGACACAAGGTGTAGGGGTAGGGCACAAGGTGTAGGGGTAGGGCACGAGGTGTAGGGTGAGGGCACGAGGTGTAGGGGTAGGGCACGAGATGTAGGGGTAGGGCATGAAATGTAGGTGTAGGGCACAAGATGTAGGGGTAGGGCACGAGATGTAGGGTGAGGGCACGACA:G:CTG87_22188-CTG87_22428,CTG87_22605-CTG87_22685,CTG87_22868-CTG87_22967	1/1:NA:99:0,0:+-:.:DEL:svim_asm.DEL.3109:TTAGCCGTGCTGTTTGCCTTCCTGTTTGCTTGTGTCTTATCGCGGCGCGAGGCAGCGCCCAGAGCCCGAACCTCCGGGGCTGTGGGGTGGAAACCGGAGC:T:CTG87_22868-CTG87_22967	1/1:NA:99:0,0:+-:.,.:DEL,DEL:svim_asm.DEL.556:TTAGCCGTGCTGTTTGCCTTCCTGTTTGCTTGTGTCTTATCGCGGCGCGAGGCAGCGCCCAGAGCCCGAACCTCCGGGGCTGTGGGGTGGAAACCGGAGC:T:CTG87_22564-CTG87_22624,CTG87_22868-CTG87_22967	1/1:NA:240:0,0:+-:.,.,.:DEL,DEL,DEL:svim_asm.DEL.1462:GTGTAGGGTGAGGGCACGAGATGTAGGGGTAGGGCACGAGATGTAGGGTGAGGGCACGAGATGTAGGGGTAGGACACAAGGTGTAGGGGTAGGGCACAAGGTGTAGGGGTAGGGCACGAGGTGTAGGGTGAGGGCACGAGGTGTAGGGGTAGGGCACGAGATGTAGGGGTAGGGCATGAAATGTAGGTGTAGGGCACAAGATGTAGGGGTAGGGCACGAGATGTAGGGTGAGGGCACGACA:G:CTG87_22188-CTG87_22428,CTG87_22605-CTG87_22685,CTG87_22868-CTG87_22967	1/1:NA:320:0,0:+-:.,.,.:DEL,DEL,DEL:svim_asm.DEL.1518:GTAGGGGTAGGGCATGAAATGTAGGTGTAGGGCACAAGATGTAGGGGTAGGGCACGAGATGTAGGGTGAGGGCACGACATGTAGGGGTAGGGCACGAGATGTAGGGGTAGGGCACGAGATGTAGGGGTAGGGCACGAGATGTAGGGTGAGGGCACGAGATGTAGGGGTAGGGCACGAGATGTAGGGCGAGGGCACGAGATGTAGGGGTAGGGCATGAGATGTAGGGTGAGAGCACGATATGTAGGGTGAGGGCACGAGGTGTAGGGTGAGGGCACGAGATGTAGGGGTAGGGCATGAGATGTAGGGGTAGGGCACGAGATA:G:CTG87_22228-CTG87_22288,CTG87_22350-CTG87_22670,CTG87_22868-CTG87_22967	1/1:NA:320:0,0:+-:.,.,.:DEL,DEL,DEL:svim_asm.DEL.905:GTAGGGGTAGGGCATGAAATGTAGGTGTAGGGCACAAGATGTAGGGGTAGGGCACGAGATGTAGGGTGAGGGCACGACATGTAGGGGTAGGGCACGAGATGTAGGGGTAGGGCACGAGATGTAGGGGTAGGGCACGAGATGTAGGGTGAGGGCACGAGATGTAGGGGTAGGGCACGAGATGTAGGGCGAGGGCACGAGATGTAGGGGTAGGGCATGAGATGTAGGGTGAGAGCACGATATGTAGGGTGAGGGCACGAGGTGTAGGGTGAGGGCACGAGATGTAGGGGTAGGGCATGAGATGTAGGGGTAGGGCACGAGATA:G:CTG87_22228-CTG87_22288,CTG87_22350-CTG87_22670,CTG87_22868-CTG87_22967
chr01	240586	svim_asm.DEL.2341	GGAACCGCACACCCGGCCCCGGCCCCGTCCCTGCACTCGCACGACCGAACCCCCACCCACCCCAACCCTGCGTTCTCTCCCCTCGAAGAAAAGAAAAAAAAAAGAAAAAAAAATCAAAACGATTAAAAAATAAAATAAAATAAAACAAACAAACAAACAAAAAAACCAAATTTGGAAAAAAAAAAAAAAAAGGAAAAAAATATAATATATATTTTAAGCAGTCCGACCCACGCGGCCGCGTCCCCGCGCCGAGTCCGCGTCCCCACCCCCCACCAACCCCGGGAGCGTGGACCCCCCCCTTGGCCACCCGCCCCCTCCCCAGAGCTCTTCCCTGGGTTCTTTTGATGTCATTTCAGGGAAGTTTGGTACTTTGTGGTGCTCGTTGAGGGCACAGTCCCAGTGTGGGGGGTTGGTTTGGTTTTTTTTGGGGGGGGGTCGCAGTGTTGGGACGCACGCTCCTCTGGTGCTGAGTGAGTGCGGCCCCCGGCGACGGCTGCGGGACCAATCATGGTGGCTTCGTTTCTGTCTTCTGTTAATTAACAGGTGTTCCAGGGAGGGGTGGGTTGCAGGGGGTCATTTCCCCAGCCAACCCAACGTGATGTCCTCAACCCCACACAATGTCCCCAGCTAAACCCAACCCAATGTCTCCAACCCTACACCATGTTCCCAGTGCAGTGCCATATCCTCAACCCAACACCATATCC	G	.	PASS	SUPP=9;SUPP_VEC=111111111;SVLEN=-296;SVTYPE=DEL;SVMETHOD=SURVIVOR1.0.7;CHR2=chr01;END=241289;CIPOS=0,918;CIEND=0,460;STRANDS=+-	GT:PSV:LN:DR:ST:QV:TY:ID:RAL:AAL:CO	1/1:NA:245:0,0:+-:.:DEL:svim_asm.DEL.1807:GAACGATGTCCCCAGCCCAGAGCTATGTCCCCAACCCAACACCATGACCCCAACCCAGAACAATGTCCTCAATAAAGCACAAATGTCCCCAACCCAACATCCCCAGCCCATGATGTCCCCAACCCAACACAATGTCCCCAGCTGAACCTAGAACAATGTCCCCAGCCTAGAGCTATGTCCCCAATCCAACACAATGTCCCCAACCCAATGTCCTCAACCCAACACCATGTCCCCAACCCAACCCAA:G:chr01_241403-chr01_241648	1/1:NA:245:0,0:+-:.:DEL:svim_asm.DEL.3091:CCCAGCCCATGATGTCCCCAACCCAACACAATGTCCCCAGCTGAACCTAGAACAATGTCCCCAGCCTAGAGCTATGTCCCCAATCCAACACAATGTCCCCAACCCAATGTCCTCAACCCAACACCATGTCCCCAACCCAACCCAAAACGATGTCCCCAGCCCAGAGCTATGTCCCCAACCCAACACCATGACCCCAACCCAGAACAATGTCCTCAATAAAGCACAAATGTCCCCAACCCAACATCT:C:chr01_241504-chr01_241749	1/1:NA:245:0,0:+-:.:DEL:svim_asm.DEL.2724:CCCAGCCCATGATGTCCCCAACCCAACACAATGTCCCCAGCTGAACCTAGAACAATGTCCCCAGCCTAGAGCTATGTCCCCAATCCAACACAATGTCCCCAACCCAATGTCCTCAACCCAACACCATGTCCCCAACCCAACCCAAAACGATGTCCCCAGCCCAGAGCTATGTCCCCAACCCAACACCATGACCCCAACCCAGAACAATGTCCTCAATAAAGCACAAATGTCCCCAACCCAACATCT:C:chr01_241504-chr01_241749	1/1:NA:245:0,0:+-:.:DEL:svim_asm.DEL.4565:CCCAGCCCATGATGTCCCCAACCCAACACAATGTCCCCAGCTGAACCTAGAACAATGTCCCCAGCCTAGAGCTATGTCCCCAATCCAACACAATGTCCCCAACCCAATGTCCTCAACCCAACACCATGTCCCCAACCCAACCCAAAACGATGTCCCCAGCCCAGAGCTATGTCCCCAACCCAACACCATGACCCCAACCCAGAACAATGTCCTCAATAAAGCACAAATGTCCCCAACCCAACATCT:C:chr01_241504-chr01_241749	1/1:NA:245:0,0:+-:.:DEL:svim_asm.DEL.7887:CCCAGCCCATGATGTCCCCAACCCAACACAATGTCCCCAGCTGAACCTAGAACAATGTCCCCAGCCTAGAGCTATGTCCCCAATCCAACACAATGTCCCCAACCCAATGTCCTCAACCCAACACCATGTCCCCAACCCAACCCAAAACGATGTCCCCAGCCCAGAGCTATGTCCCCAACCCAACACCATGACCCCAACCCAGAACAATGTCCTCAATAAAGCACAAATGTCCCCAACCCAACATCT:C:chr01_241504-chr01_241749	1/1:NA:703:0,0:+-:.,.:DEL,DEL:svim_asm.DEL.2341:GGAACCGCACACCCGGCCCCGGCCCCGTCCCTGCACTCGCACGACCGAACCCCCACCCACCCCAACCCTGCGTTCTCTCCCCTCGAAGAAAAGAAAAAAAAAAGAAAAAAAAATCAAAACGATTAAAAAATAAAATAAAATAAAACAAACAAACAAACAAAAAAACCAAATTTGGAAAAAAAAAAAAAAAAGGAAAAAAATATAATATATATTTTAAGCAGTCCGACCCACGCGGCCGCGTCCCCGCGCCGAGTCCGCGTCCCCACCCCCCACCAACCCCGGGAGCGTGGACCCCCCCCTTGGCCACCCGCCCCCTCCCCAGAGCTCTTCCCTGGGTTCTTTTGATGTCATTTCAGGGAAGTTTGGTACTTTGTGGTGCTCGTTGAGGGCACAGTCCCAGTGTGGGGGGTTGGTTTGGTTTTTTTTGGGGGGGGGTCGCAGTGTTGGGACGCACGCTCCTCTGGTGCTGAGTGAGTGCGGCCCCCGGCGACGGCTGCGGGACCAATCATGGTGGCTTCGTTTCTGTCTTCTGTTAATTAACAGGTGTTCCAGGGAGGGGTGGGTTGCAGGGGGTCATTTCCCCAGCCAACCCAACGTGATGTCCTCAACCCCACACAATGTCCCCAGCTAAACCCAACCCAATGTCTCCAACCCTACACCATGTTCCCAGTGCAGTGCCATATCCTCAACCCAACACCATATCC:G:chr01_240586-chr01_241289,chr01_241312-chr01_241581	1/1:NA:245:0,0:+-:.:DEL:svim_asm.DEL.6052:CCCAGCCCATGATGTCCCCAACCCAACACAATGTCCCCAGCTGAACCTAGAACAATGTCCCCAGCCTAGAGCTATGTCCCCAATCCAACACAATGTCCCCAACCCAATGTCCTCAACCCAACACCATGTCCCCAACCCAACCCAAAACGATGTCCCCAGCCCAGAGCTATGTCCCCAACCCAACACCATGACCCCAACCCAGAACAATGTCCTCAATAAAGCACAAATGTCCCCAACCCAACATCT:C:chr01_241504-chr01_241749	1/1:NA:245:0,0:+-:.:DEL:svim_asm.DEL.8312:GAACGATGTCCCCAGCCCAGAGCTATGTCCCCAACCCAACACCATGACCCCAACCCAGAACAATGTCCTCAATAAAGCACAAATGTCCCCAACCCAACATCCCCAGCCCATGATGTCCCCAACCCAACACAATGTCCCCAGCTGAACCTAGAACAATGTCCCCAGCCTAGAGCTATGTCCCCAATCCAACACAATGTCCCCAACCCAATGTCCTCAACCCAACACCATGTCCCCAACCCAACCCAA:G:chr01_241403-chr01_241648	1/1:NA:246:0,0:+-:.:DEL:svim_asm.DEL.3508:ACCCAGAACAATGTCCTCAATAAAGCACAAATGTCCCCAACCCAACATCCCCAGCCCATGATGTCCCCAACCCAACACAATGTCCCCAGCTGAACCTAGAACAATGTCCCCAGCCTAGAGCTATGTCCCCAATCCAACACAATGTCCCCAACCCAATGTCCTCAACCCAACACCATGTCCCCAACCCAACCCAAAACGATGTCCCCAGCCCAGAGCTATGTCCCCAACCCAACACCATGACCCCAAC:A:chr01_241455-chr01_241701
chr01	266860	svim_asm.INS.1853	A	AGGTAATGGGGTGGTGGGGATGATAGGGGTGATGGAGATGATGGGGGGTAATGGAGTGTTGGAGGTGATGGGGATGATGGCGGGTAATGGGATGATGGGGTGGTGGAGATAATGGGGTGATGGGGTGGGGGGGGTAATGGGATGATGGAGATGATGGGGGTGATGAGGATGATGGGGTAGTGCGGTGATGGAGATGATGGGGTTAACGGACAAATGGAGTGCTGGAGGATAATGGTGTGATGGGGGGTGATGGAGATGATGGGGGTGATGAGGATGATGGGGGGTAGTAGGGTGATGGAGGTGATGGGGATGATGGGGGTAACGAGACGATTGAGTGGTGGAGGTAATGGGGTGATGGG	.	PASS	SUPP=9;SUPP_VEC=111111111;SVLEN=359;SVTYPE=INS;SVMETHOD=SURVIVOR1.0.7;CHR2=chr01;END=266860;CIPOS=-93,164;CIEND=-52,451;STRANDS=+-	GT:PSV:LN:DR:ST:QV:TY:ID:RAL:AAL:CO	1/1:NA:360:0,0:+-:.:INS:svim_asm.INS.1353:A:AGGTAATGGAGTGGTGGGGATGATAGGGGTGATGGAGATGATGGGGGGTAATGGAGTGTTGGAGGTGATGGGGATGATGGCGGGTAATGGGATGATGGGGTGGTGGAGATAATGGGGTGATGGGGTGGGGGGGGTAATGGGATGATGGAGATGATGGGGGTGATGAGGATGATGGGGGGTAGTGCGGTGATGGAGATGATGGGGTTAACGAGACAAATGGAGTGCTGGAGGTAATGGTGTGATGGGTGGTGATGGAGATGATGGGGGTGATGAGGATGATGGGGGGTAGTAGGGTGATGGAGGTGATGGGGATGATGGGGGTAACGGGACGATTGAGTGGTGGAGGTAATGGGGTGATGGG:chr01_267024-chr01_267024	1/1:NA:360:0,0:+-:.:INS:svim_asm.INS.2622:A:AGGTAATGGAGTGGTGGGGATGATAGGGGTGATGGAGATGATGGGGGGTAATGGAGTGTTGGAGGTGATGGGGATGATGGCGGGTAATGGGATGATGGGGTGGTGGAGATAATGGGGTGATGGGGTGGGGGGGGTAATGGGATGATGGAGATGATGGGGGTGATGAGGATGATGGGGGGTAGTGCGGTGATGGAGATGATGGGGTTAACGAGACAAATGGAGTGCTGGAGGTAATGGTGTGATGGGTGGTGATGGAGATGATGGGGGTGATGAGGATGATGGGGGGTAGTAGGGTGATGGAGGTGATGGGGATGATGGGGGTAACGGGACGATTGAGTGGTGGAGGTAATGGGGTGATGGG:chr01_267024-chr01_267024	1/1:NA:359:0,0:+-:.:INS:svim_asm.INS.2631:A:AGGTAATGGGGTGGTGGGGATGATAGGGGTGATGGAGATGATGGGGGGTAATGGAGTGTTGGAGGTGATGGGGATGATGGCGGGTAATGGGATGATGGGGTGGTGGAGATAATGGGGTGATGGGGTGGGGGGGTAATGGGATGATGGAGATGATGGGGGTGATGAGGATGATGGGGGGTAGTGCGGTGATGGAGATGATGGGGTTAACGGGACAAATGGAGTGCTGGAGGTAATGGTGTGATGGGGGGTGATGGAGATGATGGGGGTGATGAGGATGATGGGGGGTAGTAGGGTGATGGAGGTGATGGGGATGATGGGGGTAACGGGACGATTGAGTGGTGGAGGTAATGGGGTGATGGG:chr01_267024-chr01_267024	1/1:NA:360:0,0:+-:.:INS:svim_asm.INS.3841:A:AGGTAATGGAGTGGTGGGGATGATAGGGGTGATGGAGATGATGGGGGGTAATGGAGTGTTGGAGGTGATGGGGATGATGGCGGGTAATGGGATGATGGGGTGGTGGAGATAATGGGGTGATGGGGTGGGGGGGGTAATGGGATGATGGAGATGATGGGGGTGATGAGGATGATGGGGGGTAGTGCGGTGATGGAGATGATGGGGTTAACGAGACAAATGGAGTGCTGGAGGTAATGGTGTGATGGGTGGTGATGGAGATGATGGGGGTGATGAGGATGATGGGGGGTAGTAGGGTGATGGAGGTGATGGGGATGATGGGGGTAACGGGACGATTGAGTGGTGGAGGTAATGGGGTGATGGG:chr01_267024-chr01_267024	1/1:NA:360:0,0:+-:.:INS:svim_asm.INS.7840:A:AGGTAATGGGGTGGTGGGGATGATAGGGGTGATGGAGATGATGGGGGGTAATGGAGTGTTGGAGGTGATGGGGATGATGGCGGGTAATGGGACGATGGGGTGGTGGAGATAATGGGGTGATGGGGTGGGGGGGGTAATGGGATGATGGATATGATGGGGGTGATGAGGATGATGGGGGGTAGTGCGGTGATGGAGATGATGGGGTTAACGAGACAAATGGAGTGCTGGAGGTAATGGTGTGATGGGTGGTGATGGAGATGATGGGGGTGATGAGGATGATGGGGGGTAGTAGGGTGATGGAGGTGATGGGGATGATGGGGGTAACGGGACGATTGAGTGGTGGAGGTAATGGGGTGATGGG:chr01_267024-chr01_267024	1/1:NA:358:0,0:+-:.,.:INS,INS:svim_asm.INS.1853:A:AGGTAATGGGGTGGTGGGGATGATAGGGGTGATGGAGATGATGGGGGGTAATGGAGTGTTGGAGGTGATGGGGATGATGGCGGGTAATGGGATGATGGGGTGGTGGAGATAATGGGGTGATGGGGTGGGGGGGGTAATGGGATGATGGAGATGATGGGGGTGATGAGGATGATGGGGTAGTGCGGTGATGGAGATGATGGGGTTAACGGACAAATGGAGTGCTGGAGGATAATGGTGTGATGGGGGGTGATGGAGATGATGGGGGTGATGAGGATGATGGGGGGTAGTAGGGTGATGGAGGTGATGGGGATGATGGGGGTAACGAGACGATTGAGTGGTGGAGGTAATGGGGTGATGGG:chr01_266860-chr01_266860,chr01_267024-chr01_267024	1/1:NA:359:0,0:+-:.,.:INS,INS:svim_asm.INS.6450:A:AGGTAATGGGGTGGTGGGGATGATAGGGGTGATGGAGATGATGGGGGGTAATGGAGTGTTGGAGGTGATGGGGATGATGGCGGGTAATGGGATGATGGGGTGGTGGAGATAATGGGGTGATGGGGTGAGGGGGTAATGGGATGATGGAGATGATGGGGGTGATGAGGATGATGGGGGGTAGTGCGGTGATGGAGATGATGGGGTTAACGAGACAAATGGAGTGCTGGAGGTAATGGTGTGATGGGTGGTGATGGAGATGATGGGGGTGATGAGGATGATGGGGGGTAGTAGGGTGATGGAGGTGATGGGGATGATGGGGGTAACGGGACGATTGAGTGGTGGAGGTAATGGGGTGATGGG:chr01_266767-chr01_266767,chr01_267024-chr01_267024	1/1:NA:359:0,0:+-:.,.:INS,INS:svim_asm.INS.7303:A:AGGTAATGGGGTGGTGGGGATGATAGGGGTGATGGAGATGATGGGGGGTAATGGAGTGTTGGAGGTGATGGGGATGATGGCGGGTAATGGGATGATGGGGTGGTGGAGATAATGGGGTGATGGGGTGGGGGGGTAATGGGATGATGGAGATGATGGGGGTGATGAGGATGATGGGGGGTAGTGCGGTGATGGAGATGATGGGGTTAACGAGACAAATGGAGTGCTGGAGGTAATGGTGTGATGGGTGGTGATGGAGATGATGGGGGTGATGAGGATGATGGGGGGTAGTAGGGTGATGGAGGTGATGGGGATGATGGGGGTAACGGGACGATTGAGTGGTGGAGGTAATGGGGTGATGGG:chr01_266841-chr01_266841,chr01_267024-chr01_267024	1/1:NA:360:0,0:+-:.:INS:svim_asm.INS.2962:A:AGGTAATGGAGTGGTGGGGATGATAGGGGTGATGGAGATGATGGGGGGTAATGGAGTGTTGGAGGTGATGGGGATGATGGCGGGTAATGGGATGATGGGGTGGTGGAGATAATGGGGTGATGGGGTGGGGGGGGTAATGGGATGATGGAGATGATGGGGGTGATGAGGATGATGGGGGGTAGTGCGGTGATGGAGATGATGGGGTTAACGAGACAAATGGAGTGCTGGAGGTAATGGTGTGATGGGTGGTGATGGAGATGATGGGGGTGATGAGGATGATGGGGGGTAGTAGGGTGATGGAGGTGATGGGGATGATGGGGGTAACGGGACGATTGAGTGGTGGAGGTAATGGGGTGATGGG:chr01_267024-chr01_267024
chr01	315576	svim_asm.INS.7842	C	CTTCCAACCCAACCATCCCATCGTTCTGTCATCTTTAAGGACCCTTCCAACCCATCCATCCCATTGTTCTGTCATCTTTAAAGACCCTTCCAACCCAACCATCCCATTGCTCTGTCATCTTTAAGGACCCTTCCAACCCAAATATCCCATCATTCTGTCATCTTTAAGGACCCTTCCAACCCAACCATCCCATCGTTCTGTCATCTTTAAGGACCA	.	PASS	SUPP=9;SUPP_VEC=111111111;SVLEN=229;SVTYPE=INS;SVMETHOD=SURVIVOR1.0.7;CHR2=chr01;END=315576;CIPOS=-159,0;CIEND=-159,0;STRANDS=+-	GT:PSV:LN:DR:ST:QV:TY:ID:RAL:AAL:CO	1/1:NA:258:0,0:+-:.:INS:svim_asm.INS.1355:C:CATCCCATCATTCTGTCATCTTTAAGGACCCTTCCAGCCCAACCATCCCATCATTCTGTCATCTTTAAGGACCCTTCCAACCCAACCATCCCATCATTCTGTCATCTTTAAGGACCCTTTCAACCCAACCATCCCATTGTTCTGTCATCTTTAAGGACCCTTCCAACCCAACCATCCCATAGTTCTGTCATCTTTAAGGACCCTTCCAACCCAACCATCCCATTGCTCTGTCATCTTTAAGGACCCTTCCAACCCAAAT:chr01_315503-chr01_315503	1/1:NA:258:0,0:+-:.:INS:svim_asm.INS.2626:C:CATCCCATCATTCTGTCATCTTTAAGGACCCTTCCAGCCCAACCATCCCATCATTCTGTCATCTTTAAGGACCCTTCCAACCCAACCATCCCATCATTCTGTCATCTTTAAGGACCCTTTCAACCCAACCATCCCATTGTTCTGTCATCTTTAAGGACCCTTCCAACCCAACCATCCCATAGTTCTGTCATCTTTAAGGACCCTTCCAACCCAACCATCCCATTGCTCTGTCATCTTTAAGGACCCTTCCAACCCAAAT:chr01_315503-chr01_315503	1/1:NA:258:0,0:+-:.:INS:svim_asm.INS.2635:C:CATCCCATCATTCTGTCATCTTTAAGGACCCTTCCAGCCCAACCATCCCATCATTCTGTCATCTTTAAGGACCCTTCCAACCCAACCATCCCATCATTCTGTCATCTTTAAGGACCCTTTCAACCCAACCATCCCATTGTTCTGTCATCTTTAAGGACCCTTCCAACCCAACCATCCCATAGTTCTGTCATCTTTAAGGACCCTTCCAACCCAACCATCCCATTGCTCTGTCATCTTTAAGGACCCTTCCAACCCAAAT:chr01_315503-chr01_315503	1/1:NA:215:0,0:+-:.:INS:svim_asm.INS.3845:C:CTTCCAACGCAACCATCCCATCGTTCTGTCATCTTTAAGGACCCTTCCAACCCATCCATCCCATTGTTCTGTCATCTTTAAAGACCCTTCCAACCCAACCATCCCATTGCTCTGTCATCTTTAAGGACCCTTCCAACCCAAATATCCCATCATTCTGTCATCTTTAAGGACCCTTCCAACCCAACCATCCCATCGTTCTGTCATCTTTAAGGACCA:chr01_315576-chr01_315576	1/1:NA:215:0,0:+-:.:INS:svim_asm.INS.7842:C:CTTCCAACCCAACCATCCCATCGTTCTGTCATCTTTAAGGACCCTTCCAACCCATCCATCCCATTGTTCTGTCATCTTTAAAGACCCTTCCAACCCAACCATCCCATTGCTCTGTCATCTTTAAGGACCCTTCCAACCCAAATATCCCATCATTCTGTCATCTTTAAGGACCCTTCCAACCCAACCATCCCATCGTTCTGTCATCTTTAAGGACCA:chr01_315576-chr01_315576	1/1:NA:215:0,0:+-:.:INS:svim_asm.INS.1856:C:CATCCCATCATTCTGTCATCTTTAAGGACCCTTCCAACCCAACCATCCCATCATTCTGTCATCTTTAAGGACCCTTTCAACCCAACCATCCCATTGTTCTGTCATCTTTAAGGACCCTTCCAACCCAACCATCCCATTGTTCTGTCATCCTTAAGGACCCTTCCAACCCAACCATCCCATCGTTCTGTCATCCTTAAGGACCCTTCCAACCCAAAT:chr01_315503-chr01_315503	1/1:NA:215:0,0:+-:.:INS:svim_asm.INS.6453:C:CATCCCATTGTTCTGTCATCTTTAAGGACCCTTCCAACCCAACCATCCCATCATTCTGTCATCTTTAAGGACCCTTCCAACCCAACCATCCCATTGCTCTGTCATCTTTAAGGACCCTTCCAACCCAACCATCCCATAGTTCTGTCATCTTTAAGGACCCTTCCAACCCAACCATCCCATTGCTCTGTCATCTTTAAGGACCCTTCCAACCCAAAT:chr01_315417-chr01_315417	1/1:NA:215:0,0:+-:.:INS:svim_asm.INS.7308:C:CTTCCAACGCAACCATCCCATCGTTCTGTCATCTTTAAGGACCCTTCCAACCCATCCATCCCATTGTTCTGTCATCTTTAAAGACCCTTCCAACCCAACCATCCCATTGCTCTGTCATCTTTAAGGACCCTTCCAACCCAAATATCCCATCATTCTGTCATCTTTAAGGACCCTTCCAACCCAACCATCCCATCGTTCTGTCATCTTTAAGGACCA:chr01_315576-chr01_315576	1/1:NA:215:0,0:+-:.:INS:svim_asm.INS.2964:C:CTTCCAACGCAACCATCCCATCGTTCTGTCATCTTTAAGGACCCTTCCAACCCATCCATCCCATTGTTCTGTCATCTTTAAAGACCCTTCCAACCCAACCATCCCATTGCTCTGTCATCTTTAAGGACCCTTCCAACCCAAATATCCCATCATTCTGTCATCTTTAAGGACCCTTCCAACCCAACCATCCCATCGTTCTGTCATCTTTAAGGACCA:chr01_315576-chr01_315576
chr01	521433	svim_asm.INS.7846	T	TACCCCCAGAGCTGAGTCATTTGGGATGTAGAATACAGCCCTCCAGATATCCCATCTCATCTCAGCTGCACCGTGA	.	PASS	SUPP=9;SUPP_VEC=111111111;SVLEN=75;SVTYPE=INS;SVMETHOD=SURVIVOR1.0.7;CHR2=chr01;END=521433;CIPOS=0,0;CIEND=0,0;STRANDS=+-	GT:PSV:LN:DR:ST:QV:TY:ID:RAL:AAL:CO	1/1:NA:75:0,0:+-:.:INS:svim_asm.INS.1362:T:TACCCCCAGAGCTGAGTCATTTGGGATGTAGAATACAGCCCTCCAGATATCCCATCTCATCTCAGCTGCACCGTGA:chr01_521433-chr01_521433	1/1:NA:75:0,0:+-:.:INS:svim_asm.INS.2632:T:TACCCCCAGAGCTGAGTCATTTGGGATGTAGAATACAGCCCTCCAGATATCCCATCTCATCTCAGCTACGCTGTGA:chr01_521433-chr01_521433	1/1:NA:75:0,0:+-:.:INS:svim_asm.INS.2640:T:TACCCCCAGAGCTGAGTCATTTGGGATGTAGAATACAGCCCTCCAGATATCCCATCTCATCTCAGCTGCACCGTGA:chr01_521433-chr01_521433	1/1:NA:75:0,0:+-:.:INS:svim_asm.INS.3848:T:TACCCCCAGAGCTGAGTCATTTGGGATGTAGAATACAGCCCTCCAGATATCCCATCTCATCTCAGCTGCACCGTGA:chr01_521433-chr01_521433	1/1:NA:75:0,0:+-:.:INS:svim_asm.INS.7846:T:TACCCCCAGAGCTGAGTCATTTGGGATGTAGAATACAGCCCTCCAGATATCCCATCTCATCTCAGCTGCACCGTGA:chr01_521433-chr01_521433	1/1:NA:75:0,0:+-:.:INS:svim_asm.INS.1861:T:TACCCCCAGAGCTGAGTCATTTGGGATGTAGAATACAGCCCTCCAGATATCCCATCTCATCTCAGCTGCACCGTGA:chr01_521433-chr01_521433	1/1:NA:75:0,0:+-:.:INS:svim_asm.INS.6463:T:TACCCCCAGAGCTGAGTCATTTGGGATGTAGAATACAGCCCTCCAGATATCCCATCTCATCTCAGCTACGCTGTGA:chr01_521433-chr01_521433	1/1:NA:75:0,0:+-:.:INS:svim_asm.INS.7313:T:TACCCCCAGAGCTGAGTCATTTGGGATGTAGAATACAGCCCTCCAGATATCCCATCTCATCTCAGCTACGCTGTGA:chr01_521433-chr01_521433	1/1:NA:75:0,0:+-:.:INS:svim_asm.INS.2971:T:TACCCCCAGAGCTGAGTCATTTGGGATGTAGAATACAGCCCTCCAGATATCCCATCTCATCTCAGCTACGCTGTGA:chr01_521433-chr01_521433
chr01	1664303	svim_asm.INS.7856	T	TGAGTAGAGATGGAAAACTGAATTTTGTTTTCATGTCTATTTTTGTGAATCCATTGCTCCTGACAAGGAGGAGGGCTGGATCAGAGCTCCTG	.	PASS	SUPP=9;SUPP_VEC=111111111;SVLEN=91;SVTYPE=INS;SVMETHOD=SURVIVOR1.0.7;CHR2=chr01;END=1664303;CIPOS=0,0;CIEND=0,0;STRANDS=+-	GT:PSV:LN:DR:ST:QV:TY:ID:RAL:AAL:CO	1/1:NA:91:0,0:+-:.:INS:svim_asm.INS.1374:T:TGAGTAGAGATGGAAAACTGAATTTTGTTTTCATGTCTATTTTTGTGAATCCATTGCTCCTGACAAGGAGGAGGGCTGGATCAGAGCTCCTG:chr01_1664303-chr01_1664303	1/1:NA:91:0,0:+-:.:INS:svim_asm.INS.2639:T:TGAGTAGAGATGGAAAACTGAATTTTGTTTTCATGTCTATTTTTGTGAATCCATTGCTCCTGACAAGGAGGAGGGCTGGATCAGAGCTCCTG:chr01_1664303-chr01_1664303	1/1:NA:91:0,0:+-:.:INS:svim_asm.INS.2652:T:TGAGTAGAGATGGAAAACTGAATTTTGTTTTCATGTCTATTTTTGTGAATCCATTGCTCCTGACAAGGAGGAGGGCTGGATCAGAGCTCCTG:chr01_1664303-chr01_1664303	1/1:NA:91:0,0:+-:.:INS:svim_asm.INS.3863:T:TGAGTAGAGATGGAAAACTGAATTTTGTTTTCATGTCTATTTTTGTGAATCCATTGCTCCTGACAAGGAGGAGGGCTGGATCAGAGCTCCTG:chr01_1664303-chr01_1664303	1/1:NA:91:0,0:+-:.:INS:svim_asm.INS.7856:T:TGAGTAGAGATGGAAAACTGAATTTTGTTTTCATGTCTATTTTTGTGAATCCATTGCTCCTGACAAGGAGGAGGGCTGGATCAGAGCTCCTG:chr01_1664303-chr01_1664303	1/1:NA:91:0,0:+-:.:INS:svim_asm.INS.1874:T:TGAGTAGAGATGGAAAACTGAATTTTGTTTTCATGTCTATTTTTGTGAATCCATTGCTCCTGACAAGGAGGAGGGCTGGATCAGAGCTCCTG:chr01_1664303-chr01_1664303	1/1:NA:91:0,0:+-:.:INS:svim_asm.INS.6470:T:TGAGTAGAGATGGAAAACTGAATTTTGTTTTCATGTCTATTTTTGTGAATCCATTGCTCCTGACAAGGAGGAGGGCTGGATCAGAGCTCCTG:chr01_1664303-chr01_1664303	1/1:NA:91:0,0:+-:.:INS:svim_asm.INS.7321:T:TGAGTAGAGATGGAAAACTGAATTTTGTTTTCATGTCTATTTTTGTGAATCCATTGCTCCTGACAAGGAGGAGGGCTGGATCAGAGCTCCTG:chr01_1664303-chr01_1664303	1/1:NA:91:0,0:+-:.:INS:svim_asm.INS.2979:T:TGAGTAGAGATGGAAAACTGAATTTTGTTTTCATGTCTATTTTTGTGAATCCATTGCTCCTGACAAGGAGGAGGGCTGGATCAGAGCTCCTG:chr01_1664303-chr01_1664303
chr01	2185684	svim_asm.DEL.7912	TCCCTCCCCTCCCCTCCCCTCCCCTCCCCTCCCCTCCCCTCCCCTCCCCTCCCCTCCCCTCTCCTCCCCTCCCCTCCCCTC	T	.	PASS	SUPP=9;SUPP_VEC=111111111;SVLEN=-95;SVTYPE=DEL;SVMETHOD=SURVIVOR1.0.7;CHR2=chr01;END=2185764;CIPOS=-6,6;CIEND=-19,81;STRANDS=+-	GT:PSV:LN:DR:ST:QV:TY:ID:RAL:AAL:CO	1/1:NA:105:0,0:+-:.:DEL:svim_asm.DEL.1834:TCCTTCCCTCCCCTCCCCTCCCCTCCCCTCCCCTCCCCTCCCCTCCCCTCCCCTCCCCTCCCCTCTCCTCCCCTCCCCTCCCCTCCCCTTCCCTTCCCTTCCCTTC:T:chr01_2185680-chr01_2185785	1/1:NA:55:0,0:+-:.:DEL:svim_asm.DEL.3107:CCCTCCCCTCCCCTCCCCTCCCCTCCCCTCCCCTCCCCTCCCCTCCCCTCCCCTCT:C:chr01_2185690-chr01_2185745	1/1:NA:105:0,0:+-:.:DEL:svim_asm.DEL.2741:TCCTTCCCTCCCCTCCCCTCCCCTCCCCTCCCCTCCCCTCCCCTCCCCTCCCCTCCCCTCCCCTCTCCTCCCCTCCCCTCCCCTCCCCTTCCCTTCCCTTCCCTTC:T:chr01_2185680-chr01_2185785	1/1:NA:70:0,0:+-:.:DEL:svim_asm.DEL.4598:TCCCTCCCCTCCCCTCCCCTCCCCTCCCCTCCCCTCCCCTCCCCTCCCCTCCCCTCCCCTCTCCTCCCCTC:T:chr01_2185684-chr01_2185754	1/1:NA:80:0,0:+-:.:DEL:svim_asm.DEL.7912:TCCCTCCCCTCCCCTCCCCTCCCCTCCCCTCCCCTCCCCTCCCCTCCCCTCCCCTCCCCTCTCCTCCCCTCCCCTCCCCTC:T:chr01_2185684-chr01_2185764	1/1:NA:65:0,0:+-:.:DEL:svim_asm.DEL.2369:TCCCTCCCCTCCCCTCCCCTCCCCTCCCCTCCCCTCCCCTCCCCTCCCCTCCCCTCCCCTCTCCTC:T:chr01_2185684-chr01_2185749	1/1:NA:145:0,0:+-:.:DEL:svim_asm.DEL.6064:CTTCCTTCCCTCCCCTCCCCTCCCCTCCCCTCCCCTCCCCTCCCCTCCCCTCCCCTCCCCTCCCCTCTCCTCCCCTCCCCTCCCCTCCCCTTCCCTTCCCTTCCCTTCCCTTCCCTTCCCTTCCCTTCCCTTCCCTTCCCTTCCCT:C:chr01_2185678-chr01_2185823	1/1:NA:65:0,0:+-:.:DEL:svim_asm.DEL.8330:TCCCTCCCCTCCCCTCCCCTCCCCTCCCCTCCCCTCCCCTCCCCTCCCCTCCCCTCCCCTCTCCTC:T:chr01_2185684-chr01_2185749	1/1:NA:165:0,0:+-:.:DEL:svim_asm.DEL.3540:TCCTTCCCTCCCCTCCCCTCCCCTCCCCTCCCCTCCCCTCCCCTCCCCTCCCCTCCCCTCCCCTCTCCTCCCCTCCCCTCCCCTCCCCTTCCCTTCCCTTCCCTTCCCTTCCCTTCCCTTCCCTTCCCTTCCCTTCCCTTCCCTTCCCTTCCCTTCCCTTCCCTTC:T:chr01_2185680-chr01_2185845
chr01	4102356	svim_asm.INS.7878	C	CATATATATATATATATACCAAATATGTATATATACATATATATATATATATACCAA	.	PASS	SUPP=9;SUPP_VEC=111111111;SVLEN=54;SVTYPE=INS;SVMETHOD=SURVIVOR1.0.7;CHR2=chr01;END=4102356;CIPOS=0,16;CIEND=-3,16;STRANDS=+-	GT:PSV:LN:DR:ST:QV:TY:ID:RAL:AAL:CO	1/1:NA:52:0,0:+-:.:INS:svim_asm.INS.1395:A:AATATATATATATATACCAAATATGTATATATACATATATATATACCAAATAT:chr01_4102358-chr01_4102358	1/1:NA:60:0,0:+-:.:INS:svim_asm.INS.2663:C:CATATATATATATATATATACCAAATATGTATATATACATATATATATATATATATACCAA:chr01_4102356-chr01_4102356	1/1:NA:52:0,0:+-:.:INS:svim_asm.INS.2675:A:AATATATATATATATACCAAATATGTATATATACATATATATATACCAAATAT:chr01_4102358-chr01_4102358	1/1:NA:56:0,0:+-:.:INS:svim_asm.INS.3882:T:TACCAAATATGTATATATACATATATATATATACCAAATATATATATATATATATAC:chr01_4102372-chr01_4102372	1/1:NA:56:0,0:+-:.:INS:svim_asm.INS.7878:C:CATATATATATATATATACCAAATATGTATATATACATATATATATATATATACCAA:chr01_4102356-chr01_4102356	1/1:NA:51:0,0:+-:.:INS:svim_asm.INS.1892:A:ATATATATATATATACCAAATATGTATATATACATATATATATATACCAAAT:chr01_4102358-chr01_4102358	1/1:NA:52:0,0:+-:.:INS:svim_asm.INS.6488:A:AATATATATATATATACCAAATATGTATATATACATATATATATATACCAAAT:chr01_4102358-chr01_4102358	1/1:NA:56:0,0:+-:.:INS:svim_asm.INS.7335:A:AATATATATATATATACCAAATATGTATATATACATATATATATATACCAAATATAT:chr01_4102358-chr01_4102358	1/1:NA:52:0,0:+-:.:INS:svim_asm.INS.2998:A:AATATATATATATATACCAAATATGTATATATACATATATATATACCAAATAT:chr01_4102358-chr01_4102358
chr01	4109892	svim_asm.INS.7880	A	AACATCCCTGCCATGCACAGTGTTGTAATTGAGCTGCAAGTTCTCTAGAGATTAAATTTTTGGGGGAACACCACACACATTCACATACAAAACCAGACTTTAAAAAAGGTAGGTTGGACCAAAGGAGG	.	PASS	SUPP=9;SUPP_VEC=111111111;SVLEN=127;SVTYPE=INS;SVMETHOD=SURVIVOR1.0.7;CHR2=chr01;END=4109892;CIPOS=0,0;CIEND=0,0;STRANDS=+-	GT:PSV:LN:DR:ST:QV:TY:ID:RAL:AAL:CO	1/1:NA:127:0,0:+-:.:INS:svim_asm.INS.1397:A:AACATCCCTGCCATGCACAGTGTTGTAATTGAGCTGCAAGTTCTCTAGAGATTAAATTTTTGGGGGAACACCACACACATTCACATACAAAACCAGACTTTAAAAAAGGTAGGTTGGACCAAAGGAGG:chr01_4109892-chr01_4109892	1/1:NA:127:0,0:+-:.:INS:svim_asm.INS.2664:A:AACATCCCTGCCATGCACAGTGTTGTAATTGAGCTGCAAGTTCTCTAGAGATTAAATTTTTGGGGGAACACCACACACATTCACATACAAAACCAGACTTTAAAAAAGGTAGGTTGGACCAAAGGAGG:chr01_4109892-chr01_4109892	1/1:NA:127:0,0:+-:.:INS:svim_asm.INS.2677:A:AACATCCCTGCCATGCACAGTGTTGTAATTGAGCTGCAAGTTCTCTAGAGATTAAATTTTTGGGGGAACACCACACACATTCACATACAAAACCAGACTTTAAAAAAGGTAGGTTGGACCAAAGGAGG:chr01_4109892-chr01_4109892	1/1:NA:127:0,0:+-:.:INS:svim_asm.INS.3884:A:AACATCCCTGCCATGCACAGTGTTGTAATTGAGCTGCAAGTTCTCTAGAGATTAAATTTTTGGGGGAACACCACACACATTCACATACAAAACCAGACTTTAAAAAAGGTAGGTTGGACCAAAGGAGG:chr01_4109892-chr01_4109892	1/1:NA:127:0,0:+-:.:INS:svim_asm.INS.7880:A:AACATCCCTGCCATGCACAGTGTTGTAATTGAGCTGCAAGTTCTCTAGAGATTAAATTTTTGGGGGAACACCACACACATTCACATACAAAACCAGACTTTAAAAAAGGTAGGTTGGACCAAAGGAGG:chr01_4109892-chr01_4109892	1/1:NA:127:0,0:+-:.:INS:svim_asm.INS.1893:A:AACATCCCTGCCATGCACAGTGTTGTAATTGAGCTGCAAGTTCTCTAGAGATTAAATTTTTGGGGGAACACCACACACATTCACATACAAAACCAGACTTTAAAAAAGGTAGGTTGGACCAAAGGAGG:chr01_4109892-chr01_4109892	1/1:NA:127:0,0:+-:.:INS:svim_asm.INS.6489:A:AACATCCCTGCCATGCACAGTGTTGTAATTGAGCTGCAAGTTCTCTAGAGATTAAATTTTTGGGGGAACACCACACACATTCACATACAAAACCAGACTTTAAAAAAGGTAGGTTGGACCAAAGGAGG:chr01_4109892-chr01_4109892	1/1:NA:127:0,0:+-:.:INS:svim_asm.INS.7336:A:AACATCCCTGCCATGCACAGTGTTGTAATTGAGCTGCAAGTTCTCTAGAGATTAAATTTTTGGGGGAACACCACACACATTCACATACAAAACCAGACTTTAAAAAAGGTAGGTTGGACCAAAGGAGG:chr01_4109892-chr01_4109892	1/1:NA:127:0,0:+-:.:INS:svim_asm.INS.3000:A:AACATCCCTGCCATGCACAGTGTTGTAATTGAGCTGCAAGTTCTCTAGAGATTAAATTTTTGGGGGAACACCACACACATTCACATACAAAACCAGACTTTAAAAAAGGTAGGTTGGACCAAAGGAGG:chr01_4109892-chr01_4109892
chr01	4272347	svim_asm.INS.7882	T	TTATCCTAAGGTAGTCATCTCACTTTGAGCAGAGGAATCACGATCCAAAAGATCATATTATCTCTCCAGTATCTATAAAGGGAACCTTGGCTACTAG	.	PASS	SUPP=9;SUPP_VEC=111111111;SVLEN=96;SVTYPE=INS;SVMETHOD=SURVIVOR1.0.7;CHR2=chr01;END=4272347;CIPOS=0,0;CIEND=0,0;STRANDS=+-	GT:PSV:LN:DR:ST:QV:TY:ID:RAL:AAL:CO	1/1:NA:96:0,0:+-:.:INS:svim_asm.INS.1401:T:TTATCCTAAGGTAGTCATCTCACTTTGAGCAGAGGAATCACGATCCAAAAGATCATATTATCTCTCCAGTATCTATAAAGGGAACCTTGGCTACTAG:chr01_4272347-chr01_4272347	1/1:NA:96:0,0:+-:.:INS:svim_asm.INS.2667:T:TTATCCTAAGGTAGTCATCTCACTTTGAGCAGAGGAATCACGATCCAAAAGATCATATTATCTCTCCAGTATCTATAAAGGGAACCTTGGCTACTAG:chr01_4272347-chr01_4272347	1/1:NA:96:0,0:+-:.:INS:svim_asm.INS.2681:T:TTATCCTAAGGTAGTCATCTCACTTTGAGCAGAGGAATCACGATCCAAAAGATCATATTATCTCTCCAGTATCTATAAAGGGAACCTTGGCTACTAG:chr01_4272347-chr01_4272347	1/1:NA:96:0,0:+-:.:INS:svim_asm.INS.3889:T:TTATCCTAAGGTAGTCATCTCACTTTGAGCAGAGGAATCACGATCCAAAAGATCATATTATCTCTCCAGTATCTATAAAGGGAACCTTGGCTACTAG:chr01_4272347-chr01_4272347	1/1:NA:96:0,0:+-:.:INS:svim_asm.INS.7882:T:TTATCCTAAGGTAGTCATCTCACTTTGAGCAGAGGAATCACGATCCAAAAGATCATATTATCTCTCCAGTATCTATAAAGGGAACCTTGGCTACTAG:chr01_4272347-chr01_4272347	1/1:NA:96:0,0:+-:.:INS:svim_asm.INS.1897:T:TTATCCTAAGGTAGTCATCTCACTTTGAGCAGAGGAATCACGATCCAAAAGATCATATTATCTCTCCAGTATCTATAAAGGGAACCTTGGCTACTAG:chr01_4272347-chr01_4272347	1/1:NA:96:0,0:+-:.:INS:svim_asm.INS.6490:T:TTATCCTAAGGTAGTCATCTCACTTTGAGCAGAGGAATCACGATCCAAAAGATCATATTATCTCTCCAGTATCTATAAAGGGAACCTTGGCTACTAG:chr01_4272347-chr01_4272347	1/1:NA:96:0,0:+-:.:INS:svim_asm.INS.7338:T:TTATCCTAAGGTAGTCATCTCACTTTGAGCAGAGGAATCACGATCCAAAAGATCATATTATCTCTCCAGTATCTATAAAGGGAACCTTGGCTACTAG:chr01_4272347-chr01_4272347	1/1:NA:96:0,0:+-:.:INS:svim_asm.INS.3003:T:TTATCCTAAGGTAGTCATCTCACTTTGAGCAGAGGAATCACGATCCAAAAGATCATATTATCTCTCCAGTATCTATAAAGGGAACCTTGGCTACTAG:chr01_4272347-chr01_4272347
chr01	4369477	svim_asm.DEL.7934	TTCTTTTCTTTTCTTTTCTTTTCTTTTCTTTTCTTTTCTTTTCTTTTCTTTTCTTTTCTTTTCTTTTCTTTTCTTTTCTTTTCTTTTCTTTTCTTTTCTTTTCTTTTCTTTTCTTTTC	T	.	PASS	SUPP=9;SUPP_VEC=111111111;SVLEN=-122;SVTYPE=DEL;SVMETHOD=SURVIVOR1.0.7;CHR2=chr01;END=4369594;CIPOS=-24,0;CIEND=-49,22;STRANDS=+-	GT:PSV:LN:DR:ST:QV:TY:ID:RAL:AAL:CO	1/1:NA:120:0,0:+-:.:DEL:svim_asm.DEL.1859:CCTTTTCTTTTCTTTTCTTTTCTTTTCTTTTCTTTTCTTTTCTTTTCTTTTCTTTTCTTTTCTTTTCTTTTCTTTTCTTTTCTTTTCTTTTCTTTTCTTTTCTTTTCTTTTCTTTTCTTTT:C:chr01_4369453-chr01_4369573	1/1:NA:139:0,0:+-:.:DEL:svim_asm.DEL.3121:TTCTTTTCTTTTCTTTTCTTTTCTTTTCTTTTCTTTTCTTTTCTTTTCTTTTCTTTTCTTTTCTTTTCTTTTCTTTTCTTTTCTTTTCTTTTCTTTTCTTTTCTTTTCTTTTCTTTTCTTTTCTTTCTTTCTTTCTTTTC:T:chr01_4369477-chr01_4369616	1/1:NA:120:0,0:+-:.:DEL:svim_asm.DEL.2763:CCTTTTCTTTTCTTTTCTTTTCTTTTCTTTTCTTTTCTTTTCTTTTCTTTTCTTTTCTTTTCTTTTCTTTTCTTTTCTTTTCTTTTCTTTTCTTTTCTTTTCTTTTCTTTTCTTTTCTTTT:C:chr01_4369453-chr01_4369573	1/1:NA:81:0,0:+-:.:DEL:svim_asm.DEL.4619:CTTTTCTTTTCTTTTCTTTTCTTTTCTTTTCTTTTCTTTTCTTTTCTTTTCTTTTCTTTTCTTTTCTTTTCTTTTCTTTTCT:C:chr01_4369464-chr01_4369545	1/1:NA:117:0,0:+-:.:DEL:svim_asm.DEL.7934:TTCTTTTCTTTTCTTTTCTTTTCTTTTCTTTTCTTTTCTTTTCTTTTCTTTTCTTTTCTTTTCTTTTCTTTTCTTTTCTTTTCTTTTCTTTTCTTTTCTTTTCTTTTCTTTTCTTTTC:T:chr01_4369477-chr01_4369594	1/1:NA:121:0,0:+-:.:DEL:svim_asm.DEL.2393:CTTTTCTTTTCTTTTCTTTTCTTTTCTTTTCTTTTCTTTTCTTTTCTTTTCTTTTCTTTTCTTTTCTTTTCTTTTCTTTTCTTTTCTTTTCTTTTCTTTTCTTTTCTTTTCTTTTCTTTTCT:C:chr01_4369454-chr01_4369575	1/1:NA:140:0,0:+-:.:DEL:svim_asm.DEL.6083:TTTCTTTTCTTTTCTTTTCTTTTCTTTTCTTTTCTTTTCTTTTCTTTTCTTTTCTTTTCTTTTCTTTTCTTTTCTTTTCTTTTCTTTTCTTTTCTTTTCTTTTCTTTTCTTTTCTTTTCTTTTCTTTCTTTCTTTCTTTTC:T:chr01_4369476-chr01_4369616	1/1:NA:139:0,0:+-:.:DEL:svim_asm.DEL.8357:TTCTTTTCTTTTCTTTTCTTTTCTTTTCTTTTCTTTTCTTTTCTTTTCTTTTCTTTTCTTTTCTTTTCTTTTCTTTTCTTTTCTTTTCTTTTCTTTTCTTTTCTTTTCTTTTCTTTTCTTTTCTTTCTTTCTTTCTTTTC:T:chr01_4369477-chr01_4369616	1/1:NA:120:0,0:+-:.:DEL:svim_asm.DEL.3561:CCTTTTCTTTTCTTTTCTTTTCTTTTCTTTTCTTTTCTTTTCTTTTCTTTTCTTTTCTTTTCTTTTCTTTTCTTTTCTTTTCTTTTCTTTTCTTTTCTTTTCTTTTCTTTTCTTTTCTTTT:C:chr01_4369453-chr01_4369573
chr01	5040170	svim_asm.INS.7890	A	AAAAAGTTGTTAAATAGTATTTCTCAGTTCTCATGTCAGGAAGAATAACACATGTATGGCTCTAAATAGCCATTAAGAACATCCTTTGCTGCTGAAATATTTCATAGCTAAGTGACAAACAGAATTCTACTTGCACTACCAATACTGCACTGGTGAATGAAATTTGAATTTATGTCTGTGAATAACATCTGACTGAGAAAGCCAAGAGCGTTCTTGTGCACCTCCCAGGTGGGCCCACGTTCATCATGCATTATGCAATCACTAACTTCCTGTGCCTGGTACAACATTTGCACAAATGTAGACAAGAAAAGGCTGTTGCCATCAAATCCAAGCATTACTAAAATCAGAAACAGAAGTTCATGAAGTTTGGGAGATCATGCATATTGCTCTCATTCACAGTCTGAAAGG	.	PASS	SUPP=9;SUPP_VEC=111111111;SVLEN=406;SVTYPE=INS;SVMETHOD=SURVIVOR1.0.7;CHR2=chr01;END=5040170;CIPOS=0,0;CIEND=-3,2;STRANDS=+-	GT:PSV:LN:DR:ST:QV:TY:ID:RAL:AAL:CO	1/1:NA:404:0,0:+-:.:INS:svim_asm.INS.1412:A:AAGTTGTTAAATAGTATTTCTCAGTTCTCATGTCAGGAAGAATAACACATGTATGGCTCTAAATAGCCATTAAGAACATCCTTTGCTGCTGAAATATTTCATAGCTAAGTGACAAACAGAATTCTACTTGCACTACCAATACTGCACTGGTGAATGAAATTTGAATTTATGTCTGTGAATAACATCTGACTGAGAAAGCCAAGAGCGTTCTTGTGCACCTCCCAGGTGGGCCCACGTTCATCATGCATTATGCAATCACTAACTTCCTGTGCCTGGTACAACATTTGCACAAATGTAGACAAGAAAAGGCTGTTGCCATCAAATCCAAGCATTACTAAAATCAGAAACAGAAGTTCATGAAGTTTGGGAGATCATGCATATTGCTCTCATTCACAGTCTGAAAGG:chr01_5040170-chr01_5040170	1/1:NA:405:0,0:+-:.:INS:svim_asm.INS.2679:A:AAAGTTGTTAAATAGTATTTCTCAGTTCTCATGTCAGGAAGAATAACACATGTATGGCTCTAAATAGCCATTAAGAACATCCTTTGCTGCTGAAATATTTCATAGCTAAGTGACAAACAGAATTCTACTTGCACTACCAATACTGCACTGGTGAATGAAATTTGAATTTATGTCTGTGAATAACATCTGACTGAGAAAGCCAAGAGCGTTCTTGTGCACCTCCCAGGTGGGCCCACGTTCATCATGCATTATGCAATCACTAACTTCCTGTGCCTGGTACAACATTTGCACAAATGTAGACAAGAAAAGGCTGTTGCCATCAAATCCAAGCATTACTAAAATCAGAAACAGAAGTTCATGAAGTTTGGGAGATCATGCATATTGCTCTCATTCACAGTCTGAAAGG:chr01_5040170-chr01_5040170	1/1:NA:405:0,0:+-:.:INS:svim_asm.INS.2694:A:AAAGTTGTTAAATAGTATTTCTCAGTTCTCATGTCAGGAAGAATAACACATGTATGGCTCTAAATAGCCATTAAGAACATCCTTTGCTGCTGAAATATTTCATAGCTAAGTGACAAACAGAATTCTACTTGCACTACCAATACTGCACTGGTGAATGAAATTTGAATTTATGTCTGTGAATAACATCTGACTGAGAAAGCCAAGAGCGTTCTTGTGCACCTCCCAGGTGGGCCCACGTTCATCATGCATTATGCAATCACTAACTTCCTGTGCCTGGTACAACATTTGCACAAATGTAGACAAGAAAAGGCTGTTGCCATCAAATCCAAGCATTACTAAAATCAGAAACAGAAGTTCATGAAGTTTGGGAGATCATGCATATTGCTCTCATTCACAGTCTGAAAGG:chr01_5040170-chr01_5040170	1/1:NA:405:0,0:+-:.:INS:svim_asm.INS.3895:A:AAAGTTGTTAAATAGTATTTCTCAGTTCTCATGTCAGGAAGAATAACACATGTATGGCTCTAAATAGCCATTAAGAACATCCTTTGCTGCTGAAATATTTCATAGCTAAGTGACAAACAGAATTCTACTTGCACTACCAATACTGCACTGGTGAATGAAATTTGAATTTATGTCTGTGAATAACATCTGACTGAGAAAGCCAAGAGCGTTCTTGTGCACCTCCCAGGTGGGCCCACGTTCATCATGCATTATGCAATCACTAACTTCCTGTGCCTGGTACAACATTTGCACAAATGTAGACAAGAAAAGGCTGTTGCCATCAAATCCAAGCATTACTAAAATCAGAAACAGAAGTTCATGAAGTTTGGGAGATCATGCATATTGCTCTCATTCACAGTCTGAAAGG:chr01_5040170-chr01_5040170	1/1:NA:407:0,0:+-:.:INS:svim_asm.INS.7890:A:AAAAAGTTGTTAAATAGTATTTCTCAGTTCTCATGTCAGGAAGAATAACACATGTATGGCTCTAAATAGCCATTAAGAACATCCTTTGCTGCTGAAATATTTCATAGCTAAGTGACAAACAGAATTCTACTTGCACTACCAATACTGCACTGGTGAATGAAATTTGAATTTATGTCTGTGAATAACATCTGACTGAGAAAGCCAAGAGCGTTCTTGTGCACCTCCCAGGTGGGCCCACGTTCATCATGCATTATGCAATCACTAACTTCCTGTGCCTGGTACAACATTTGCACAAATGTAGACAAGAAAAGGCTGTTGCCATCAAATCCAAGCATTACTAAAATCAGAAACAGAAGTTCATGAAGTTTGGGAGATCATGCATATTGCTCTCATTCACAGTCTGAAAGG:chr01_5040170-chr01_5040170	1/1:NA:406:0,0:+-:.:INS:svim_asm.INS.1906:A:AAAAGTTGTTAAATAGTATTTCTCAGTTCTCATGTCAGGAAGAATAACACATGTATGGCTCTAAATAGCCATTAAGAACATCCTTTGCTGCTGAAATATTTCATAGCTAAGTGACAAACAGAATTCTACTTGCACTACCAATACTGCACTGCTGAATGAAATTTGAATTTATGTCTGTGAATAACATCTGACTGAGAAAGCCAAGAGCGTTCTTGTGCACCTCCCAGGTGGGCCCACGTTCATCATGCATTATGCAATCACTAACTTCCTGTGCCTGGTACAACATTTGCACAAATGTAGACAAGAAAAGGCTGTTGCCATCAAATCCAAGCATTACTAAAATCAGAAACAGAAGTTCATGAAGTTTGGGAGATCATGCATATTGCTCTCATTCACAGTCTGAAAGG:chr01_5040170-chr01_5040170	1/1:NA:409:0,0:+-:.:INS:svim_asm.INS.6496:A:AAAAAAAGTTGTTAAATAGTATTTCTCAGTTCTCATGTCAGGAAGAATAACACATGTATGGCTCTAAATAGCCATTAAGAACATCCTTTGCTGCTGAAATATTTCATAGCTAAGTGACAAACAGAATTCTACTTGCACTACCAATACTGAACTGGTGAATGAAATTTGAATTTATGTCTGTGAATAACATCTGACTGAGAAAGCCAAGAGCGTTCTTGTGCACCTCCCAGGTGGGCCCACGTTCATCATGCATTATGCAATCACTAACTTCCTGTGCCTGGTACAACATTTGCACAAATGTAGACAAGAAAAGGCTGTTGCCATCAAATCCAAGCATTACTAAAATCAGAAACAGAAGTTCATGAAGTTTGGGAGATCATGCATATTGCTCTCATTCACAGTCTGAAAGG:chr01_5040170-chr01_5040170	1/1:NA:407:0,0:+-:.:INS:svim_asm.INS.7342:A:AAAAAGTTGTTAAATAGTATTTCTCAGTTCTCATGTCAGGAAGAATAACACATGTATGGCTCTAAATAGCCATTAAGAACATCCTTTGCTGCTGAAATATTTCATAGCTAAGTGACAAACAGAATTCTACTTGCACTACCAATACTGAACTGGTGAATGAAATTTGAATTTATGTCTGTGAATAACATCTGACTGAGAAAGCCAAGAGCGTTCTTGTGCACCTCCCAGGTGGGCCCACGTTCATCATGCATTATGCAATCACTAACTTCCTGTGCCTGGTACAACATTTGCACAAATGTAGACAAGAAAAGGCTGTTGCCATCAAATCCAAGCATTACTAAAATCAGAAACAGAAGTTCATGAAGTTTGGGAGATCATGCATATTGCTCTCATTCACAGTCTGAAAGG:chr01_5040170-chr01_5040170	1/1:NA:407:0,0:+-:.:INS:svim_asm.INS.3019:A:AAAAAGTTGTTAAATAGTATTTCTCAGTTCTCATGTCAGGAAGAATAACACATGTATGGCTCTAAATAGCCATTAAGAACATCCTTTGCTGCTGAAATATTTCATAGCTAAGTGACAAACAGAATTCTACTTGCACTACCAATACTGCACTGGTGAATGAAATTTGAATTTATGTCTGTGAATAACATCTGACTGAGAAAGCCAAGAGCGTTCTTGTGCACCTCCCAGGTGGGCCCACGTTCATCATGCATTATGCAATCACTAACTTCCTGTGCCTGGTACAACATTTGCACAAATGTAGACAAGAAAAGGCTGTTGCCATCAAATCCAAGCATTACTAAAATCAGAAACAGAAGTTCATGAAGTTTGGGAGATCATGCATATTGCTCTCATTCACAGTCTGAAAGG:chr01_5040170-chr01_5040170
chr01	5041963	svim_asm.DEL.7944	TCAGGTACTGTAAGAGACTATTCTTTTATATCATTGACTCAAAGTTTGCTGAGGAACAAGTCCAGGCAAGTCCTGGGCAAAGGCAGAGAAATCTTTTGTCTTGAGGACACTGATGGACAGGTCCTGGCTAAGGATTGTGAAATCCTTTAAGGAGCACAGATAGACAAGGCCAGGGGCATCGAGAGAGAGATACGCTGCCGCTAATGGCCGGGAAACGGTCTTTTTGTGGGGACTTATCTCAAGGAAAATGGCCATCTCAGGAGGTATGCACAGGACTCTCGCTCAAGCCCCCAGGAATGTCACGTAGGCAGCAGAAAATGGAGGATAAAAGAGGGTCCAATAACCACAACGGTGGAAGCTGATCCTTCACCACAACCACGGCAACGGTAGAGGCTTATCTCTCACCACGACAGACTTGAGGAGTTCTCTGCCAACTGATCTCTCATCGCAACAGTGGAGACTGATCTCTCACCGCAACGTGTAGACGGATCTCTACGTGGAGACTGATCTCTCACCACGACACGAGCTTCCTGCCTTCCGATCCTCCTCTACGGACCGTTTGCTGACGGACTTCCCTGGGCCTGCTACCTGAGACCTGCTGCTTCCTCCCTGACCTGCATCCTCTCGCTGCCCCAGACCGGCCTCGCTGCTCCTGCCCTTCGGCCTCGGACCGTCGGAACATCGTGCAACGGGACTGCTGCCGGATCCTGGTGGTGACTATCCCCGCTTTACACAATTCTTGCCTCTTTCTATCTTTTCTATCGCTCGCCTTCCCTTCCCCATCACCCCAATCCTTAATAGCGTCCGTCCTCTCCTTTCCCCATCTCCCTTATTAACATTTGTAATAAACTGGTCGGACCAACATTTGAACCGTTGTTTCTTAATCTCACGCCGGGCATACATATTTCAAAGAACCTCCTCTCCCTCCTATAAATTGGAGCGAGA	T	.	PASS	SUPP=9;SUPP_VEC=111111111;SVLEN=-944;SVTYPE=DEL;SVMETHOD=SURVIVOR1.0.7;CHR2=chr01;END=5042907;CIPOS=0,0;CIEND=0,0;STRANDS=+-	GT:PSV:LN:DR:ST:QV:TY:ID:RAL:AAL:CO	1/1:NA:944:0,0:+-:.:DEL:svim_asm.DEL.1877:TCAGGTACTGTAAGAGACTATTCTTTTATATCATTGACTCAAAGTTTGCTGAGGAACAAGTCCAGGCAAGTCCTGGGCAAAGGCAGAGAAATCTTTTGTCTTGAGGACACTGATGGACAGGTCCTGGCTAAGGATTGTGAAATCCTTTAAGGAGCACAGATAGACAAGGCCAGGGGCATCGAGAGAGAGATACGCTGCCGCTAATGGCCGGGAAACGGTCTTTTTGTGGGGACTTATCTCAAGGAAAATGGCCATCTCAGGAGGTATGCACAGGACTCTCGCTCAAGCCCCCAGGAATGTCACGTAGGCAGCAGAAAATGGAGGATAAAAGAGGGTCCAATAACCACAACGGTGGAAGCTGATCCTTCACCACAACCACGGCAACGGTAGAGGCTTATCTCTCACCACGACAGACTTGAGGAGTTCTCTGCCAACTGATCTCTCATCGCAACAGTGGAGACTGATCTCTCACCGCAACGTGTAGACGGATCTCTACGTGGAGACTGATCTCTCACCACGACACGAGCTTCCTGCCTTCCGATCCTCCTCTACGGACCGTTTGCTGACGGACTTCCCTGGGCCTGCTACCTGAGACCTGCTGCTTCCTCCCTGACCTGCATCCTCTCGCTGCCCCAGACCGGCCTCGCTGCTCCTGCCCTTCGGCCTCGGACCGTCGGAACATCGTGCAACGGGACTGCTGCCGGATCCTGGTGGTGACTATCCCCGCTTTACACAATTCTTGCCTCTTTCTATCTTTTCTATCGCTCGCCTTCCCTTCCCCATCACCCCAATCCTTAATAGCGTCCGTCCTCTCCTTTCCCCATCTCCCTTATTAACATTTGTAATAAACTGGTCGGACCAACATTTGAACCGTTGTTTCTTAATCTCACGCCGGGCATACATATTTCAAAGAACCTCCTCTCCCTCCTATAAATTGGAGCGAGA:T:chr01_5041963-chr01_5042907	1/1:NA:944:0,0:+-:.:DEL:svim_asm.DEL.3130:TCAGGTACTGTAAGAGACTATTCTTTTATATCATTGACTCAAAGTTTGCTGAGGAACAAGTCCAGGCAAGTCCTGGGCAAAGGCAGAGAAATCTTTTGTCTTGAGGACACTGATGGACAGGTCCTGGCTAAGGATTGTGAAATCCTTTAAGGAGCACAGATAGACAAGGCCAGGGGCATCGAGAGAGAGATACGCTGCCGCTAATGGCCGGGAAACGGTCTTTTTGTGGGGACTTATCTCAAGGAAAATGGCCATCTCAGGAGGTATGCACAGGACTCTCGCTCAAGCCCCCAGGAATGTCACGTAGGCAGCAGAAAATGGAGGATAAAAGAGGGTCCAATAACCACAACGGTGGAAGCTGATCCTTCACCACAACCACGGCAACGGTAGAGGCTTATCTCTCACCACGACAGACTTGAGGAGTTCTCTGCCAACTGATCTCTCATCGCAACAGTGGAGACTGATCTCTCACCGCAACGTGTAGACGGATCTCTACGTGGAGACTGATCTCTCACCACGACACGAGCTTCCTGCCTTCCGATCCTCCTCTACGGACCGTTTGCTGACGGACTTCCCTGGGCCTGCTACCTGAGACCTGCTGCTTCCTCCCTGACCTGCATCCTCTCGCTGCCCCAGACCGGCCTCGCTGCTCCTGCCCTTCGGCCTCGGACCGTCGGAACATCGTGCAACGGGACTGCTGCCGGATCCTGGTGGTGACTATCCCCGCTTTACACAATTCTTGCCTCTTTCTATCTTTTCTATCGCTCGCCTTCCCTTCCCCATCACCCCAATCCTTAATAGCGTCCGTCCTCTCCTTTCCCCATCTCCCTTATTAACATTTGTAATAAACTGGTCGGACCAACATTTGAACCGTTGTTTCTTAATCTCACGCCGGGCATACATATTTCAAAGAACCTCCTCTCCCTCCTATAAATTGGAGCGAGA:T:chr01_5041963-chr01_5042907	1/1:NA:944:0,0:+-:.:DEL:svim_asm.DEL.2775:TCAGGTACTGTAAGAGACTATTCTTTTATATCATTGACTCAAAGTTTGCTGAGGAACAAGTCCAGGCAAGTCCTGGGCAAAGGCAGAGAAATCTTTTGTCTTGAGGACACTGATGGACAGGTCCTGGCTAAGGATTGTGAAATCCTTTAAGGAGCACAGATAGACAAGGCCAGGGGCATCGAGAGAGAGATACGCTGCCGCTAATGGCCGGGAAACGGTCTTTTTGTGGGGACTTATCTCAAGGAAAATGGCCATCTCAGGAGGTATGCACAGGACTCTCGCTCAAGCCCCCAGGAATGTCACGTAGGCAGCAGAAAATGGAGGATAAAAGAGGGTCCAATAACCACAACGGTGGAAGCTGATCCTTCACCACAACCACGGCAACGGTAGAGGCTTATCTCTCACCACGACAGACTTGAGGAGTTCTCTGCCAACTGATCTCTCATCGCAACAGTGGAGACTGATCTCTCACCGCAACGTGTAGACGGATCTCTACGTGGAGACTGATCTCTCACCACGACACGAGCTTCCTGCCTTCCGATCCTCCTCTACGGACCGTTTGCTGACGGACTTCCCTGGGCCTGCTACCTGAGACCTGCTGCTTCCTCCCTGACCTGCATCCTCTCGCTGCCCCAGACCGGCCTCGCTGCTCCTGCCCTTCGGCCTCGGACCGTCGGAACATCGTGCAACGGGACTGCTGCCGGATCCTGGTGGTGACTATCCCCGCTTTACACAATTCTTGCCTCTTTCTATCTTTTCTATCGCTCGCCTTCCCTTCCCCATCACCCCAATCCTTAATAGCGTCCGTCCTCTCCTTTCCCCATCTCCCTTATTAACATTTGTAATAAACTGGTCGGACCAACATTTGAACCGTTGTTTCTTAATCTCACGCCGGGCATACATATTTCAAAGAACCTCCTCTCCCTCCTATAAATTGGAGCGAGA:T:chr01_5041963-chr01_5042907	1/1:NA:944:0,0:+-:.:DEL:svim_asm.DEL.4629:TCAGGTACTGTAAGAGACTATTCTTTTATATCATTGACTCAAAGTTTGCTGAGGAACAAGTCCAGGCAAGTCCTGGGCAAAGGCAGAGAAATCTTTTGTCTTGAGGACACTGATGGACAGGTCCTGGCTAAGGATTGTGAAATCCTTTAAGGAGCACAGATAGACAAGGCCAGGGGCATCGAGAGAGAGATACGCTGCCGCTAATGGCCGGGAAACGGTCTTTTTGTGGGGACTTATCTCAAGGAAAATGGCCATCTCAGGAGGTATGCACAGGACTCTCGCTCAAGCCCCCAGGAATGTCACGTAGGCAGCAGAAAATGGAGGATAAAAGAGGGTCCAATAACCACAACGGTGGAAGCTGATCCTTCACCACAACCACGGCAACGGTAGAGGCTTATCTCTCACCACGACAGACTTGAGGAGTTCTCTGCCAACTGATCTCTCATCGCAACAGTGGAGACTGATCTCTCACCGCAACGTGTAGACGGATCTCTACGTGGAGACTGATCTCTCACCACGACACGAGCTTCCTGCCTTCCGATCCTCCTCTACGGACCGTTTGCTGACGGACTTCCCTGGGCCTGCTACCTGAGACCTGCTGCTTCCTCCCTGACCTGCATCCTCTCGCTGCCCCAGACCGGCCTCGCTGCTCCTGCCCTTCGGCCTCGGACCGTCGGAACATCGTGCAACGGGACTGCTGCCGGATCCTGGTGGTGACTATCCCCGCTTTACACAATTCTTGCCTCTTTCTATCTTTTCTATCGCTCGCCTTCCCTTCCCCATCACCCCAATCCTTAATAGCGTCCGTCCTCTCCTTTCCCCATCTCCCTTATTAACATTTGTAATAAACTGGTCGGACCAACATTTGAACCGTTGTTTCTTAATCTCACGCCGGGCATACATATTTCAAAGAACCTCCTCTCCCTCCTATAAATTGGAGCGAGA:T:chr01_5041963-chr01_5042907	1/1:NA:944:0,0:+-:.:DEL:svim_asm.DEL.7944:TCAGGTACTGTAAGAGACTATTCTTTTATATCATTGACTCAAAGTTTGCTGAGGAACAAGTCCAGGCAAGTCCTGGGCAAAGGCAGAGAAATCTTTTGTCTTGAGGACACTGATGGACAGGTCCTGGCTAAGGATTGTGAAATCCTTTAAGGAGCACAGATAGACAAGGCCAGGGGCATCGAGAGAGAGATACGCTGCCGCTAATGGCCGGGAAACGGTCTTTTTGTGGGGACTTATCTCAAGGAAAATGGCCATCTCAGGAGGTATGCACAGGACTCTCGCTCAAGCCCCCAGGAATGTCACGTAGGCAGCAGAAAATGGAGGATAAAAGAGGGTCCAATAACCACAACGGTGGAAGCTGATCCTTCACCACAACCACGGCAACGGTAGAGGCTTATCTCTCACCACGACAGACTTGAGGAGTTCTCTGCCAACTGATCTCTCATCGCAACAGTGGAGACTGATCTCTCACCGCAACGTGTAGACGGATCTCTACGTGGAGACTGATCTCTCACCACGACACGAGCTTCCTGCCTTCCGATCCTCCTCTACGGACCGTTTGCTGACGGACTTCCCTGGGCCTGCTACCTGAGACCTGCTGCTTCCTCCCTGACCTGCATCCTCTCGCTGCCCCAGACCGGCCTCGCTGCTCCTGCCCTTCGGCCTCGGACCGTCGGAACATCGTGCAACGGGACTGCTGCCGGATCCTGGTGGTGACTATCCCCGCTTTACACAATTCTTGCCTCTTTCTATCTTTTCTATCGCTCGCCTTCCCTTCCCCATCACCCCAATCCTTAATAGCGTCCGTCCTCTCCTTTCCCCATCTCCCTTATTAACATTTGTAATAAACTGGTCGGACCAACATTTGAACCGTTGTTTCTTAATCTCACGCCGGGCATACATATTTCAAAGAACCTCCTCTCCCTCCTATAAATTGGAGCGAGA:T:chr01_5041963-chr01_5042907	1/1:NA:944:0,0:+-:.:DEL:svim_asm.DEL.2407:TCAGGTACTGTAAGAGACTATTCTTTTATATCATTGACTCAAAGTTTGCTGAGGAACAAGTCCAGGCAAGTCCTGGGCAAAGGCAGAGAAATCTTTTGTCTTGAGGACACTGATGGACAGGTCCTGGCTAAGGATTGTGAAATCCTTTAAGGAGCACAGATAGACAAGGCCAGGGGCATCGAGAGAGAGATACGCTGCCGCTAATGGCCGGGAAACGGTCTTTTTGTGGGGACTTATCTCAAGGAAAATGGCCATCTCAGGAGGTATGCACAGGACTCTCGCTCAAGCCCCCAGGAATGTCACGTAGGCAGCAGAAAATGGAGGATAAAAGAGGGTCCAATAACCACAACGGTGGAAGCTGATCCTTCACCACAACCACGGCAACGGTAGAGGCTTATCTCTCACCACGACAGACTTGAGGAGTTCTCTGCCAACTGATCTCTCATCGCAACAGTGGAGACTGATCTCTCACCGCAACGTGTAGACGGATCTCTACGTGGAGACTGATCTCTCACCACGACACGAGCTTCCTGCCTTCCGATCCTCCTCTACGGACCGTTTGCTGACGGACTTCCCTGGGCCTGCTACCTGAGACCTGCTGCTTCCTCCCTGACCTGCATCCTCTCGCTGCCCCAGACCGGCCTCGCTGCTCCTGCCCTTCGGCCTCGGACCGTCGGAACATCGTGCAACGGGACTGCTGCCGGATCCTGGTGGTGACTATCCCCGCTTTACACAATTCTTGCCTCTTTCTATCTTTTCTATCGCTCGCCTTCCCTTCCCCATCACCCCAATCCTTAATAGCGTCCGTCCTCTCCTTTCCCCATCTCCCTTATTAACATTTGTAATAAACTGGTCGGACCAACATTTGAACCGTTGTTTCTTAATCTCACGCCGGGCATACATATTTCAAAGAACCTCCTCTCCCTCCTATAAATTGGAGCGAGA:T:chr01_5041963-chr01_5042907	1/1:NA:944:0,0:+-:.:DEL:svim_asm.DEL.6084:TCAGGTACTGTAAGAGACTATTCTTTTATATCATTGACTCAAAGTTTGCTGAGGAACAAGTCCAGGCAAGTCCTGGGCAAAGGCAGAGAAATCTTTTGTCTTGAGGACACTGATGGACAGGTCCTGGCTAAGGATTGTGAAATCCTTTAAGGAGCACAGATAGACAAGGCCAGGGGCATCGAGAGAGAGATACGCTGCCGCTAATGGCCGGGAAACGGTCTTTTTGTGGGGACTTATCTCAAGGAAAATGGCCATCTCAGGAGGTATGCACAGGACTCTCGCTCAAGCCCCCAGGAATGTCACGTAGGCAGCAGAAAATGGAGGATAAAAGAGGGTCCAATAACCACAACGGTGGAAGCTGATCCTTCACCACAACCACGGCAACGGTAGAGGCTTATCTCTCACCACGACAGACTTGAGGAGTTCTCTGCCAACTGATCTCTCATCGCAACAGTGGAGACTGATCTCTCACCGCAACGTGTAGACGGATCTCTACGTGGAGACTGATCTCTCACCACGACACGAGCTTCCTGCCTTCCGATCCTCCTCTACGGACCGTTTGCTGACGGACTTCCCTGGGCCTGCTACCTGAGACCTGCTGCTTCCTCCCTGACCTGCATCCTCTCGCTGCCCCAGACCGGCCTCGCTGCTCCTGCCCTTCGGCCTCGGACCGTCGGAACATCGTGCAACGGGACTGCTGCCGGATCCTGGTGGTGACTATCCCCGCTTTACACAATTCTTGCCTCTTTCTATCTTTTCTATCGCTCGCCTTCCCTTCCCCATCACCCCAATCCTTAATAGCGTCCGTCCTCTCCTTTCCCCATCTCCCTTATTAACATTTGTAATAAACTGGTCGGACCAACATTTGAACCGTTGTTTCTTAATCTCACGCCGGGCATACATATTTCAAAGAACCTCCTCTCCCTCCTATAAATTGGAGCGAGA:T:chr01_5041963-chr01_5042907	1/1:NA:944:0,0:+-:.:DEL:svim_asm.DEL.8362:TCAGGTACTGTAAGAGACTATTCTTTTATATCATTGACTCAAAGTTTGCTGAGGAACAAGTCCAGGCAAGTCCTGGGCAAAGGCAGAGAAATCTTTTGTCTTGAGGACACTGATGGACAGGTCCTGGCTAAGGATTGTGAAATCCTTTAAGGAGCACAGATAGACAAGGCCAGGGGCATCGAGAGAGAGATACGCTGCCGCTAATGGCCGGGAAACGGTCTTTTTGTGGGGACTTATCTCAAGGAAAATGGCCATCTCAGGAGGTATGCACAGGACTCTCGCTCAAGCCCCCAGGAATGTCACGTAGGCAGCAGAAAATGGAGGATAAAAGAGGGTCCAATAACCACAACGGTGGAAGCTGATCCTTCACCACAACCACGGCAACGGTAGAGGCTTATCTCTCACCACGACAGACTTGAGGAGTTCTCTGCCAACTGATCTCTCATCGCAACAGTGGAGACTGATCTCTCACCGCAACGTGTAGACGGATCTCTACGTGGAGACTGATCTCTCACCACGACACGAGCTTCCTGCCTTCCGATCCTCCTCTACGGACCGTTTGCTGACGGACTTCCCTGGGCCTGCTACCTGAGACCTGCTGCTTCCTCCCTGACCTGCATCCTCTCGCTGCCCCAGACCGGCCTCGCTGCTCCTGCCCTTCGGCCTCGGACCGTCGGAACATCGTGCAACGGGACTGCTGCCGGATCCTGGTGGTGACTATCCCCGCTTTACACAATTCTTGCCTCTTTCTATCTTTTCTATCGCTCGCCTTCCCTTCCCCATCACCCCAATCCTTAATAGCGTCCGTCCTCTCCTTTCCCCATCTCCCTTATTAACATTTGTAATAAACTGGTCGGACCAACATTTGAACCGTTGTTTCTTAATCTCACGCCGGGCATACATATTTCAAAGAACCTCCTCTCCCTCCTATAAATTGGAGCGAGA:T:chr01_5041963-chr01_5042907	1/1:NA:944:0,0:+-:.:DEL:svim_asm.DEL.3570:TCAGGTACTGTAAGAGACTATTCTTTTATATCATTGACTCAAAGTTTGCTGAGGAACAAGTCCAGGCAAGTCCTGGGCAAAGGCAGAGAAATCTTTTGTCTTGAGGACACTGATGGACAGGTCCTGGCTAAGGATTGTGAAATCCTTTAAGGAGCACAGATAGACAAGGCCAGGGGCATCGAGAGAGAGATACGCTGCCGCTAATGGCCGGGAAACGGTCTTTTTGTGGGGACTTATCTCAAGGAAAATGGCCATCTCAGGAGGTATGCACAGGACTCTCGCTCAAGCCCCCAGGAATGTCACGTAGGCAGCAGAAAATGGAGGATAAAAGAGGGTCCAATAACCACAACGGTGGAAGCTGATCCTTCACCACAACCACGGCAACGGTAGAGGCTTATCTCTCACCACGACAGACTTGAGGAGTTCTCTGCCAACTGATCTCTCATCGCAACAGTGGAGACTGATCTCTCACCGCAACGTGTAGACGGATCTCTACGTGGAGACTGATCTCTCACCACGACACGAGCTTCCTGCCTTCCGATCCTCCTCTACGGACCGTTTGCTGACGGACTTCCCTGGGCCTGCTACCTGAGACCTGCTGCTTCCTCCCTGACCTGCATCCTCTCGCTGCCCCAGACCGGCCTCGCTGCTCCTGCCCTTCGGCCTCGGACCGTCGGAACATCGTGCAACGGGACTGCTGCCGGATCCTGGTGGTGACTATCCCCGCTTTACACAATTCTTGCCTCTTTCTATCTTTTCTATCGCTCGCCTTCCCTTCCCCATCACCCCAATCCTTAATAGCGTCCGTCCTCTCCTTTCCCCATCTCCCTTATTAACATTTGTAATAAACTGGTCGGACCAACATTTGAACCGTTGTTTCTTAATCTCACGCCGGGCATACATATTTCAAAGAACCTCCTCTCCCTCCTATAAATTGGAGCGAGA:T:chr01_5041963-chr01_5042907
chr01	6872683	svim_asm.INS.7905	T	TTGTTATAACCAGTGTTAGGCTCTTAGTCAAGGGGCCTAGAAGCAGCCAAACCCTATGGCGTATATCTGAACCTGCAGCTTTCCTCCTGTTCACCTGCTGTGGGAGCATCCAAATCTGAATAAAACTTCAGTAAATTGAAACCTACACTTCGGGTAGGTTTCCCATGACAGGGGTGGGGATCCCAACAC	.	PASS	SUPP=9;SUPP_VEC=111111111;SVLEN=188;SVTYPE=INS;SVMETHOD=SURVIVOR1.0.7;CHR2=chr01;END=6872683;CIPOS=0,0;CIEND=0,0;STRANDS=+-	GT:PSV:LN:DR:ST:QV:TY:ID:RAL:AAL:CO	1/1:NA:188:0,0:+-:.:INS:svim_asm.INS.1426:T:TTGTTATAACCAGTGTTAGGCTCTTAGTCAAGGGGCCTAGAAGCAGCCAAACCCTATGGCGTATATCTGAACCTGCAGCTTTCCTCCTGTTCACCTGCTGTGGGAGCATCCAAATCTGAATAAAACTTCAGTAAATTGAAGCCTACACTTCGGGTAGGTTTCCCATGACAGGGGTGGGGATCCCAACAC:chr01_6872683-chr01_6872683	1/1:NA:188:0,0:+-:.:INS:svim_asm.INS.2690:T:TTGTTATAACCAGTGTTAGGCTCTTAGTCAAGGGGCCTAGAAGCAGCCAAACCCTATGGCGTATATCTGAACCTGCAGCTTTCCTCCTGTTCACCTGCTGTGGGAGCATCCAAATCTGAATAAAACTTCAGTAAATTGAAACCTACACTTCGGGTAGGTTTCCCATGACAGGGGTGGGGATCCCAACAC:chr01_6872683-chr01_6872683	1/1:NA:188:0,0:+-:.:INS:svim_asm.INS.2703:T:TTGTTATAACCAGTGTTAGGCTCTTAGTCAAGGGGCCTAGAAGCAGCCAAACCCTATGGCGTATATCTGAACCTGCAGCTTTCCTCCTGTTCACCTGCTGTGGGAGCATCCAAATCTGAATAAAACTTCAGTAAATTGAAACCTACACTTCGGGTAGGTTTCCCATGACAGGGGTGGGGATCCCAACAC:chr01_6872683-chr01_6872683	1/1:NA:188:0,0:+-:.:INS:svim_asm.INS.3910:T:TTGTTATAACCAGTGTTAGGCTCTTAGTCAAGGGGCCTAGAAGCAGCCAAACCCTATGGCGTATATCTGAACCTGCAGCTTTCCTCCTGTTCACCTGCTGTGGGAGCATCCAAATCTGAATAAAACTTCAGTAAATTGAAGCCTACACTTCGGGTAGGTTTCCCATGACAGGGGTGGGGATCCCAACAC:chr01_6872683-chr01_6872683	1/1:NA:188:0,0:+-:.:INS:svim_asm.INS.7905:T:TTGTTATAACCAGTGTTAGGCTCTTAGTCAAGGGGCCTAGAAGCAGCCAAACCCTATGGCGTATATCTGAACCTGCAGCTTTCCTCCTGTTCACCTGCTGTGGGAGCATCCAAATCTGAATAAAACTTCAGTAAATTGAAACCTACACTTCGGGTAGGTTTCCCATGACAGGGGTGGGGATCCCAACAC:chr01_6872683-chr01_6872683	1/1:NA:188:0,0:+-:.:INS:svim_asm.INS.1921:T:TTGTTATAACCAGTGTTAGGCTCTTAGTCAAGGGGCCTAGAAGCAGCCAAACCCTATGGCGTATATCTGAACCTGCAGCTTTCCTCCTGTTCACCTGCTGTGGGAGCATCCAAATCTGAATAAAACTTCAGTAAATTGAAACCTACACTTCGGGTAGGTTTCCCATGACAGGGGTGGGGATCCCAACAC:chr01_6872683-chr01_6872683	1/1:NA:188:0,0:+-:.:INS:svim_asm.INS.6510:T:TTGTTATAACCAGTGTTAGGCTCTTAGTCAAGGGGCCTAGAAGCAGCCAAACCCTATGGCGTATATCTGAACCTGCAGCTTTCCTCCTGTTCACCTGCTGTGGGAGCATCCAAATCTGAATAAAACTTCAGTAAATTGAAGCCTACACTTCGGGTAGGTTTCCCATGACAGGGTAGGGGATCCCAACAC:chr01_6872683-chr01_6872683	1/1:NA:188:0,0:+-:.:INS:svim_asm.INS.7356:T:TTGTTATAACCAGTGTTAGGCTCTTAGTCAAGGGGCCTAGAAGCAGCCAAACCCTATGGCGTATATCTGAACCTGCAGCTTTCCCCCTGTTCACCTGCTGTGGGAGCATCCAAATCTGAATAAAACTTCAGTAAATTGAAGCCTACACTTCGGGTAGGTTTCCCATGACAGGGTAGGGGATCCCAACAC:chr01_6872683-chr01_6872683	1/1:NA:188:0,0:+-:.:INS:svim_asm.INS.3036:T:TTGTTATAACCAGTGTTAGGCTCTTAGTCAAGGGGCCTAGAAGCAGCCAAACCCTATGGCGTATATCTGAACCTGCAGCTTTCCTCCTGTTCACCTGCTGTGGGAGCATCCAAATCTGAATAAAACTTCAGTAAATTGAAGCCTACACTTCGGGTAGGTTTCCCATGACAGGGGTGGGGATCCCAACAC:chr01_6872683-chr01_6872683
chr01	6982867	svim_asm.INS.7906	A	AGTCCAAGGGATGTAAACCATTGCAAATGCAGGCTTTGCAATGATGGTGAGAGCAGCAGCATGTACAGACAGCAGTCCTGAAATGACTGTCAAAAAATCAATTCTG	.	PASS	SUPP=9;SUPP_VEC=111111111;SVLEN=150;SVTYPE=INS;SVMETHOD=SURVIVOR1.0.7;CHR2=chr01;END=6982867;CIPOS=0,399;CIEND=0,501;STRANDS=+-	GT:PSV:LN:DR:ST:QV:TY:ID:RAL:AAL:CO	1/1:NA:105:0,0:+-:.:INS:svim_asm.INS.1427:A:AGTCCAAGGGATGTAAACCATTGCAAATGCAGGCTTTGCAATGATGGTGAGAGCAGCAGCATGTACAGACAGCAGTCCTGAAACGACTGTCAAAAAATCAATTCTG:chr01_6982867-chr01_6982867	1/1:NA:207:0,0:+-:.,.:INS,INS:svim_asm.INS.2693:C:CTGCTACAAGGAGCTGATAAGTGACCAGTCTGACATACGATTTTGTGGAGCAAAATAATTCTGTCCAGAGTGAGAGTGCAATGCAGGACGATGGTAAACTGAATCCATGTTATGTAGCCATTTGGTATGTCATTTCTGACCTGGTAGTTCTAAGAGCTTCTCTTCACAGCTGAGATGAGAGCTCTGCTGTATCCCCAGATCAGCAGCT:chr01_6982867-chr01_6982867,chr01_6983266-chr01_6983266	1/1:NA:105:0,0:+-:.:INS:svim_asm.INS.2704:A:AGTCCAAGGGATGTAAACCATTGCAAATGCAGGCTTTGCAATGATGGTGAGAGCAGCAGCATGTACAGACAGCAGTCCTGAAACGACTGTCAAAAAATCAATTCTG:chr01_6982867-chr01_6982867	1/1:NA:207:0,0:+-:.,.:INS,INS:svim_asm.INS.3912:C:CTGCTACAAGGAGCTGATAAGTGACCAGTCTGACATACGATTTTGTGGAGCAAAATAATTCTGTCCAGAGTGAGAGTGCAATGCAGGACGATGGTAAACTGAATCCATGTTATGTAGCCATTTGGTATGTCATTTCTGACCTGGTAGTTCTAAGAGCTTCTCTTCACAGCTGAGATGAGAGCTCTGCTGTATCCCCAGATCAGCAGCT:chr01_6982867-chr01_6982867,chr01_6983266-chr01_6983266	1/1:NA:105:0,0:+-:.:INS:svim_asm.INS.7906:A:AGTCCAAGGGATGTAAACCATTGCAAATGCAGGCTTTGCAATGATGGTGAGAGCAGCAGCATGTACAGACAGCAGTCCTGAAATGACTGTCAAAAAATCAATTCTG:chr01_6982867-chr01_6982867	1/1:NA:105:0,0:+-:.:INS:svim_asm.INS.1922:A:AGTCCAAGGGATGTAAACCATTGCAAATGCAGGCTTTGCAATGATGGTGAGAGCAGCAGCATGTACAGACAGCAGTCCTGAAATGACTGTCAAAAAATCAATTCTG:chr01_6982867-chr01_6982867	1/1:NA:105:0,0:+-:.:INS:svim_asm.INS.6512:A:AGTCCAAGGGATGTAAACCATTGCAAATGCAGGCTTTGCAATGATGGTGAGAGCAGCAGCATGTACAGACAGCAGTCCTGAAACGACTGTCAAAAAATCAATTCTG:chr01_6982867-chr01_6982867	1/1:NA:207:0,0:+-:.,.:INS,INS:svim_asm.INS.7358:C:CTGCTACAAGGAGCTGATAAGTGACCAGTCTGACATACGATTTTGTGGAGCAAAATAATTCTGTCCAGAGTGAGAGTGCAATGCAGGACGATGGTAAACTGAATCCATGTTATGTAGCCATTTGGTATGTCATTTCTGACCTGGTAGTTCTAAGAGCTTCTCTTCACAGCTGAGATGAGAGCTCTGCTGTATCCCCAGATCAGCAGCT:chr01_6982867-chr01_6982867,chr01_6983266-chr01_6983266	1/1:NA:201:0,0:+-:.,.:INS,INS:svim_asm.INS.3038:C:CTGCTACAAGGAGCTGATAAGTGACCAGTCTGACATACGATTTTGTGGAGCAAAATAATTCTGTCCAGAGTTAAATGCAATGCAGGAAGATGGTAAACTGAATCCATGTTATGTAGCCATTTGGTATGTCATTTCTGACCTGGTAGTTCTAAGAGCTTCTCTTCACAGCTGAGAGGTCTGCTGTATCCCCAGATCAGCAGCT:chr01_6982867-chr01_6982867,chr01_6983266-chr01_6983266
chr01	7118006	svim_asm.INS.7908	G	GTTGGCCTAAATCAATCCTGTGTTCATTTACAACCTGAATGATTCTATGATTCTACGATTCAGGGTCACAAATCTTTGATTCTAAACTGAGGACTTTGTAGATACAAACTGAATGAAAGGGGAAAGGTCTCATAACGAATGGAGGAATACAAGGATAAAAAAAAAACAGAGAAAAACGGCATCTCCATGGAATGGACTTGGTAGTCCTCATGCACCCGGAGATGTGGTGGGATAGAGACAACCTGTTGAGACAGGCAATTTCCTATCCACCCTTCCCACCATACCTGAACACATCACAACAAACACACATGCACCCAGCACAGAATGTTTCTTTTTCT	.	PASS	SUPP=9;SUPP_VEC=111111111;SVLEN=338;SVTYPE=INS;SVMETHOD=SURVIVOR1.0.7;CHR2=chr01;END=7118006;CIPOS=0,0;CIEND=0,3;STRANDS=+-	GT:PSV:LN:DR:ST:QV:TY:ID:RAL:AAL:CO	1/1:NA:338:0,0:+-:.:INS:svim_asm.INS.1429:G:GTTGGCCTAAATCAATCCTGTGTTCGTTTACAACCTGAATGATTCTATGATTCTACGATTCAGGGTCACAAATCTTTGATTCTAAACTGAGGACTTTGTAGATACAAACTGAATGAAAGGGGAAAGGTCTCATAACGAATGGAGGAATACAAGGATAAAAAAAAAAACAGAGAAAAACGGCATCTCCATGGAATGGACTTGGTAGTCCTCATGCACCCGGAGACGTGGTGGGATAGAGACAACCTGTTGAGACAGGCAATTTCCTACCCACTCTTCCCACCATACCTGAACACATCACAACAAACACACATGCACCCAGCACAGAATGTTTCTTTTTCT:chr01_7118006-chr01_7118006	1/1:NA:340:0,0:+-:.:INS:svim_asm.INS.2695:G:GTTGGCCTAAATCAATCCTGTGTTCGTTTACAACCTGAATGATTCTATGATTCTACGATTCAGGGTCACAAATCTTTGATTCTAAACTGAGGACTTTGTAGATACAAACTGAATGAAAGGGGAAAGGTCTCATAATGAATGGAGGAATACAAGGATAAAAAAAAAAACAGAGAAAAACGGCATCTCCATGGAATGGACTTGGTAGTCCTCATGCACCCGGAGACATGTGGTAGGATAGAGACAACCTGTTGAGACAGGCAATTTCCTATCCACCCTTCCCACCATACCTGAACACATCACAACAAACACACATGCACCCAGCACAGAATGTTTCTTTTTCT:chr01_7118006-chr01_7118006	1/1:NA:338:0,0:+-:.:INS:svim_asm.INS.2707:G:GTTGGCCTAAATCAATCCTGTGTTCGTTTACAACCTGAATGATTCTATGATTCTACGATTCAGGGTCACAAATCTTTGATTCTAAACTGAGGACTTTGTAGATACAAACTGAATGAAAGGGGAAAGGTCTCATAACGAATGGAGGAATACAAGGATAAAAAAAAAAACAGAGAAAAACGGCATCTCCATGGAATGGACTTGGTAGTCCTCATGCACCCGGAGACGTGGTGGGATAGAGACAACCTGTTGAGACAGGCAATTTCCTACCCACTCTTCCCACCATACCTGAACACATCACAACAAACACACATGCACCCAGCACAGAATGTTTCTTTTTCT:chr01_7118006-chr01_7118006	1/1:NA:338:0,0:+-:.:INS:svim_asm.INS.3914:G:GTTGGCCTAAATCAATCCTGTGTTCGTTTACAACCTGAATGATTCTATGATTCTACGATTCAGGGTCACAAATCTTTGATTCTAAACTGAGGACTTTGTAGATACAAACTGAATGAAAGGGGAAAGGTCTCATAACGAATGGAGGAATACAAGGATAAAAAAAAAAACAGAGAAAAACGGCATCTCCATGGAATGGACTTGGTAGTCCTCATGCACCCGGAGACGTGGTGGGATAGAGACAACCTGTTGAGACAGGCAATTTCCTACCCACTCTTCCCACCATACCTGAACACATCACAACAAACACACATGCACCCAGCACAGAATGTTTCTTTTTCT:chr01_7118006-chr01_7118006	1/1:NA:337:0,0:+-:.:INS:svim_asm.INS.7908:G:GTTGGCCTAAATCAATCCTGTGTTCATTTACAACCTGAATGATTCTATGATTCTACGATTCAGGGTCACAAATCTTTGATTCTAAACTGAGGACTTTGTAGATACAAACTGAATGAAAGGGGAAAGGTCTCATAACGAATGGAGGAATACAAGGATAAAAAAAAAACAGAGAAAAACGGCATCTCCATGGAATGGACTTGGTAGTCCTCATGCACCCGGAGATGTGGTGGGATAGAGACAACCTGTTGAGACAGGCAATTTCCTATCCACCCTTCCCACCATACCTGAACACATCACAACAAACACACATGCACCCAGCACAGAATGTTTCTTTTTCT:chr01_7118006-chr01_7118006	1/1:NA:337:0,0:+-:.:INS:svim_asm.INS.1925:G:GTTGGCCTAAATCAATCCTGTGTTCATTTACAACCTGAATGATTCTATGATTCTACGATTCAGGGTCACAAATCTTTGATTCTAAACTGAGGACTTTGTAGATACAAACTGAATGAAAGGGGAAAGGTCTCATAACGAATGGAGGAATACAAGGATAAAAAAAAAACAGAGAAAAACGGCATCTCCATGGAATGGACTTGGTAGTCCTCATGCACCCGGAGATGTGGTGGGATAGAGACAACCTGTTGAGACAGGCAATTTCCTATCCACCCTTCCCACCATACCTGAACACATCACAACAAACACACATGCACCCAGCACAGAATGTTTCTTTTTCT:chr01_7118006-chr01_7118006	1/1:NA:337:0,0:+-:.:INS:svim_asm.INS.6515:G:GTTGGCCTAAATCAATCCTGTGTTCATTTACAACCTGAATGATTCTATGATTCTACGATTCAGGGTCACAAATCTTTGATTCTAAACTGAGGACTTTGTAGATACAAACTGAATGAAAGGGGAAAGGTCTCATAACGAATGGAGGAATACAAGGATAAAAAAAAAACAGAGAAAAACGGCATCTCCATGGAATGGACTTGGTAGTCCTCATGCACCCGGAGATGTGGTGGGATAGAGACAACCTGTTGAGACAGGCAATTTCCTATCCACCCTTCCCACCATACCTGAACACATCACAACAAACACACATGCACCCAGCACAGAATGTTTCTTTTTCT:chr01_7118006-chr01_7118006	1/1:NA:338:0,0:+-:.:INS:svim_asm.INS.7359:G:GTTGGCCTAAATCAATCCTGTGTTCGTTTACAACCTGAATGATTCTATGATTCTACGATTCAGGGTCACAAATCTTTGATTCTAAACTGAGGACTTTGTAGATACAAACTGAATGAAAGGGGAAAGGTCTCATAATGAATGGAGGAATACAAGGATAAAAAAAAAAACAGAGAAAAATGGCATCTCCATGGAATGGACTTGGTAGTCCTCATGCACCCAGAGACGTGGTGGGATAGAGACAACCTGTTGAGACAGGCAATTTCCTATCCACCCTTCCCACCATACCTGAACACATCACAACAAACACACATGCACCCAGCACAGAATGTTTCTTTTTCT:chr01_7118006-chr01_7118006	1/1:NA:338:0,0:+-:.:INS:svim_asm.INS.3041:G:GTTGGCCTAAATCAATCCTGTGTTCGTTTACAACCTGAATGATTCTATGATTCTACGATTCAGGGTCACAAATCTTTGATTCTAAACTGAGGACTTTGTAGATACAAACTGAATGAAAGGGGAAAGGTCTCATAACGAATGGAGGAATACAAGGATAAAAAAAAAAACAGAGAAAAACGGCATCTCCATGGAATGGACTTGGTAGTCCTCATGCACCCGGAGACGTGGTGGGATAGAGACAACCTGTTGAGACAGGCAATTTCCTACCCACTCTTCCCACCATACCTGAACACATCACAACAAACACACATGCACCCAGCACAGAATGTTTCTTTTTCT:chr01_7118006-chr01_7118006
chr01	7740644	svim_asm.DEL.7962	CCAGAGTGTAAGAGACTATTCTTTTATATAATTGACTCAAAGTTTGCTGAGGAACAAGTCCAGGCAAGTCCTGGGCAAAGGCAGAGAAATCTTTTGTCTTGAGGACACTGATGGACAGGTCCTGACTAAGGATTGTGAAATCCTCTAAGGAGCACAGATGGACAAGGCCAGGGGCATCGAGAGAGAGATAAGCTGCTGCTAATGGCCGGGAAGCGGTCTTTTTGTGTGGACTTATCTCAAGGAAAATGGCCATCTCAGGAGGTATGCACAGGACTCTTGCTCAAGCACCCAGGAATGTCACGTAGGCAGCAGAAAATGGAGAATAAAAGAGGGTCCAATAACCACAACGATGGAAGCTGATCCTTCACCACAACCACGGCAACGGCCTTTCCCCATCTCCCTTATTAACATTTGTAATAAACTGGTCGGACCAACATTTGAACCGTTGCTTCTTAATCTCACGCCGGGCATACATATTTCAAAGAACCTCCTCTCCCTCCTATAAATTGGAGCGAGACA	C	.	PASS	SUPP=9;SUPP_VEC=111111111;SVLEN=-518;SVTYPE=DEL;SVMETHOD=SURVIVOR1.0.7;CHR2=chr01;END=7741162;CIPOS=0,0;CIEND=0,0;STRANDS=+-	GT:PSV:LN:DR:ST:QV:TY:ID:RAL:AAL:CO	1/1:NA:518:0,0:+-:.:DEL:svim_asm.DEL.1900:CCAGAGTGTAAGAGACTATTCTTTTATATAATTGACTCAAAGTTTGCTGAGGAACAAGTCCAGGCAAGTCCTGGGCAAAGGCAGAGAAATCTTTTGTCTTGAGGACACTGATGGACAGGTCCTGACTAAGGATTGTGAAATCCTCTAAGGAGCACAGATGGACAAGGCCAGGGGCATCGAGAGAGAGATAAGCTGCTGCTAATGGCCGGGAAGCGGTCTTTTTGTGTGGACTTATCTCAAGGAAAATGGCCATCTCAGGAGGTATGCACAGGACTCTTGCTCAAGCACCCAGGAATGTCACGTAGGCAGCAGAAAATGGAGAATAAAAGAGGGTCCAATAACCACAACGATGGAAGCTGATCCTTCACCACAACCACGGCAACGGCCTTTCCCCATCTCCCTTATTAACATTTGTAATAAACTGGTCGGACCAACATTTGAACCGTTGCTTCTTAATCTCACGCCGGGCATACATATTTCAAAGAACCTCCTCTCCCTCCTATAAATTGGAGCGAGACA:C:chr01_7740644-chr01_7741162	1/1:NA:518:0,0:+-:.:DEL:svim_asm.DEL.3145:CCAGAGTGTAAGAGACTATTCTTTTATATAATTGACTCAAAGTTTGCTGAGGAACAAGTCCAGGCAAGTCCTGGGCAAAGGCAGAGAAATCTTTTGTCTTGAGGACACTGATGGACAGGTCCTGACTAAGGATTGTGAAATCCTCTAAGGAGCACAGATGGACAAGGCCAGGGGCATCGAGAGAGAGATAAGCTGCTGCTAATGGCCGGGAAGCGGTCTTTTTGTGTGGACTTATCTCAAGGAAAATGGCCATCTCAGGAGGTATGCACAGGACTCTTGCTCAAGCACCCAGGAATGTCACGTAGGCAGCAGAAAATGGAGAATAAAAGAGGGTCCAATAACCACAACGATGGAAGCTGATCCTTCACCACAACCACGGCAACGGCCTTTCCCCATCTCCCTTATTAACATTTGTAATAAACTGGTCGGACCAACATTTGAACCGTTGCTTCTTAATCTCACGCCGGGCATACATATTTCAAAGAACCTCCTCTCCCTCCTATAAATTGGAGCGAGACA:C:chr01_7740644-chr01_7741162	1/1:NA:518:0,0:+-:.:DEL:svim_asm.DEL.2785:CCAGAGTGTAAGAGACTATTCTTTTATATAATTGACTCAAAGTTTGCTGAGGAACAAGTCCAGGCAAGTCCTGGGCAAAGGCAGAGAAATCTTTTGTCTTGAGGACACTGATGGACAGGTCCTGACTAAGGATTGTGAAATCCTCTAAGGAGCACAGATGGACAAGGCCAGGGGCATCGAGAGAGAGATAAGCTGCTGCTAATGGCCGGGAAGCGGTCTTTTTGTGTGGACTTATCTCAAGGAAAATGGCCATCTCAGGAGGTATGCACAGGACTCTTGCTCAAGCACCCAGGAATGTCACGTAGGCAGCAGAAAATGGAGAATAAAAGAGGGTCCAATAACCACAACGATGGAAGCTGATCCTTCACCACAACCACGGCAACGGCCTTTCCCCATCTCCCTTATTAACATTTGTAATAAACTGGTCGGACCAACATTTGAACCGTTGCTTCTTAATCTCACGCCGGGCATACATATTTCAAAGAACCTCCTCTCCCTCCTATAAATTGGAGCGAGACA:C:chr01_7740644-chr01_7741162	1/1:NA:518:0,0:+-:.:DEL:svim_asm.DEL.4652:CCAGAGTGTAAGAGACTATTCTTTTATATAATTGACTCAAAGTTTGCTGAGGAACAAGTCCAGGCAAGTCCTGGGCAAAGGCAGAGAAATCTTTTGTCTTGAGGACACTGATGGACAGGTCCTGACTAAGGATTGTGAAATCCTCTAAGGAGCACAGATGGACAAGGCCAGGGGCATCGAGAGAGAGATAAGCTGCTGCTAATGGCCGGGAAGCGGTCTTTTTGTGTGGACTTATCTCAAGGAAAATGGCCATCTCAGGAGGTATGCACAGGACTCTTGCTCAAGCACCCAGGAATGTCACGTAGGCAGCAGAAAATGGAGAATAAAAGAGGGTCCAATAACCACAACGATGGAAGCTGATCCTTCACCACAACCACGGCAACGGCCTTTCCCCATCTCCCTTATTAACATTTGTAATAAACTGGTCGGACCAACATTTGAACCGTTGCTTCTTAATCTCACGCCGGGCATACATATTTCAAAGAACCTCCTCTCCCTCCTATAAATTGGAGCGAGACA:C:chr01_7740644-chr01_7741162	1/1:NA:518:0,0:+-:.:DEL:svim_asm.DEL.7962:CCAGAGTGTAAGAGACTATTCTTTTATATAATTGACTCAAAGTTTGCTGAGGAACAAGTCCAGGCAAGTCCTGGGCAAAGGCAGAGAAATCTTTTGTCTTGAGGACACTGATGGACAGGTCCTGACTAAGGATTGTGAAATCCTCTAAGGAGCACAGATGGACAAGGCCAGGGGCATCGAGAGAGAGATAAGCTGCTGCTAATGGCCGGGAAGCGGTCTTTTTGTGTGGACTTATCTCAAGGAAAATGGCCATCTCAGGAGGTATGCACAGGACTCTTGCTCAAGCACCCAGGAATGTCACGTAGGCAGCAGAAAATGGAGAATAAAAGAGGGTCCAATAACCACAACGATGGAAGCTGATCCTTCACCACAACCACGGCAACGGCCTTTCCCCATCTCCCTTATTAACATTTGTAATAAACTGGTCGGACCAACATTTGAACCGTTGCTTCTTAATCTCACGCCGGGCATACATATTTCAAAGAACCTCCTCTCCCTCCTATAAATTGGAGCGAGACA:C:chr01_7740644-chr01_7741162	1/1:NA:518:0,0:+-:.:DEL:svim_asm.DEL.2429:CCAGAGTGTAAGAGACTATTCTTTTATATAATTGACTCAAAGTTTGCTGAGGAACAAGTCCAGGCAAGTCCTGGGCAAAGGCAGAGAAATCTTTTGTCTTGAGGACACTGATGGACAGGTCCTGACTAAGGATTGTGAAATCCTCTAAGGAGCACAGATGGACAAGGCCAGGGGCATCGAGAGAGAGATAAGCTGCTGCTAATGGCCGGGAAGCGGTCTTTTTGTGTGGACTTATCTCAAGGAAAATGGCCATCTCAGGAGGTATGCACAGGACTCTTGCTCAAGCACCCAGGAATGTCACGTAGGCAGCAGAAAATGGAGAATAAAAGAGGGTCCAATAACCACAACGATGGAAGCTGATCCTTCACCACAACCACGGCAACGGCCTTTCCCCATCTCCCTTATTAACATTTGTAATAAACTGGTCGGACCAACATTTGAACCGTTGCTTCTTAATCTCACGCCGGGCATACATATTTCAAAGAACCTCCTCTCCCTCCTATAAATTGGAGCGAGACA:C:chr01_7740644-chr01_7741162	1/1:NA:518:0,0:+-:.:DEL:svim_asm.DEL.6094:CCAGAGTGTAAGAGACTATTCTTTTATATAATTGACTCAAAGTTTGCTGAGGAACAAGTCCAGGCAAGTCCTGGGCAAAGGCAGAGAAATCTTTTGTCTTGAGGACACTGATGGACAGGTCCTGACTAAGGATTGTGAAATCCTCTAAGGAGCACAGATGGACAAGGCCAGGGGCATCGAGAGAGAGATAAGCTGCTGCTAATGGCCGGGAAGCGGTCTTTTTGTGTGGACTTATCTCAAGGAAAATGGCCATCTCAGGAGGTATGCACAGGACTCTTGCTCAAGCACCCAGGAATGTCACGTAGGCAGCAGAAAATGGAGAATAAAAGAGGGTCCAATAACCACAACGATGGAAGCTGATCCTTCACCACAACCACGGCAACGGCCTTTCCCCATCTCCCTTATTAACATTTGTAATAAACTGGTCGGACCAACATTTGAACCGTTGCTTCTTAATCTCACGCCGGGCATACATATTTCAAAGAACCTCCTCTCCCTCCTATAAATTGGAGCGAGACA:C:chr01_7740644-chr01_7741162	1/1:NA:518:0,0:+-:.:DEL:svim_asm.DEL.8377:CCAGAGTGTAAGAGACTATTCTTTTATATAATTGACTCAAAGTTTGCTGAGGAACAAGTCCAGGCAAGTCCTGGGCAAAGGCAGAGAAATCTTTTGTCTTGAGGACACTGATGGACAGGTCCTGACTAAGGATTGTGAAATCCTCTAAGGAGCACAGATGGACAAGGCCAGGGGCATCGAGAGAGAGATAAGCTGCTGCTAATGGCCGGGAAGCGGTCTTTTTGTGTGGACTTATCTCAAGGAAAATGGCCATCTCAGGAGGTATGCACAGGACTCTTGCTCAAGCACCCAGGAATGTCACGTAGGCAGCAGAAAATGGAGAATAAAAGAGGGTCCAATAACCACAACGATGGAAGCTGATCCTTCACCACAACCACGGCAACGGCCTTTCCCCATCTCCCTTATTAACATTTGTAATAAACTGGTCGGACCAACATTTGAACCGTTGCTTCTTAATCTCACGCCGGGCATACATATTTCAAAGAACCTCCTCTCCCTCCTATAAATTGGAGCGAGACA:C:chr01_7740644-chr01_7741162	1/1:NA:518:0,0:+-:.:DEL:svim_asm.DEL.3596:CCAGAGTGTAAGAGACTATTCTTTTATATAATTGACTCAAAGTTTGCTGAGGAACAAGTCCAGGCAAGTCCTGGGCAAAGGCAGAGAAATCTTTTGTCTTGAGGACACTGATGGACAGGTCCTGACTAAGGATTGTGAAATCCTCTAAGGAGCACAGATGGACAAGGCCAGGGGCATCGAGAGAGAGATAAGCTGCTGCTAATGGCCGGGAAGCGGTCTTTTTGTGTGGACTTATCTCAAGGAAAATGGCCATCTCAGGAGGTATGCACAGGACTCTTGCTCAAGCACCCAGGAATGTCACGTAGGCAGCAGAAAATGGAGAATAAAAGAGGGTCCAATAACCACAACGATGGAAGCTGATCCTTCACCACAACCACGGCAACGGCCTTTCCCCATCTCCCTTATTAACATTTGTAATAAACTGGTCGGACCAACATTTGAACCGTTGCTTCTTAATCTCACGCCGGGCATACATATTTCAAAGAACCTCCTCTCCCTCCTATAAATTGGAGCGAGACA:C:chr01_7740644-chr01_7741162
chr01	7873729	svim_asm.DEL.7964	TTCTTTCTTTCTTTCTTTCTTTCTTTCTTTCTTTCTTTCTTTCTTTCTTTCTTTCTTTCTTTCTTTCTTTCTTTCTTTCTTTCTTTCTTTCTTTCTTTCTTTC	T	.	PASS	SUPP=9;SUPP_VEC=111111111;SVLEN=-103;SVTYPE=DEL;SVMETHOD=SURVIVOR1.0.7;CHR2=chr01;END=7873831;CIPOS=-29,7;CIEND=-24,8;STRANDS=+-	GT:PSV:LN:DR:ST:QV:TY:ID:RAL:AAL:CO	1/1:NA:103:0,0:+-:.:DEL:svim_asm.DEL.1903:TTTCTTTCTTTCTTTCTTTCTTTCTTTCTTTCTTTCTTTCTTTCTTTCTTTCTTTCTTTCTTTCTTTCTTTCTTTCTTTCTTTCTTTCTTTCTTTCTTTCTTTC:T:chr01_7873736-chr01_7873839	1/1:NA:103:0,0:+-:.:DEL:svim_asm.DEL.3147:TTTCTTTCTTTCTTTCTTTCTTTCTTTCTTTCTTTCTTTCTTTCTTTCTTTCTTTCTTTCTTTCTTTCTTTCTTTCTTTCTTTCTTTCTTTCTTTCTTTCTTTC:T:chr01_7873736-chr01_7873839	1/1:NA:103:0,0:+-:.:DEL:svim_asm.DEL.2786:TTTCTTTCTTTCTTTCTTTCTTTCTTTCTTTCTTTCTTTCTTTCTTTCTTTCTTTCTTTCTTTCTTTCTTTCTTTCTTTCTTTCTTTCTTTCTTTCTTTCTTTC:T:chr01_7873736-chr01_7873839	1/1:NA:103:0,0:+-:.:DEL:svim_asm.DEL.4654:TTTCTTTCTTTCTTTCTTTCTTTCTTTCTTTCTTTCTTTCTTTCTTTCTTTCTTTCTTTCTTTCTTTCTTTCTTTCTTTCTTTCTTTCTTTCTTTCTTTCTTTC:T:chr01_7873732-chr01_7873835	1/1:NA:102:0,0:+-:.:DEL:svim_asm.DEL.7964:TTCTTTCTTTCTTTCTTTCTTTCTTTCTTTCTTTCTTTCTTTCTTTCTTTCTTTCTTTCTTTCTTTCTTTCTTTCTTTCTTTCTTTCTTTCTTTCTTTCTTTC:T:chr01_7873729-chr01_7873831	1/1:NA:102:0,0:+-:.:DEL:svim_asm.DEL.2432:TTCTTTCTTTCTTTCTTTCTTTCTTTCTTTCTTTCTTTCTTTCTTTCTTTCTTTCTTTCTTTCTTTCTTTCTTTCTTTCTTTCTTTCTTTCTTTCTTTCTTTC:T:chr01_7873729-chr01_7873831	1/1:NA:103:0,0:+-:.:DEL:svim_asm.DEL.6097:TTTCTTTCTTTCTTTCTTTCTTTCTTTCTTTCTTTCTTTCTTTCTTTCTTTCTTTCTTTCTTTCTTTCTTTCTTTCTTTCTTTCTTTCTTTCTTTCTTTCTTTC:T:chr01_7873728-chr01_7873831	1/1:NA:103:0,0:+-:.:DEL:svim_asm.DEL.8378:TTTCTTTCTTTCTTTCTTTCTTTCTTTCTTTCTTTCTTTCTTTCTTTCTTTCTTTCTTTCTTTCTTTCTTTCTTTCTTTCTTTCTTTCTTTCTTTCTTTCTTTC:T:chr01_7873736-chr01_7873839	1/1:NA:107:0,0:+-:.:DEL:svim_asm.DEL.3598:TTTTCTTTTTTCTTTCTTTCTTTCTTTCTTTCTTTCTTTCTTTCTTTCTTTCTTTCTTTCTTTCTTTCTTTCTTTCTTTCTTTCTTTCTTTCTTTCTTTCTTTCTTTC:T:chr01_7873700-chr01_7873807
chr01	7892713	svim_asm.INS.7921	T	TTTCTTCTTCCTTCTTTCTTTCCTTCTTTCTTTCTTTCTTTCTTTCTTTCTTTCTTTCTTTCTTTCTTTCTTTCTTTCTTTCTTTCTTTCTTTCTTTCTTTCTTTCTTTCTTTCTTTCTTTCTTTCTTTCC	.	PASS	SUPP=9;SUPP_VEC=111111111;SVLEN=159;SVTYPE=INS;SVMETHOD=SURVIVOR1.0.7;CHR2=chr01;END=7892713;CIPOS=-81,0;CIEND=-58,78;STRANDS=+-	GT:PSV:LN:DR:ST:QV:TY:ID:RAL:AAL:CO	1/1:NA:178:0,0:+-:.:INS:svim_asm.INS.1435:T:TTTCTTTCTTTCTTTCTTTCTTTCTTTCTTTCTTTCTTTCTTTCTTTCTTTCTTTCTTTCTTTCTTTCTTTCTTTCTTTCTTTCTTTCTTTCTTTCTTTCTTTCTTTCTTTCTTTCCTTCTTTCTTTCCTTCTTTCTTTCTTTCCTTCTTTCTTTCTTCTTTCTTTCCTTCTTTCTTTC:chr01_7892632-chr01_7892632	1/1:NA:168:0,0:+-:.:INS:svim_asm.INS.2707:T:TTTCTTTCTTTCTTTCTTTCTTTCTTTCTTTCTTTCTTTCTTTCTTTCTTTCTTTCTTTCTTTCTTTCTTTCTTTCTTTCCTTCTTTCTTTCCTTCTTTCTTTCCTTCTTTCTTTCCTTCTTTCTTTCCTTCTTTCTTTCCTTCTTTCTTTCCTTCTTTCTTTCTTTCC:chr01_7892633-chr01_7892633	1/1:NA:163:0,0:+-:.:INS:svim_asm.INS.2718:G:GCTTTCTTTCTTTCTTTCTTTCTTTCTTTCTTTCTTTCTTTCTTTCTTTCTTTCTTTCTTTCTTTCTTTCTTTCTTTCTTTCTTTCTTTCTTCTTTCTTTCTTTCTTTCCTTCTTTCTTTCCTTCTTTCTTTCTTTCTTTCTTTCCTTCTTTCTTTCCTTCTTT:chr01_7892635-chr01_7892635	1/1:NA:112:0,0:+-:.:INS:svim_asm.INS.3925:T:TTTCTTTCTTTCCTTCTTTCTTTCCTTCTTTCTTTCTTTCTTTCTTTCTTTCTTTCTTTCTTTCTTTCTTTCTTTCTTTCTTTCTTTCTTTCTTTCTTTCTTTCTTTCTTTCC:chr01_7892713-chr01_7892713	1/1:NA:130:0,0:+-:.:INS:svim_asm.INS.7921:T:TTTCTTCTTCCTTCTTTCTTTCCTTCTTTCTTTCTTTCTTTCTTTCTTTCTTTCTTTCTTTCTTTCTTTCTTTCTTTCTTTCTTTCTTTCTTTCTTTCTTTCTTTCTTTCTTTCTTTCTTTCTTTCTTTCC:chr01_7892713-chr01_7892713	1/1:NA:180:0,0:+-:.:INS:svim_asm.INS.1943:T:TTTCTTTCTTTCTTTCTTTCTTTCTTTCTTTCTTTCTTTCTTTCTTTCTTTCTTTCTTTCTTTCTTTCTTTCTTTCTTTCTTTCTTTCCTTCTTTCTTTCCTTCTTTCTTTCTTTCCTTCTTTCTTTCTTTCTTTCTTTCTTTCTTTCTTTCTTTCTTTCTTTCTTTCTTTCTTTCTTTCC:chr01_7892713-chr01_7892713	1/1:NA:208:0,0:+-:.:INS:svim_asm.INS.6526:T:TTTCTTTCTTTCTTTCTTTCCTTCTTTCTTTCCTTCTTTCTTTCTTTCTTTCTTTCTTTCTTTCTTTCTTTCTTTCTTTCTTTCTTTCTTTCTTTCTTTCTTTCTTTCCTTCTTTCTTTCCTTCTTTCTTTCTTTCCTTCTTTCTTTCTTTCTTTCTTTCTTTCTTTCTTTCTTTCTTTCTTTCTTTCTTTCTTTCTTTCTTTCTTTCC:chr01_7892713-chr01_7892713	1/1:NA:144:0,0:+-:.:INS:svim_asm.INS.7373:T:TTTCTTTCTTTCTTTCTTTCTTTCTTTCTTTCTTTCTTTCTTTCTTTCTTTCTTTCTTTCTTTCTTTCTTTCTTTCTTTCTTTCTTTCTTTCTTTCCTTCTTTCTTTCCTTCTTTCTTTCTTTCTTTCTTTCCTTCTTTCTTTCC:chr01_7892641-chr01_7892641	1/1:NA:144:0,0:+-:.:INS:svim_asm.INS.3055:T:TTCTTTCTTTCTTTCTTTCTTTCTTTCCTTCTTTCTTTCCTTCTTTCTTTCTTTCCTTCTTTCTTTCCTTCTTTCTTTCCTTCTTTCTTTCTTTCTTTCTTTCTTTCTTTCTTTCTTTCTTTCTTTCTTTCTTTCTTTCTTTCTC:chr01_7892702-chr01_7892702
chr01	7951508	svim_asm.INS.7923	T	TACAGTGTGAGAGTATCAGACTACTATGACTACTGAAGAGGCAGGGGATGGCAAGTTGTTCTTAATCACAACTTAAGATCCACAGCTGCATTAAAAAAAAACAATATTTGAACCACACTGATTAGTGTTGCTATATGGTTCAGAAAAAAAAAAAAAGAGAGAAATAGTATC	.	PASS	SUPP=9;SUPP_VEC=111111111;SVLEN=169;SVTYPE=INS;SVMETHOD=SURVIVOR1.0.7;CHR2=chr01;END=7951508;CIPOS=0,0;CIEND=-2,1;STRANDS=+-	GT:PSV:LN:DR:ST:QV:TY:ID:RAL:AAL:CO	1/1:NA:168:0,0:+-:.:INS:svim_asm.INS.1436:T:TACAGTGTGAGAGTATCAGACTACTATGACTACTGAAGAGGCAGGGGATGGCAAGTTGTTCTTAATCACAACTTAAGATCCACAGCAGCATTAAAAAAAAACAATATTTGAACCACACTGATTAGTGTTGCTATATGGTTCAGAAAAAAAAAAAAAGAGAAATAGTATC:chr01_7951508-chr01_7951508	1/1:NA:168:0,0:+-:.:INS:svim_asm.INS.2708:T:TACAGTGTGAGAGTATCAGACTACTATGACTACTGAAGAGGCAGGGGATGGCAAGTTGTTCTTAATCACAACTTAAGATCCACAGCAGCATTAAAAAAAAACAATATTTGAACCACACTGATTAGTGTTGCTATATGGTTCAGAAAAAAAAAAAATGAGAAATAGTATC:chr01_7951508-chr01_7951508	1/1:NA:168:0,0:+-:.:INS:svim_asm.INS.2719:T:TACAGTGTGAGAGTATCAGACTACTATGACTACTGAAGAGGCAGGGGATGGCAAGTTGTTCTTAATCACAACTTAAGATCCACAGCAGCATTAAAAAAAAACAATATTTGAACCACACTGATTAGTGTTGCTATATGGTTCAGAAAAAAAAAAAAAGAGAAATAGTATC:chr01_7951508-chr01_7951508	1/1:NA:169:0,0:+-:.:INS:svim_asm.INS.3928:T:TACAGTGTGAGAGTATCAGACTACTATGACTACTGAAGAGGCAGGGGATGGCAAGTTGTTCTTAATCACAACTTAAGATCCACAGCAGCATTAAAAAAAAACAATATTTGAACCACACTGATTAGTGTTGCTATATGGTTCAGAAAAAAAAAAAAGAGAGAAATAGTATC:chr01_7951508-chr01_7951508	1/1:NA:170:0,0:+-:.:INS:svim_asm.INS.7923:T:TACAGTGTGAGAGTATCAGACTACTATGACTACTGAAGAGGCAGGGGATGGCAAGTTGTTCTTAATCACAACTTAAGATCCACAGCTGCATTAAAAAAAAACAATATTTGAACCACACTGATTAGTGTTGCTATATGGTTCAGAAAAAAAAAAAAAGAGAGAAATAGTATC:chr01_7951508-chr01_7951508	1/1:NA:169:0,0:+-:.:INS:svim_asm.INS.1945:T:TACAGTGTGAGAGTATCAGACTACTATGACTACTGAAGAGGCAGGGGATGGCAAGTTGTTCTTAATCACAACTTAAGATCCACAGCAGCATTAAAAAAAAACAATATTTGAACCACACTGATTAGTGTTGCTATATGGTTCAGAAAAAAAAAAAAAAGAGAAATAGTATC:chr01_7951508-chr01_7951508	1/1:NA:169:0,0:+-:.:INS:svim_asm.INS.6527:T:TACAGTGTGAGAGTATCAGACTACTATGACTACTGAAGAGGCAGGGGATGGCAAGTTGTTCTTAATCACAACTTAAGATCCACAGCAGCATTAAAAAAAAACAATATTTGAACCACACTGATTAGTGTTGCTATATGGTTCAGAAAAAAAAAAAAAAGAGAAATAGTATC:chr01_7951508-chr01_7951508	1/1:NA:168:0,0:+-:.:INS:svim_asm.INS.7376:T:TACAGTGTGAGAGTATCAGACTACTATGACTACTGAAGAGGCAGGGGATGGCAAGTTGTTCTTAATCACAACTTAAGATCCACAGCAGCATTAAAAAAAAACAATATTTGAACCACACTGATTAGTGTTGCTATATGGTTCAGAAAAAAAAAAAAAGAGAAATAGTATC:chr01_7951508-chr01_7951508	1/1:NA:171:0,0:+-:.:INS:svim_asm.INS.3058:T:TACAGTGTGAGAGTATCAGACTACTATGACTACTGAAGAGGCAGGGGATGGCAAGTTGTTCTTAATCACAACTTAAGATCCACAGCAGCATTAAAAAAAAACAATATTTGAACCACACTGATTAGTGTTGCTATATGGTTCAGAAAAAAAAAAAAAAGAGAGAAATAGTATC:chr01_7951508-chr01_7951508
chr01	8244844	svim_asm.INS.7926	A	ACATATTTCATATTTTAAATTATTTTAAAGAAGTATCTTTATAAAACATAAATTGAGTTTT	.	PASS	SUPP=9;SUPP_VEC=111111111;SVLEN=60;SVTYPE=INS;SVMETHOD=SURVIVOR1.0.7;CHR2=chr01;END=8244844;CIPOS=0,0;CIEND=0,0;STRANDS=+-	GT:PSV:LN:DR:ST:QV:TY:ID:RAL:AAL:CO	1/1:NA:60:0,0:+-:.:INS:svim_asm.INS.1439:A:ACATATTTCATATTTTAAATTATTTTAAAGAAGTATCTTTATAAAACATAAATTGAGTTTT:chr01_8244844-chr01_8244844	1/1:NA:60:0,0:+-:.:INS:svim_asm.INS.2711:A:ACATATTTCATATTTTAAATTATTTTAAAGAAGTATCTTAATAAAACATAAATTGAGTTTT:chr01_8244844-chr01_8244844	1/1:NA:60:0,0:+-:.:INS:svim_asm.INS.2723:A:ACATATTTCATATTTTAAATTATTTTAAAGAAGTATCTTTATAAAACATAAATTGAGTTTT:chr01_8244844-chr01_8244844	1/1:NA:60:0,0:+-:.:INS:svim_asm.INS.3932:A:ACATATTTCATATTTTAAATTATTTTAAAGAAGTATCTTTATAAAACATAAATTGAGTTTT:chr01_8244844-chr01_8244844	1/1:NA:60:0,0:+-:.:INS:svim_asm.INS.7926:A:ACATATTTCATATTTTAAATTATTTTAAAGAAGTATCTTTATAAAACATAAATTGAGTTTT:chr01_8244844-chr01_8244844	1/1:NA:60:0,0:+-:.:INS:svim_asm.INS.1951:A:ACATATTTCATATTTTAAATTATTTTAAAGAAGTATCTTAATAAAACATAAATTGAGTTTT:chr01_8244844-chr01_8244844	1/1:NA:60:0,0:+-:.:INS:svim_asm.INS.6531:A:ACATATTTCATATTTTAAATTATTTTAAAGAAGTATCTTTATAAAACATAAATTGAGTTTT:chr01_8244844-chr01_8244844	1/1:NA:60:0,0:+-:.:INS:svim_asm.INS.7381:A:ACATATTTCATATTTTAAATTATTTTAAAGAAGTATCTTAATAAAACATAAATTGAGTTTT:chr01_8244844-chr01_8244844	1/1:NA:60:0,0:+-:.:INS:svim_asm.INS.3064:A:ACATATTTCATATTTTAAATTATTTTAAAGAAGTATCTTTATAAAACATAAATTGAGTTTT:chr01_8244844-chr01_8244844
chr01	8253532	svim_asm.DEL.7967	TTTATTATTATTTTTTAATTTATTTTTTAATTATTTTTTAATTTATTATTAAATTTA	T	.	PASS	SUPP=9;SUPP_VEC=111111111;SVLEN=-56;SVTYPE=DEL;SVMETHOD=SURVIVOR1.0.7;CHR2=chr01;END=8253588;CIPOS=0,0;CIEND=0,0;STRANDS=+-	GT:PSV:LN:DR:ST:QV:TY:ID:RAL:AAL:CO	1/1:NA:56:0,0:+-:.:DEL:svim_asm.DEL.1908:TTTATTATTATTTTTTAATTTATTTTTTAATTATTTTTTAATTTATTATTAAATTTA:T:chr01_8253532-chr01_8253588	1/1:NA:56:0,0:+-:.:DEL:svim_asm.DEL.3153:TTTATTATTATTTTTTAATTTATTTTTTAATTATTTTTTAATTTATTATTAAATTTA:T:chr01_8253532-chr01_8253588	1/1:NA:56:0,0:+-:.:DEL:svim_asm.DEL.2791:TTTATTATTATTTTTTAATTTATTTTTTAATTATTTTTTAATTTATTATTAAATTTA:T:chr01_8253532-chr01_8253588	1/1:NA:56:0,0:+-:.:DEL:svim_asm.DEL.4659:TTTATTATTATTTTTTAATTTATTTTTTAATTATTTTTTAATTTATTATTAAATTTA:T:chr01_8253532-chr01_8253588	1/1:NA:56:0,0:+-:.:DEL:svim_asm.DEL.7967:TTTATTATTATTTTTTAATTTATTTTTTAATTATTTTTTAATTTATTATTAAATTTA:T:chr01_8253532-chr01_8253588	1/1:NA:56:0,0:+-:.:DEL:svim_asm.DEL.2435:TTTATTATTATTTTTTAATTTATTTTTTAATTATTTTTTAATTTATTATTAAATTTA:T:chr01_8253532-chr01_8253588	1/1:NA:56:0,0:+-:.:DEL:svim_asm.DEL.6102:TTTATTATTATTTTTTAATTTATTTTTTAATTATTTTTTAATTTATTATTAAATTTA:T:chr01_8253532-chr01_8253588	1/1:NA:56:0,0:+-:.:DEL:svim_asm.DEL.8382:TTTATTATTATTTTTTAATTTATTTTTTAATTATTTTTTAATTTATTATTAAATTTA:T:chr01_8253532-chr01_8253588	1/1:NA:56:0,0:+-:.:DEL:svim_asm.DEL.3603:TTTATTATTATTTTTTAATTTATTTTTTAATTATTTTTTAATTTATTATTAAATTTA:T:chr01_8253532-chr01_8253588
chr01	9337352	svim_asm.INS.7934	A	ATCATGAAAGATCCTCTAACAAAAGGAAACTGCAGCCTGATAACAGGTACCAAGAGATTGACAAAGCACACCTAGTGTCTTCAACGTCAAAGTCAGCATATAAATGATGAATTATTAAATATAACCAATATCTTTTAGGCTTGGATTCAGTGGGGTGGGTTGCCGTCAGTTGTGCTGGAAGTTCCCAAGGTGACATGACCTGTTCTCCTCTGGACTATTTAGAATGGCCAGGTTGCATGATTGTGCATATCAGAGTCCTTTCTCATCTTTAGAAATCTGTGCAATCTCAGAACTTTAGAATGCCGTCAGAAAATAAATGTGAAGTCTCCCCATGCATGTTTCTATTCTTACTTTTTTTCCAACTTCAATAGAAGGTCTTACACATTCTTACATATTCAGGTGTCAGAGTTTCCTTTTGTAAGACCTTAGATGTGCAACTGCCTCTGTCTTTGTAATGGCCTAATATGAGGCCAAAACCATTAGAATCACTCCTCAGAGAG	.	PASS	SUPP=9;SUPP_VEC=111111111;SVLEN=502;SVTYPE=INS;SVMETHOD=SURVIVOR1.0.7;CHR2=chr01;END=9337352;CIPOS=0,0;CIEND=0,6;STRANDS=+-	GT:PSV:LN:DR:ST:QV:TY:ID:RAL:AAL:CO	1/1:NA:505:0,0:+-:.:INS:svim_asm.INS.1458:A:ATCATGAAAGATCCTCTAACAAAAGGAAACTGCAGCCTGATAACAGGTACCAAGAGATTGACAAAGCACACCTAGTGTCTTCAACGTCAAAGTCAGCATATAAATGATGAATTATTAAATATAACCAATATCTTTTAGGCTTGGATTCAGTGGGGTGGGTTGCCGTCAGTTGTGCTGGAAGTTCCCAAGGTGACATGACCTGTTCTCCTCTGGACTATTTAGAATGGCCAGGTTGCATGATTGTGCATATCAGAGTCCTTTCTCATCTTTAGAAATCTGTGCAATCTCAGAACTTTAGAATGCCGTCAGAAAATAAATGTGAAGTTTCCCCATGTATGTTTCTATTCTTACTTTTTTTCCAACTTCAATAGAAGGTCTTACATATTCTTACATATTCAGGTGTCAGAGTTTCCTTTTGTAAGACCTTAGATGTGCAACTGCCTCTGTCTTTGTAATGGCCTAATATGAGGCCAAAACCATTAGAATCACTCCTCAGAGAGAAACTA:chr01_9337352-chr01_9337352	1/1:NA:499:0,0:+-:.:INS:svim_asm.INS.2721:A:ATCATGAAAGATCCTCTAACAAAAGGAAACTGCAGCCTGATAACAGGTACCAAGAGATTGACAAAGCACACCTAGTGTCTTCAACGTCAAAGTCAGCATATAAATGATGAATTATTAAATATAACCAATATCTTTTAGGCTTGGATTCAGTGGGGTGGGTTGCCGTCAGTTGTGCTGGAAGTTCCCAAGGTGACATGACCTGTTCTCCTCTGGACTATTTAGAATGGCCAGGTTGCATGATTGTGCATATCAGAGTCCTTTCTCATCTTTAGAAATCTGTGCAATCTCAGAACTTTAGAATGCCGTCAGAAAATAAATGTGAAGTCTCCCCATGCATGTTTCTATTCTTACTTTTTTTCCAACTTCAATAGAAGGTCTTACATATTCTTACATATTCAGGTGTCAGAGTTTCCTTTTGTAAGACCTTAGATGTGCAACTGCCTCTGTCTTTGTAATGGCCTAATATGAGGCCAAAACCATTAGAATCACTCCTCAGAGAG:chr01_9337352-chr01_9337352	1/1:NA:505:0,0:+-:.:INS:svim_asm.INS.2736:A:ATCATGAAAGATCCTCTAACAAAAGGAAACTGCAGCCTGATAACAGGTACCAAGAGATTGACAAAGCACACCTAGTGTCTTCAACGTCAAAGTCAGCATATAAATGATGAATTATTAAATATAACCAATATCTTTTAGGCTTGGATTCAGTGGGGTGGGTTGCCGTCAGTTGTGCTGGAAGTTCCCAAGGTGACATGACCTGTTCTCCTCTGGACTATTTAGAATGGCCAGGTTGCATGATTGTGCATATCAGAGTCCTTTCTCATCTTTAGAAATCTGTGCAATCTCAGAACTTTAGAATGCCGTCAGAAAATAAATGTGAAGTTTCCCCATGTATGTTTCTATTCTTACTTTTTTTCCAACTTCAATAGAAGGTCTTACATATTCTTACATATTCAGGTGTCAGAGTTTCCTTTTGTAAGACCTTAGATGTGCAACTGCCTCTGTCTTTGTAATGGCCTAATATGAGGCCAAAACCATTAGAATCACTCCTCAGAGAGAAACTA:chr01_9337352-chr01_9337352	1/1:NA:499:0,0:+-:.:INS:svim_asm.INS.3948:A:ATCATGAAAGATCCTCTAACAAAAGGAAACTGCAGCCTGATAACAGGTACCAAGAGATTGACAAAGCACACCTAGTGTCTTCAACGTCAAAGTCAGCATATAAATGATGAATTATTAAATATAACCAATATCTTTTAGGCTTGGATTCAGTGGGGTGGGTTGCCGTCAGTTGTGCTGGAAGTTCCCAAGGTGACATGACCTGTTCTCCTCTGGACTATTTAGAATGGCCAGGTTGCATGATTGTGCATATCAGAGTCCTTTCTCATCTTTAGAAATCTGTGCAATCTCAGAACTTTAGAATGCCGTCAGAAAATAAATGTGAAGTCTCCCCATGCATGTTTCTATTCTTACTTTTTTTCCAACTTCAATAGAAGGTCTTACATATTCTTACATATTCAGGTGTCAGAGTTTCCTTTTGTAAGACCTTAGATGTGCAACTGCCTCTGTCTTTGTAATGGCCTAATATGAGGCCAAAACCATTAGAATCACTCCTCAGAGAG:chr01_9337352-chr01_9337352	1/1:NA:499:0,0:+-:.:INS:svim_asm.INS.7934:A:ATCATGAAAGATCCTCTAACAAAAGGAAACTGCAGCCTGATAACAGGTACCAAGAGATTGACAAAGCACACCTAGTGTCTTCAACGTCAAAGTCAGCATATAAATGATGAATTATTAAATATAACCAATATCTTTTAGGCTTGGATTCAGTGGGGTGGGTTGCCGTCAGTTGTGCTGGAAGTTCCCAAGGTGACATGACCTGTTCTCCTCTGGACTATTTAGAATGGCCAGGTTGCATGATTGTGCATATCAGAGTCCTTTCTCATCTTTAGAAATCTGTGCAATCTCAGAACTTTAGAATGCCGTCAGAAAATAAATGTGAAGTCTCCCCATGCATGTTTCTATTCTTACTTTTTTTCCAACTTCAATAGAAGGTCTTACACATTCTTACATATTCAGGTGTCAGAGTTTCCTTTTGTAAGACCTTAGATGTGCAACTGCCTCTGTCTTTGTAATGGCCTAATATGAGGCCAAAACCATTAGAATCACTCCTCAGAGAG:chr01_9337352-chr01_9337352	1/1:NA:505:0,0:+-:.:INS:svim_asm.INS.1974:A:ATCATGAAAGATCCTCTAACAAAAGGAAACTGCAGCCTGATAACAGGTACCAAGAGATTGACAAAGCACACCTAGTGTCTTCAACGTCAAAGTCAGCATATAAATGATGAATTATTAAATATAACCAATATCTTTTAGGCTTGGATTCAGTGGGGTGGGTTGCCGTCAGTTGTGCTGGAAGTTCCCAAGGTGACATGACCTGTTCTCCTCTGGACTATTTAGAATGGCCAGGTTGCATGATTGTGCATATCAGAGTCCTTTCTCATCTTTAGAAATCTGTGCAATCTCAGAACTTTAGAATGCCGTCAGAAAATAAATGTGAAGTCTCCCCATGTATGTTTCTATTCTTACTTTTTTTCCAACTTCAATAGAAGGTCTTACATATTCTTACATATTCAGGTGTCAGAGTTTCCTTTTGTAAGACCTTAGATGTGCAACTGCCTCTGTCTTTGTAATGGCCTAATATGAGGCCAAAACCATTAGAATCACTCCTCAGAGAGAAACTA:chr01_9337352-chr01_9337352	1/1:NA:499:0,0:+-:.:INS:svim_asm.INS.6537:A:ATCATGAAAGATCCTCTAACAAAAGGAAACTGCAGCCTGATAACAGGTACCAAGAGATTGACAAAGCACACCTAGTGTCTTCAACGTCAAAGTCAGCATATAAATGATAAATTATTAAATATAACCAATATCTTTTAGGCTTGGATTCAGTGGGGTGGGTTGCCGTCAGTTGTGCTGGAAGTTCCCAAGGTGACATGACCTGTTCTCCTCTGGACTATTTAGAATGGCCAGGTTGCATGATTGTGCATATCAGAGTCCTTTCTCATCTTTAGAAATCTGTGCAATCTCAGAACTTTAGAATGCCGTCAGAAAATAAATGTGAAGTCTCCCCATGCATGTTTCTATTCTTACTTTTTTTCCAACTTCAATAGAAGGTCTTACATATTCTTACATATTCAGGTGTCAGAGTTTCCTTTTGTAAGACCTTAGATGTGCAACTGCCTCTGTCTTTGTAATGGCCTAATATGAGGCCAAAACCATTAGAATCACTCCTCAGAGAG:chr01_9337352-chr01_9337352	1/1:NA:499:0,0:+-:.:INS:svim_asm.INS.7394:A:ATCATGAAAGATCCTCTAACAAAAGGAAACTGCAGCCTGATAACAGGTACCAAGAGATTGACAAAGCACACCTAGTGTCTTCAACGTCAAAGTCAGCATATAAATGATGAATTATTAAATATAACCAATATCTTTTAGACTTGGATTCAGTGGGGTGGGTTGCCGTCAGTTGTGCTGGAAGTTCCCAAGGTGACATGACCTGTTCTCCTCTGGACTATTTAGAATGGCCAGGTTGCATGATTGTGCATATCAGAGTCCTTTCTCATCTTTAGAAATCTGTGCAATCTCAGAACTTTAGAATGCCGTCAGAAAATAAATGTGAAGTCTCCCCATGCATGTTTCTATTCTTACTTTTTTTCCAACTTCAATAGAAGGTCTTACATATTCTTACATATTCAGGTGTCAGAGTTTCCTTTTGTAAGACCTTAGATGTGCAACTGCCTCTGTCTTTGTAATGGCCTAATATGAGGCCAAAACCATTAGAATCACTCCTCAGAGAG:chr01_9337352-chr01_9337352	1/1:NA:505:0,0:+-:.:INS:svim_asm.INS.3086:A:ATCATGAAAGATCCTCTAACAAAAGGAAACTGCAGCCTGATAACAGGTACCAAGAGATTGACAAAGCACACCTAGTGTCTTCAACGTCAAAGTCAGCATATAAATGATGAATTATTAAATATAACCAATATCTTTTAGGCTTGGATTCAGTGGGGTGGGTTGCCGTCAGTTGTGCTGGAAGTTCCCAAGGTGACATGACCTGTTCTCCTCTGGACTATTTAGAATGGCCAGGTTGCATGATTGTGCATATCAGAGTCCTTTCTCATCTTTAGAAATCTGTGCAATCTCAGAACTTTAGAATGCCGTCAGAAAATAAATGTGAAGTTTCCCCATGTATGTTTCTATTCTTACTTTTTTTCCAACTTCAATAGAAGGTCTTACATATTCTTACATATTCAGGTGTCAGAGTTTCCTTTTGTAAGACCTTAGATGTGCAACTGCCTCTGTCTTTGTAATGGCCTAATATGAGGCCAAAACCATTAGAATCACTCCTCAGAGAGAAACTA:chr01_9337352-chr01_9337352
chr01	13380605	svim_asm.INS.7982	T	TTTACAGTGGCTGTCAGTTACCAAAACAACGTCCCTCGAAGTATCCTATAACCATCAGCAACGAGTGCAATGTGGAGCTCGCTTC	.	PASS	SUPP=9;SUPP_VEC=111111111;SVLEN=84;SVTYPE=INS;SVMETHOD=SURVIVOR1.0.7;CHR2=chr01;END=13380605;CIPOS=0,0;CIEND=0,1;STRANDS=+-	GT:PSV:LN:DR:ST:QV:TY:ID:RAL:AAL:CO	1/1:NA:84:0,0:+-:.:INS:svim_asm.INS.1499:T:TTTACAGTGGCTGTCAGTTACCAAAACAACGTCCCTCGAAGTATCCTATAACCATCAGCAACGAGTGCAATGTGGAGCTCGCTTC:chr01_13380605-chr01_13380605	1/1:NA:84:0,0:+-:.:INS:svim_asm.INS.2758:T:TTTACAGTGGCTGTCAGTTACCAAAACAACGTCCCTCGAAGTATCCTATAACCATCAGCAACGAGTGCAATGTGGAGCTCGCTTC:chr01_13380605-chr01_13380605	1/1:NA:84:0,0:+-:.:INS:svim_asm.INS.2765:T:TTTACAGTGGCTGTCAGTTACCAAAACGACGTCCCTCGAAGTATCCTATAACCATCAGCAACGAGTGCAATGTGGAGCTCGCTTC:chr01_13380605-chr01_13380605	1/1:NA:84:0,0:+-:.:INS:svim_asm.INS.3983:T:TTTACAGTGGCTGTCAGTTACCAAAACAACGTCCCTCGAAGTATCCTATAACCATCAGCAACGAGTGCAATGTGGAGCTCGCTTC:chr01_13380605-chr01_13380605	1/1:NA:84:0,0:+-:.:INS:svim_asm.INS.7982:T:TTTACAGTGGCTGTCAGTTACCAAAACAACGTCCCTCGAAGTATCCTATAACCATCAGCAACGAGTGCAATGTGGAGCTCGCTTC:chr01_13380605-chr01_13380605	1/1:NA:85:0,0:+-:.:INS:svim_asm.INS.2019:T:TTTTACCGTGGCCGTAAGTTACCAAAACAACGTCCCTCGAAGTATCCTATAACCATCAGCAACGAGTGCAATGTGGAGCTCGCTTC:chr01_13380605-chr01_13380605	1/1:NA:85:0,0:+-:.:INS:svim_asm.INS.6580:T:TTTTACCGTGGCCGTAAGTTACCAAAACAACGTCCCTCGAAGTATCCTATAACCATCAGCAACGAGTGCAATGTGGAGCTCGCTTC:chr01_13380605-chr01_13380605	1/1:NA:85:0,0:+-:.:INS:svim_asm.INS.7431:T:TTTTACCGTGGCCGTAAGTTACCAAAACAACGTCCCTCGAAGTATCCTATAACCATCAGCAACGAGTGCAATGTGGAGCTCGCTTC:chr01_13380605-chr01_13380605	1/1:NA:84:0,0:+-:.:INS:svim_asm.INS.3128:T:TTTACAGTGGCTGTCAGTTACCAAAACAACGTCCCTCGAAGTATCCTATAACCATCAGCAACGAGTGCAATGTGGAGCTCGCTTC:chr01_13380605-chr01_13380605
chr01	13864153	svim_asm.INS.7986	A	AAATGGTTGTGACCATTGCATACAAATAGCTGGGACAGAACAAAGCATGAGTAACTAGATTTGTACTGTGCATGGTTGTGTTTTAGCATCATGAAACTACAATGGATCAGTGCAATGCGTTTTCTAGCAAGGGAAGAATGCCTTTCTTCTGCATGCATCATTTCTATTCCTGGTTGTGCCGTATGTTTATTTGCTTAGTTACTGAGGAATGTTCTTAACAGATCTTGAACATGGGATCTCTCACTCTGGTTCTGTCTTACACTGGCTGTGTAAGGATGGG	.	PASS	SUPP=9;SUPP_VEC=111111111;SVLEN=279;SVTYPE=INS;SVMETHOD=SURVIVOR1.0.7;CHR2=chr01;END=13864153;CIPOS=0,0;CIEND=0,0;STRANDS=+-	GT:PSV:LN:DR:ST:QV:TY:ID:RAL:AAL:CO	1/1:NA:279:0,0:+-:.:INS:svim_asm.INS.1505:A:AAATGGTTGTGACCATTGCATACAAATAGCTGGGACAGAACAAAGCATGAGTAACTAGATTTGTACTGTGCATGGTTGTGTTTTAGCATCATGAAACTACAATGGATCAGTGCAATGCGTTTTCTAGCAAGGGAAGAATGCCTTTCTTCTGCATGCATCATTTCTATTCCTGGTTGTGCCGTATGTTTATTTGCTTAGTTACTGAGGAATGTTCTTAACAGATCTTGAACATGGGATCTCTCACTCTGGTTCTGTCTTACACTGGCTGTGTAAGGATGGG:chr01_13864153-chr01_13864153	1/1:NA:279:0,0:+-:.:INS:svim_asm.INS.2762:A:AAATGGTTGTGACCATTGCATACAAATAGCTGGGACAGAACAAAGCATGAGTAACTAGATTTGTACTGTGCATGGTTGTGTTTTAGCATCATGAAACTACAATGGATCAGTGCAATGCGTTTTCTAGCAAGGGAAGAATGCCTTTCTTCTGCATGCATCATTTCTATTCCTGGTTGTGCCGTATGTTTATTTGCTTAGTTACTGAGGAATGTCCTTAACAGATCTTGAACATGGGATCTCTCACTCTGGTTCTGTCTTACACTGGCTGTGTAAGGATGGG:chr01_13864153-chr01_13864153	1/1:NA:279:0,0:+-:.:INS:svim_asm.INS.2769:A:AAATGGTTGTGACCATTGCATACAAATAGCTGGGACAGAACAAAGCATGAGTAACTAGATTTGTACTGTGCATGGTTGTGTTTTAGCATCATGAAACTACAATGGATCAGTGCAATGCGTTTTCTAGCAAGGGAAGAATGCCTTTCTTCTGCATGCATCATTTCTATTCCTGGTTGTGCCGTATGTTTATTTGCTTAGTTACTGAGGAATGTTCTTAACAGATCTTGAACATGGGATCTCTCACTCTGGTTCTGTCTTACACTGGCTGTGTAAGGATGGG:chr01_13864153-chr01_13864153	1/1:NA:279:0,0:+-:.:INS:svim_asm.INS.3986:A:AAATGGTTATGACCATTGCATACAAATAGCTGGGACAGAACAAAGCATGAGTAACTAGATTTGTACTGTGCATGGTTGTGTTTTAGCATCATGAAACTACAATGGATCAGTGCAATGCGTTTTCTAGCAAGGGAAGAATGCCTTTCTTCTGCATTCATCATTTCTATTCCTGGTTGTGCCGTATGTTTATTTGCTTAGTTACTGAGGAATGTCCTTAACAGATCTTGAACATGGGATCTCTCACTCTGGTTCTGTCTTACACTGGCTGTGTAAGGATGGG:chr01_13864153-chr01_13864153	1/1:NA:279:0,0:+-:.:INS:svim_asm.INS.7986:A:AAATGGTTGTGACCATTGCATACAAATAGCTGGGACAGAACAAAGCATGAGTAACTAGATTTGTACTGTGCATGGTTGTGTTTTAGCATCATGAAACTACAATGGATCAGTGCAATGCGTTTTCTAGCAAGGGAAGAATGCCTTTCTTCTGCATGCATCATTTCTATTCCTGGTTGTGCCGTATGTTTATTTGCTTAGTTACTGAGGAATGTTCTTAACAGATCTTGAACATGGGATCTCTCACTCTGGTTCTGTCTTACACTGGCTGTGTAAGGATGGG:chr01_13864153-chr01_13864153	1/1:NA:279:0,0:+-:.:INS:svim_asm.INS.2025:A:AAATGGTTATGACCATTGCATACAAATAGCTGGGACAGAACAAAGCATGAGTAACTAGATTTGTACTGTGCATGGTTGTGTTTTAGCATCATGAAACTACAATGGATCAGTGCAATGCGTTTTCTAGCAAGGGAAGAATGCCTTTCTTCTGCATTCATCATTTCTATTCCTGGTTGTGCCGTATGTTTATTTGCTTAGTTACTGAGGAATGTCCTTAACAGATCTTGAACATGGGATCTCTCACTCTGGTTCTGTCTTACACTGGCTGTGTAAGGATGGG:chr01_13864153-chr01_13864153	1/1:NA:279:0,0:+-:.:INS:svim_asm.INS.6586:A:AAATGGTTGTGACCATTGCATACAAATAGCTGGGACAGAACAAAGCATGAGTAACTAGATTTGTACTGTGCATGGTTGTGTTTTAGCATCATGAAACTACAATGGATCAGTGCAATGCGTTTTCTAGCAAGGGAAGAATGCCTTTCTTCTGCATGCATCATTTCTATTCCTGGTTGTGCCGTATGTTTATTTGCTTAGTTACTGAGGAATGTTCTTAACAGATCTTGAACATGGGATCTCTCACTCTGGTTCTGTCTTACACTGGCTGTGTAAGGATGGG:chr01_13864153-chr01_13864153	1/1:NA:279:0,0:+-:.:INS:svim_asm.INS.7436:A:AAATGGTTGTGACCATTGCATACAAATAGCTGGGACAGAACAAAGCATGAGTAACTAGATTTGTACTGTGCATGGTTGTGTTTTAGCATCATGAAACTACAATGGATCAGTGCAATGCGTTTTCTAGCAAGGGAAGAATGCCTTTCTTCTGCATGCATCATTTCTATTCCTGGTTGTGCCGTATGTTTATTTGCTTAGTTACTGAGGAATGTTCTTAACAGATCTTGAACATGGGATCTCTCACTCTGGTTCTGTCTTACACTGGCTGTGTAAGGATGGG:chr01_13864153-chr01_13864153	1/1:NA:279:0,0:+-:.:INS:svim_asm.INS.3131:A:AAATGGTTATGACCATTGCATACAAATAGCTGGGACAGAACAAAGCATGAGTAACTAGATTTGTACTGTGCATGGTTGTGTTTTAGCATCATGAAACTACAATGGATCAGTGCAATGCGTTTTCTAGCAAGGGAAGAATGCCTTTCTTCTGCATTCATCATTTCTATTCCTGGTTGTGCCGTATGTTTATTTGCTTAGTTACTGAGGAATGTCCTTAACAGATCTTGAACATGGGATCTCTCACTCTGGTTCTGTCTTACACTGGCTGTGTAAGGATGGG:chr01_13864153-chr01_13864153
chr01	14026711	svim_asm.DEL.8035	AAAAGAAAGAAAGAAAGAAAGAAAGAAAGAAAGAAAGAAAGAAAGAAAGAAAGAAAGAAAGAAAGAAAGAAAGAAAGAAAGAAAGAAAGAAAGAAAGAAAGAAAGAAAGAAAGAAAGAAAGAAAGAAAGAAAGAAAGAAAGAAAGAAAGAAAGAAAGAAAGAAAGAAAGAAAGAAAGAAAGAAAGAAAGAAAGAAAGAAAGAAAGAAAGAAAGAAAGAAAGAAAGAAAGAAAGAAAGAAAGAAAGAAAGAAAGAAAGAAAGAAAGAAAGAAAGAAAGAAAGAAAGAAAGAAAGAAAGAAAGAAAGAAAGAAAGAAAGAAAGAAAGAAAGAAAGAAAGAAAGAAAGAAAGAAAGAAAGAAAGAAAGAAAGAAAGAAAGAAAGAAAGAAAGAAAGAAAGAAAGAAAGAAAGAAAGAAAGAAAGAAAGAAAGAAAGAAAGAAAGAAAGAAAGAAAGAAAGAAAGAAAGAAAGAAAGAAAGAAAGAAAGAAAGAAAGAAAG	A	.	PASS	SUPP=9;SUPP_VEC=111111111;SVLEN=-390;SVTYPE=DEL;SVMETHOD=SURVIVOR1.0.7;CHR2=chr01;END=14027207;CIPOS=0,190;CIEND=-320,0;STRANDS=+-	GT:PSV:LN:DR:ST:QV:TY:ID:RAL:AAL:CO	1/1:NA:496:0,0:+-:.:DEL:svim_asm.DEL.1963:AAAAGAAAGAAAGAAAGAAAGAAAGAAAGAAAGAAAGAAAGAAAGAAAGAAAGAAAGAAAGAAAGAAAGAAAGAAAGAAAGAAAGAAAGAAAGAAAGAAAGAAAGAAAGAAAGAAAGAAAGAAAGAAAGAAAGAAAGAAAGAAAGAAAGAAAGAAAGAAAGAAAGAAAGAAAGAAAGAAAGAAAGAAAGAAAGAAAGAAAGAAAGAAAGAAAGAAAGAAAGAAAGAAAGAAAGAAAGAAAGAAAGAAAGAAAGAAAGAAAGAAAGAAAGAAAGAAAGAAAGAAAGAAAGAAAGAAAGAAAGAAAGAAAGAAAGAAAGAAAGAAAGAAAGAAAGAAAGAAAGAAAGAAAGAAAGAAAGAAAGAAAGAAAGAAAGAAAGAAAGAAAGAAAGAAAGAAAGAAAGAAAGAAAGAAAGAAAGAAAGAAAGAAAGAAAGAAAGAAAGAAAGAAAGAAAGAAAGAAAGAAAGAAAGAAAGAAAGAAAGAAAGAAAGAAAGAAAG:A:chr01_14026711-chr01_14027207	1/1:NA:202:0,0:+-:.:DEL:svim_asm.DEL.3191:AAGAAAGAAAGAAAGAAAGAAAGAAAGAAAGAAAGAAAGAAAGAAAGAAAGAAAGAAAGAAAGAAAGAAAGAAAGAAAGAAAGAAAGAAAGAAAGAAAGAAAGAAAGAAAGAAAGAAAGAAAGAAAGAAAGAAAGAAAGAAAGAAAGAAAGAAAGAAAGAAAGAAAGAAAGAAAGAAAGAAAGAAAGAAAGAAAGAAAGAAAG:A:chr01_14026737-chr01_14026939	1/1:NA:496:0,0:+-:.:DEL:svim_asm.DEL.2826:AAAAGAAAGAAAGAAAGAAAGAAAGAAAGAAAGAAAGAAAGAAAGAAAGAAAGAAAGAAAGAAAGAAAGAAAGAAAGAAAGAAAGAAAGAAAGAAAGAAAGAAAGAAAGAAAGAAAGAAAGAAAGAAAGAAAGAAAGAAAGAAAGAAAGAAAGAAAGAAAGAAAGAAAGAAAGAAAGAAAGAAAGAAAGAAAGAAAGAAAGAAAGAAAGAAAGAAAGAAAGAAAGAAAGAAAGAAAGAAAGAAAGAAAGAAAGAAAGAAAGAAAGAAAGAAAGAAAGAAAGAAAGAAAGAAAGAAAGAAAGAAAGAAAGAAAGAAAGAAAGAAAGAAAGAAAGAAAGAAAGAAAGAAAGAAAGAAAGAAAGAAAGAAAGAAAGAAAGAAAGAAAGAAAGAAAGAAAGAAAGAAAGAAAGAAAGAAAGAAAGAAAGAAAGAAAGAAAGAAAGAAAGAAAGAAAGAAAGAAAGAAAGAAAGAAAGAAAGAAAGAAAGAAAGAAAGAAAG:A:chr01_14026711-chr01_14027207	1/1:NA:496:0,0:+-:.:DEL:svim_asm.DEL.4768:AAAAGAAAGAAAGAAAGAAAGAAAGAAAGAAAGAAAGAAAGAAAGAAAGAAAGAAAGAAAGAAAGAAAGAAAGAAAGAAAGAAAGAAAGAAAGAAAGAAAGAAAGAAAGAAAGAAAGAAAGAAAGAAAGAAAGAAAGAAAGAAAGAAAGAAAGAAAGAAAGAAAGAAAGAAAGAAAGAAAGAAAGAAAGAAAGAAAGAAAGAAAGAAAGAAAGAAAGAAAGAAAGAAAGAAAGAAAGAAAGAAAGAAAGAAAGAAAGAAAGAAAGAAAGAAAGAAAGAAAGAAAGAAAGAAAGAAAGAAAGAAAGAAAGAAAGAAAGAAAGAAAGAAAGAAAGAAAGAAAGAAAGAAAGAAAGAAAGAAAGAAAGAAAGAAAGAAAGAAAGAAAGAAAGAAAGAAAGAAAGAAAGAAAGAAAGAAAGAAAGAAAGAAAGAAAGAAAGAAAGAAAGAAAGAAAGAAAGAAAGAAAGAAAGAAAGAAAGAAAGAAAGAAAGAAAGAAAG:A:chr01_14026711-chr01_14027207	1/1:NA:496:0,0:+-:.:DEL:svim_asm.DEL.8035:AAAAGAAAGAAAGAAAGAAAGAAAGAAAGAAAGAAAGAAAGAAAGAAAGAAAGAAAGAAAGAAAGAAAGAAAGAAAGAAAGAAAGAAAGAAAGAAAGAAAGAAAGAAAGAAAGAAAGAAAGAAAGAAAGAAAGAAAGAAAGAAAGAAAGAAAGAAAGAAAGAAAGAAAGAAAGAAAGAAAGAAAGAAAGAAAGAAAGAAAGAAAGAAAGAAAGAAAGAAAGAAAGAAAGAAAGAAAGAAAGAAAGAAAGAAAGAAAGAAAGAAAGAAAGAAAGAAAGAAAGAAAGAAAGAAAGAAAGAAAGAAAGAAAGAAAGAAAGAAAGAAAGAAAGAAAGAAAGAAAGAAAGAAAGAAAGAAAGAAAGAAAGAAAGAAAGAAAGAAAGAAAGAAAGAAAGAAAGAAAGAAAGAAAGAAAGAAAGAAAGAAAGAAAGAAAGAAAGAAAGAAAGAAAGAAAGAAAGAAAGAAAGAAAGAAAGAAAGAAAGAAAGAAAGAAAGAAAG:A:chr01_14026711-chr01_14027207	1/1:NA:154:0,0:+-:.:DEL:svim_asm.DEL.2541:AAGAAAGAAAGAAAGAAAGAAAGAAAGAAAGAAAGAAAGAAAGAAAGAAAGAAAGAAAGAAAGAAAGAAAGAAAGAAAGAAAGAAAGAAAGAAAGAAAGAAAGAAAGAAAGAAAGAAAGAAAGAAAGAAAGAAAGAAAGAAAGAAAGAAAGAAAG:A:chr01_14026901-chr01_14027055	1/1:NA:176:0,0:+-:.:DEL:svim_asm.DEL.6149:AAAAGAAAGAAAGAAAGAAAGAAAGAAAGAAAGAAAGAAAGAAAGAAAGAAAGAAAGAAAGAAAGAAAGAAAGAAAGAAAGAAAGAAAGAAAGAAAGAAAGAAAGAAAGAAAGAAAGAAAGAAAGAAAGAAAGAAAGAAAGAAAGAAAGAAAGAAAGAAAGAAAGAAAGAAAGAAAG:A:chr01_14026711-chr01_14026887	1/1:NA:496:0,0:+-:.:DEL:svim_asm.DEL.8485:AAAAGAAAGAAAGAAAGAAAGAAAGAAAGAAAGAAAGAAAGAAAGAAAGAAAGAAAGAAAGAAAGAAAGAAAGAAAGAAAGAAAGAAAGAAAGAAAGAAAGAAAGAAAGAAAGAAAGAAAGAAAGAAAGAAAGAAAGAAAGAAAGAAAGAAAGAAAGAAAGAAAGAAAGAAAGAAAGAAAGAAAGAAAGAAAGAAAGAAAGAAAGAAAGAAAGAAAGAAAGAAAGAAAGAAAGAAAGAAAGAAAGAAAGAAAGAAAGAAAGAAAGAAAGAAAGAAAGAAAGAAAGAAAGAAAGAAAGAAAGAAAGAAAGAAAGAAAGAAAGAAAGAAAGAAAGAAAGAAAGAAAGAAAGAAAGAAAGAAAGAAAGAAAGAAAGAAAGAAAGAAAGAAAGAAAGAAAGAAAGAAAGAAAGAAAGAAAGAAAGAAAGAAAGAAAGAAAGAAAGAAAGAAAGAAAGAAAGAAAGAAAGAAAGAAAGAAAGAAAGAAAGAAAGAAAGAAAG:A:chr01_14026711-chr01_14027207	1/1:NA:496:0,0:+-:.:DEL:svim_asm.DEL.3643:AAAAGAAAGAAAGAAAGAAAGAAAGAAAGAAAGAAAGAAAGAAAGAAAGAAAGAAAGAAAGAAAGAAAGAAAGAAAGAAAGAAAGAAAGAAAGAAAGAAAGAAAGAAAGAAAGAAAGAAAGAAAGAAAGAAAGAAAGAAAGAAAGAAAGAAAGAAAGAAAGAAAGAAAGAAAGAAAGAAAGAAAGAAAGAAAGAAAGAAAGAAAGAAAGAAAGAAAGAAAGAAAGAAAGAAAGAAAGAAAGAAAGAAAGAAAGAAAGAAAGAAAGAAAGAAAGAAAGAAAGAAAGAAAGAAAGAAAGAAAGAAAGAAAGAAAGAAAGAAAGAAAGAAAGAAAGAAAGAAAGAAAGAAAGAAAGAAAGAAAGAAAGAAAGAAAGAAAGAAAGAAAGAAAGAAAGAAAGAAAGAAAGAAAGAAAGAAAGAAAGAAAGAAAGAAAGAAAGAAAGAAAGAAAGAAAGAAAGAAAGAAAGAAAGAAAGAAAGAAAGAAAGAAAGAAAGAAAG:A:chr01_14026711-chr01_14027207
chr01	15583328	svim_asm.INS.7996	C	CAAAATCCTGGGAGGTCTGGAAGCTCTTATCATAGAGTATTCTACTTAAAAATTCTCTTATCTTTGAGTTTAGGAAAAATTATTTTGAATTTGACATTGTATGGAAAGAACTCAGCATTAGATCTTCCTTTTA	.	PASS	SUPP=9;SUPP_VEC=111111111;SVLEN=132;SVTYPE=INS;SVMETHOD=SURVIVOR1.0.7;CHR2=chr01;END=15583328;CIPOS=0,0;CIEND=0,0;STRANDS=+-	GT:PSV:LN:DR:ST:QV:TY:ID:RAL:AAL:CO	1/1:NA:132:0,0:+-:.:INS:svim_asm.INS.1514:C:CAAAATCCTGGGAGGTCTGGAAGCTCTTATCATAGAGTATTCTACTTAAAAATTCTCTTATCTTTGAGTTTAGGAAAAATTATTTTGAATTTGACATTGTATGGAAAGAACTCAGCATTAGATCTTCCTTTTA:chr01_15583328-chr01_15583328	1/1:NA:132:0,0:+-:.:INS:svim_asm.INS.2774:C:CAAAATCCTGGGAGGTCTGGAAGCTCTTATCATAGAGTATTCTACTTAAAAATTCTCTTATCTTTGAGTTTAGGAAAAATTATTTTGAATTTGACATTGTATGGAAAGAACTCAGCATTAGATCTTCCTTTTA:chr01_15583328-chr01_15583328	1/1:NA:132:0,0:+-:.:INS:svim_asm.INS.2778:C:CAAAATCCTGGGAGGTCTGGAAGCTCTTATCATAGAGTATTCTACTTAAAAATTCTCTTATCTTTGAGTTTAGGAAAAATTATTTTGAATTTGACATTGTATGGAAAGAACTCAGCATTAGATCTTCCTTTTA:chr01_15583328-chr01_15583328	1/1:NA:132:0,0:+-:.:INS:svim_asm.INS.3993:C:CAAAATCCTGGGAGGTCTGGAAGCTCTTATCATAGAGTATTCTACTTAAAAATTCTCTTATCTTTGAGTTTAGGAAAAATTATTTTGAATTTGACATTGTATGGAAAGAACTCAGCATTAGATCTTCCTTTTA:chr01_15583328-chr01_15583328	1/1:NA:132:0,0:+-:.:INS:svim_asm.INS.7996:C:CAAAATCCTGGGAGGTCTGGAAGCTCTTATCATAGAGTATTCTACTTAAAAATTCTCTTATCTTTGAGTTTAGGAAAAATTATTTTGAATTTGACATTGTATGGAAAGAACTCAGCATTAGATCTTCCTTTTA:chr01_15583328-chr01_15583328	1/1:NA:132:0,0:+-:.:INS:svim_asm.INS.2036:C:CAAAATCCTGGGAGGTCTGGAAGCTCTTATCATAGAGTATTCTACTTAAAAATTCTCTTATCTTTGAGTTTAGGAAAAATTATTTTGAATTTGACATTGTATGGAAGGAACTCAGCATTAGATCTTCCTTTTA:chr01_15583328-chr01_15583328	1/1:NA:132:0,0:+-:.:INS:svim_asm.INS.6594:C:CAAAATCCTGGGAGGTCTGGAAGCTCTTATCATAGAGTATTCTACTTAAAAATTCTCTTATCTTTGAGTTTAGGAAAAATTATTTTGAATTTGACATTGTATGGAAGGAACTCAGCATTAGATCTTCCTTTTA:chr01_15583328-chr01_15583328	1/1:NA:132:0,0:+-:.:INS:svim_asm.INS.7444:C:CAAAATCCTGGGAGGTCTGGAAGCTCTTATCATAGAGTATTCTACTTAAAAATTCTCTTATCTTTGAGTTTAGGAAAAATTATTTTGAATTTGACATTGTATGGAAAGAACTCAGCATTAGATCTTCCTTTTA:chr01_15583328-chr01_15583328	1/1:NA:132:0,0:+-:.:INS:svim_asm.INS.3139:C:CAAAATCCTGGGAGGTCTGGAAGCTCTTATCATAGAGTATTCTACTTAAAAATTCTCTTATCTTTGAGTTTAGGAAAAATTATTTTGAATTTGACATTGTATGGAAGGAACTCAGCATTAGATCTTCCTTTTA:chr01_15583328-chr01_15583328
chr01	17701279	svim_asm.DEL.8085	GTATCTATCTTTCTTTCTTTCTTTCTTTCTTTCTTTCTTTCTTTCTTTCTTTCTTTCTTTCTTTCTTTCTTTCTTTCTTTCTT	G	.	PASS	SUPP=9;SUPP_VEC=111111111;SVLEN=-115;SVTYPE=DEL;SVMETHOD=SURVIVOR1.0.7;CHR2=chr01;END=17701361;CIPOS=0,6;CIEND=-24,72;STRANDS=+-	GT:PSV:LN:DR:ST:QV:TY:ID:RAL:AAL:CO	1/1:NA:152:0,0:+-:.:DEL:svim_asm.DEL.1990:ATCTATCTTTCTTTCTTTCTTTCTTTCTTTCTTTCTTTCTTTCTTTCTTTCTTTCTTTCTTTCTTTCTTTCTTTCTTTCTTTCTTTCTTTCTTTCTTTCTTTCTTTCTTTCTTTCTTTCTTTCTTTCTTTCTTTCTTTCTTTCTTTCTTTCTT:A:chr01_17701281-chr01_17701433	1/1:NA:134:0,0:+-:.:DEL:svim_asm.DEL.3217:GTATCTATCTTTCTTTCTTTCTTTCTTTCTTTCTTTCTTTCTTTCTTTCTTTCTTTCTTTCTTTCTTTCTTTCTTTCTTTCTTTCTTTCTTTCTTTCTTTCTTTCTTTCTTTCTTTCTTTCTTTCTTTCTTTCTT:G:chr01_17701279-chr01_17701413	1/1:NA:140:0,0:+-:.:DEL:svim_asm.DEL.2854:ATCTATCTTTCTTTCTTTCTTTCTTTCTTTCTTTCTTTCTTTCTTTCTTTCTTTCTTTCTTTCTTTCTTTCTTTCTTTCTTTCTTTCTTTCTTTCTTTCTTTCTTTCTTTCTTTCTTTCTTTCTTTCTTTCTTTCTTTCTT:A:chr01_17701281-chr01_17701421	1/1:NA:134:0,0:+-:.:DEL:svim_asm.DEL.4815:GTATCTATCTTTCTTTCTTTCTTTCTTTCTTTCTTTCTTTCTTTCTTTCTTTCTTTCTTTCTTTCTTTCTTTCTTTCTTTCTTTCTTTCTTTCTTTCTTTCTTTCTTTCTTTCTTTCTTTCTTTCTTTCTTTCTT:G:chr01_17701279-chr01_17701413	1/1:NA:82:0,0:+-:.:DEL:svim_asm.DEL.8085:GTATCTATCTTTCTTTCTTTCTTTCTTTCTTTCTTTCTTTCTTTCTTTCTTTCTTTCTTTCTTTCTTTCTTTCTTTCTTTCTT:G:chr01_17701279-chr01_17701361	1/1:NA:108:0,0:+-:.:DEL:svim_asm.DEL.2577:ATCTATCTTTCTTTCTTTCTTTCTTTCTTTCTTTCTTTCTTTCTTTCTTTCTTTCTTTCTTTCTTTCTTTCTTTCTTTCTTTCTTTCTTTCTTTCTTTCTTTCTTTCTT:A:chr01_17701281-chr01_17701389	1/1:NA:122:0,0:+-:.:DEL:svim_asm.DEL.6171:GTATCTATCTTTCTTTCTTTCTTTCTTTCTTTCTTTCTTTCTTTCTTTCTTTCTTTCTTTCTTTCTTTCTTTCTTTCTTTCTTTCTTTCTTTCTTTCTTTCTTTCTTTCTTTCTTTCTTTCTT:G:chr01_17701279-chr01_17701401	1/1:NA:108:0,0:+-:.:DEL:svim_asm.DEL.8514:ATCTTTCTTTCTTTCTTTCTTTCTTTCTTTCTTTCTTTCTTTCTTTCTTTCTTTCTTTCTTTCTTTCTTTCTTTCTTTCTTTCTTTCTTTCTTTCTTTCTTTCTTTCTT:A:chr01_17701285-chr01_17701393	1/1:NA:58:0,0:+-:.:DEL:svim_asm.DEL.3681:GTATCTATCTTTCTTTCTTTCTTTCTTTCTTTCTTTCTTTCTTTCTTTCTTTCTTTCTT:G:chr01_17701279-chr01_17701337
chr01	17997291	svim_asm.DEL.8090	CACTATATGTAGTATACTATAATACTATAGTAATACTATACTATATAGTAATACAATATATTACTATACTATATAGTAATACAATATAGTAATACTATATTGTAGTATT	C	.	PASS	SUPP=9;SUPP_VEC=111111111;SVLEN=-108;SVTYPE=DEL;SVMETHOD=SURVIVOR1.0.7;CHR2=chr01;END=17997399;CIPOS=0,0;CIEND=0,0;STRANDS=+-	GT:PSV:LN:DR:ST:QV:TY:ID:RAL:AAL:CO	1/1:NA:108:0,0:+-:.:DEL:svim_asm.DEL.1996:CACTATATGTAGTATACTATAATACTATAGTAATACTATACTATATAGTAATACAATATATTACTATACTATATAGTAATACAATATAGTAATACTATATTGTAGTATT:C:chr01_17997291-chr01_17997399	1/1:NA:108:0,0:+-:.:DEL:svim_asm.DEL.3223:CACTATATGTAGTATACTATAATACTATAGTAATACTATACTATATAGTAATACAATATATTACTATACTATATAGTAATACAATATAGTAATACTATATTGTAGTATT:C:chr01_17997291-chr01_17997399	1/1:NA:108:0,0:+-:.:DEL:svim_asm.DEL.2860:CACTATATGTAGTATACTATAATACTATAGTAATACTATACTATATAGTAATACAATATATTACTATACTATATAGTAATACAATATAGTAATACTATATTGTAGTATT:C:chr01_17997291-chr01_17997399	1/1:NA:108:0,0:+-:.:DEL:svim_asm.DEL.4816:CACTATATGTAGTATACTATAATACTATAGTAATACTATACTATATAGTAATACAATATATTACTATACTATATAGTAATACAATATAGTAATACTATATTGTAGTATT:C:chr01_17997291-chr01_17997399	1/1:NA:108:0,0:+-:.:DEL:svim_asm.DEL.8090:CACTATATGTAGTATACTATAATACTATAGTAATACTATACTATATAGTAATACAATATATTACTATACTATATAGTAATACAATATAGTAATACTATATTGTAGTATT:C:chr01_17997291-chr01_17997399	1/1:NA:108:0,0:+-:.:DEL:svim_asm.DEL.2585:CACTATATGTAGTATACTATAATACTATAGTAATACTATACTATATAGTAATACAATATATTACTATACTATATAGTAATACAATATAGTAATACTATATTGTAGTATT:C:chr01_17997291-chr01_17997399	1/1:NA:108:0,0:+-:.:DEL:svim_asm.DEL.6174:CACTATATGTAGTATACTATAATACTATAGTAATACTATACTATATAGTAATACAATATATTACTATACTATATAGTAATACAATATAGTAATACTATATTGTAGTATT:C:chr01_17997291-chr01_17997399	1/1:NA:108:0,0:+-:.:DEL:svim_asm.DEL.8516:CACTATATGTAGTATACTATAATACTATAGTAATACTATACTATATAGTAATACAATATATTACTATACTATATAGTAATACAATATAGTAATACTATATTGTAGTATT:C:chr01_17997291-chr01_17997399	1/1:NA:108:0,0:+-:.:DEL:svim_asm.DEL.3684:CACTATATGTAGTATACTATAATACTATAGTAATACTATACTATATAGTAATACAATATATTACTATACTATATAGTAATACAATATAGTAATACTATATTGTAGTATT:C:chr01_17997291-chr01_17997399
chr01	18997729	svim_asm.INS.8057	A	ATGAATGCATTGATTCTGTATATTAGAATTTTGTGAGCAGAGTTTTAAAAATTGATGTAAATATTTAGAATTGAAAGCTGTGTTCAAATAGTTCAAAACCCTTTTCTAAATTATTTCTGGACATCTTGCCTAGAAATTCTGGGCAGAATAAGAAAATTAATGAGTAGACTACATAAATAAATAAAAAGAATAATAGCTTTAAAAATAAAAGACACAGAAGAGTGACAGTTATATCAAACAATAAAGTAAACTTTCCATAGGGGAAAAGAAAAGTAGATTTTTCATTAAGATTTTGGTTCTGCTCAACATTCAGAGGATGAATGATCTCTGGACGGTGTTCAATACGCTGGTTGTTCAGTCTGCTTGCAGCACTCAGAAGATGAAAGGAAAAAAGCTGCCAAGTAGGGTTTCAAATATTAGAAAGATGCCAAGATAAGTAGAAGAGAAAAAAAAATAATAATAAAATAATTTAAAAGCTATTTTTTCAAGTAAATATTGTATTTTTAGTGACAGGTCCATCCCTACATTTTTTCTTCATCAGATCACAGCATTTAAACTCTTTCTTAGGTTGGGTGTTTGAAATTGAGCAGAAGCCTAGGAATGAATTGAAATGGAAAAGAGGAGTTAGGGGAATTTCTAAAAGGGGAGGGGAAAAAATGAACTGAGATGAAATGCTACTAAGAAAGGTAACAGATGATCAAAAGTAGCCCTTCAAAATGTTAAATTCAACATTTCGTCTTTAAGAAAAAAATCTTCCAAAAAGGGAACATAGTTCTTTTTCAAAAGGTATACATGAATGTATCCATGATAACTATGTGTCAGGGACACCAACTATCAAAATGTTGCATGTTTTCAGTTTCTTTTCCCTGCTTCATCTATTTCAAATCTGTGTATTCACAGTCTCTGAAATGACCTTGTATTTATTTTCTGTATCTCTCAAAATAGTCAGCCAGCTACACATTTCTCATTGGAAAACAATAATAATAATATTATGGTTTGTTTAATGATAAGCTTTGGAGATACTTACTGTGGAAGTCTTCAATTTATTTCTAATTTACCAAGTGTATGTACCATTTTCCTTC	.	PASS	SUPP=9;SUPP_VEC=111111111;SVLEN=1080;SVTYPE=INS;SVMETHOD=SURVIVOR1.0.7;CHR2=chr01;END=18997729;CIPOS=0,0;CIEND=-1,0;STRANDS=+-	GT:PSV:LN:DR:ST:QV:TY:ID:RAL:AAL:CO	1/1:NA:1081:0,0:+-:.:INS:svim_asm.INS.1567:A:ATGAATGCATTGATTCTGTATATTAGAATTTTGTGAGCAGAGTTTTAAAAATTGATGTAAATATTTAGAATTGAAAGCTGTGTTCAAATAGTTCAAAACCCTTTTCTAAATTATTTCTGGACATCTTGCCTAGAAATTCTGGGCAGAATAAGAAAATTAATGAGTAGACTACATAAATAAATAAAAAGAATAATAGCTTTAAAAATAAAAGACACAGAAGAGTGACAGTTATATCAAACAATAAAGTAAACTTTCCATAGGGGAAAAGAAAAGTAGATTTTTCATTAAGATTTTGGTTCTGCTCAACATTCAGAGGATGAATGATCTCTGGACGGTGTTCAATACGCTGGTTGTTCAGTCTGCTTGCAGCACTCAGAAGATGAAAGGAAAAAAGCTGCCAAGTAGGGTTTCAAATATTAGAAAGATGCCAAGATAAGTAGAAGAGAAAAAAAAATAATAATAAAATAATTTAAAAGCTATTTTTTCAAGTAAATATTGTATTTTTAGTGACAGGTCCATCCCTACATTTTTTCTTCATCAGATCACAGCATTTAAACTCTTTCTTAGGTTGGGTGTTTGAAATTGAGCAGAAGCCTAGGAATGAATTGAAATGGAAAAGAGGAGTTAGGGGAATTTCTAAAAGGGGAGGGGAAAAAATGAACTGAGATGAAATGCTACTAAGAAAGGTAACAGATGATCAAAAGTAGCCCTTCAAAATGTTAAATTCAACATTTCGTCTTTAAGAAAAAAATCTTCCAAAAAGGGAACATAGTTCTTTTTCAAAAGGTATACATGAATGTATCCATGATAACTATGTGTCAGGGACACCAACTATCAAAATGTTGCATGTTTTCAGTTTCTTTTCCCTGCTTCATCTATTTCAAATCTGTGTATTCACAGTCTCTGAAATGACCTTGTATTTATTTTCTGTATCTCTCAAAATAGTCAGCCAGCTACACATTTCTCATTGGAAAACAATAATAATAATATTATGGTTTGTTTAATGATAAGCTTTGGAGATACTTACTGTGGAAGTCTTCAATTTATTTCTAATTTACCAAGTGTATGTACCATTTTCCTTC:chr01_18997729-chr01_18997729	1/1:NA:1080:0,0:+-:.:INS:svim_asm.INS.2800:A:ATGAATGCATTGATTCTGTATATTAGAATTTTGTGAGCAGAGTTTTAAAAATTGATGTAAATATTTAGAATTGAAAGCTGTGTTCAAATAGTTCAAAACCCTTTTCTAAATTATTTCTGGACATCTTGCCTAGAAATTCTGGGCAGAATAAGAAAATTAATGAGTAGACTACATAAATAAATAAAAAGAATAATAGCTTTAAAAATAAAAGACACAGAAGAGTGACAGTTATATCAAACAATAAAGTAAACTTTCCATAGGGGAAAAGAAAAGTAGATTTTTCATCAAGATTTTGGTTCTGCTCAACATTCAGAGGATGAATGATCTCTGGACGGTGTTCAATACGCTGGTTGTTCAGTCTGCTTGCAGCACTCAGAAGATGAAAGGAAAAAAGCTGCCAAGTAGGGTTTCAAATATTAGAAAGATGCCAAGATAAGTAGAAGAGAAAAATAATAATAATAAAATAATTTAAAAGCTATTTTTTCAAGTAAATATTGTATTTTTAGTGACAGGTCCATCCCTACATTTTTTCTTCATCAGATCACAGCATTTAAACTCTTTCTTAGGTTGGGTGTTTGAAATTGAGCAGAAGCCTAGGAATGAATTGAAATGGAAAAGAGGAGTTAGGGGAATTTCTAAAAGGGGAGGGGAAAAAATGAACTGAGATGAAATGCTACTAAGAAAGGTAACAGATGATCAAAAGTAGCCCTTCAAAATGTTAAATTCAACATTTCGTCTTTAAGAAAAAAATCTTCCAAAAAGGGAACATAGTTCTTTTTCAAAAGGTATACATGAATGTATCCATGATAACTATGTGTCAGGGACACCAACTATCAAAATGTTGCATGTTTTCAGTTTCTTTTCCCTGCTTCATCTATTTCAAATCTGTGTATTCACAGTCTCTGAAATGACCTTGTATTTATTTTCTGTATCTCTCAAAATAGTCAGCCAGCTACACATTTCTCATTGGAAAACAATAATAATAATATTATGGTTTGTTTAATGATAAGCTTTGGAGATACTTACTGTGGAAGTCTTCAATTTATTTCTAATTTACCAAGTGTATGTACCATTTTCCTTC:chr01_18997729-chr01_18997729	1/1:NA:1081:0,0:+-:.:INS:svim_asm.INS.2808:A:ATGAATGCATTGATTCTGTATATTAGAATTTTGTGAGCAGAGTTTTAAAAATTGATGTAAATATTTAGAATTGAAAGCTGTGTTCAAATAGTTCAAAACCCTTTTCTAAATTATTTCTGGACATCTTGCCTAGAAATTCTGGGCAGAATAAGAAAATTAATGAGTAGACTACATAAATAAATAAAAAGAATAATAGCTTTAAAAATAAAAGACACAGAAGAGTGACAGTTATATCAAACAATAAAGTAAACTTTCCATAGGGGAAAAGAAAAGTAGATTTTTCATTAAGATTTTGGTTCTGCTCAACATTCAGAGGATGAATGATCTCTGGACGGTGTTCAATACGCTGGTTGTTCAGTCTGCTTGCAGCACTCAGAAGATGAAAGGAAAAAAGCTGCCAAGTAGGGTTTCAAATATTAGAAAGATGCCAAGATAAGTAGAAGAGAAAAAAAAATAATAATAAAATAATTTAAAAGCTATTTTTTCAAGTAAATATTGTATTTTTAGTGACAGGTCCATCCCTACATTTTTTCTTCATCAGATCACAGCATTTAAACTCTTTCTTAGGTTGGGTGTTTGAAATTGAGCAGAAGCCTAGGAATGAATTGAAATGGAAAAGAGGAGTTAGGGGAATTTCTAAAAGGGGAGGGGAAAAAATGAACTGAGATGAAATGCTACTAAGAAAGGTAACAGATGATCAAAAGTAGCCCTTCAAAATGTTAAATTCAACATTTCGTCTTTAAGAAAAAAATCTTCCAAAAAGGGAACATAGTTCTTTTTCAAAAGGTATACATGAATGTATCCATGATAACTATGTGTCAGGGACACCAACTATCAAAATGTTGCATGTTTTCAGTTTCTTTTCCCTGCTTCATCTATTTCAAATCTGTGTATTCACAGTCTCTGAAATGACCTTGTATTTATTTTCTGTATCTCTCAAAATAGTCAGCCAGCTACACATTTCTCATTGGAAAACAATAATAATAATATTATGGTTTGTTTAATGATAAGCTTTGGAGATACTTACTGTGGAAGTCTTCAATTTATTTCTAATTTACCAAGTGTATGTACCATTTTCCTTC:chr01_18997729-chr01_18997729	1/1:NA:1080:0,0:+-:.:INS:svim_asm.INS.4066:A:ATGAATGCATTGATTCTGTATATTAGAATTTTGTGAGCAGAGTTTTAAAAATTGATGTAAATATTTAGAATTGAAAGCTGTGTTCAAATAGTTCAAAACCCTTTTCTAAATTATTTCTGGACATCTTGCCTAGAAATTCTGGGCAGAATAAGAAAATTAATGAGTAGACTACATAAATAAATAAAAAGAATAATAGCTTTAAAAATAAAAGACACAGAAGAGTGACAGTTATATCAAACAATAAAGTAAACTTTCCATAGGGGAAAAGAAAAGTAGATTTTTCATCAAGATTTTGGTTCTGCTCAACATTCAGAGGATGAATGATCTCTGGACGGTGTTCAATACGCTGGTTGTTCAGTCTGCTTGCAGCACTCAGAAGATGAAAGGAAAAAAGCTGCCAAGTAGGGTTTCAAATATTAGAAAGATGCCAAGATAAGTAGAAGAGAAAAATAATAATAATAAAATAATTTAAAAGCTATTTTTTCAAGTAAATATTGTATTTTTAGTGACAGGTCCATCCCTACATTTTTTCTTCATCAGATCACAGCATTTAAACTCTTTCTTAGGTTGGGTGTTTGAAATTGAGCAGAAGCCTAGGAATGAATTGAAATGGAAAAGAGGAGTTAGGGGAATTTCTAAAAGGGGAGGGGAAAAAATGAATTGAGATGAAATGCTACTAAGAAAGGTAACAGATGATCAAAAGTAGCCCTTCAAAATGTTAAATTCAACATTTCGTCTTTAAGAAAAAAATCTTCCAAAAAGGGAACATAGTTCTTTTTCAAAAGGTATACATGAATGTATCCATGATAACTATGTGTCAGGGACACCAACTATCAAAATGTTGCATGTTTTCAGTTTCTTTTCCCTGCTTCATCTATTTCAAATCTGTGTATTCACAGTCTCTGAAATGACCTTGTATTTATTTTCTGTATCTCTCAAAATAGTCAGCCAGCTACACATTTCTCATTGGAAAACAATAATAATAATATTATGGTTTGTTTAATGATAAGCTTTGGAGATACTTACTGTGGAAGTCTTCAATTTATTTCTAATTTACCAAGTGTATGTACCATTTTCCTTC:chr01_18997729-chr01_18997729	1/1:NA:1081:0,0:+-:.:INS:svim_asm.INS.8057:A:ATGAATGCATTGATTCTGTATATTAGAATTTTGTGAGCAGAGTTTTAAAAATTGATGTAAATATTTAGAATTGAAAGCTGTGTTCAAATAGTTCAAAACCCTTTTCTAAATTATTTCTGGACATCTTGCCTAGAAATTCTGGGCAGAATAAGAAAATTAATGAGTAGACTACATAAATAAATAAAAAGAATAATAGCTTTAAAAATAAAAGACACAGAAGAGTGACAGTTATATCAAACAATAAAGTAAACTTTCCATAGGGGAAAAGAAAAGTAGATTTTTCATTAAGATTTTGGTTCTGCTCAACATTCAGAGGATGAATGATCTCTGGACGGTGTTCAATACGCTGGTTGTTCAGTCTGCTTGCAGCACTCAGAAGATGAAAGGAAAAAAGCTGCCAAGTAGGGTTTCAAATATTAGAAAGATGCCAAGATAAGTAGAAGAGAAAAAAAAATAATAATAAAATAATTTAAAAGCTATTTTTTCAAGTAAATATTGTATTTTTAGTGACAGGTCCATCCCTACATTTTTTCTTCATCAGATCACAGCATTTAAACTCTTTCTTAGGTTGGGTGTTTGAAATTGAGCAGAAGCCTAGGAATGAATTGAAATGGAAAAGAGGAGTTAGGGGAATTTCTAAAAGGGGAGGGGAAAAAATGAACTGAGATGAAATGCTACTAAGAAAGGTAACAGATGATCAAAAGTAGCCCTTCAAAATGTTAAATTCAACATTTCGTCTTTAAGAAAAAAATCTTCCAAAAAGGGAACATAGTTCTTTTTCAAAAGGTATACATGAATGTATCCATGATAACTATGTGTCAGGGACACCAACTATCAAAATGTTGCATGTTTTCAGTTTCTTTTCCCTGCTTCATCTATTTCAAATCTGTGTATTCACAGTCTCTGAAATGACCTTGTATTTATTTTCTGTATCTCTCAAAATAGTCAGCCAGCTACACATTTCTCATTGGAAAACAATAATAATAATATTATGGTTTGTTTAATGATAAGCTTTGGAGATACTTACTGTGGAAGTCTTCAATTTATTTCTAATTTACCAAGTGTATGTACCATTTTCCTTC:chr01_18997729-chr01_18997729	1/1:NA:1080:0,0:+-:.:INS:svim_asm.INS.2088:A:ATGAATGCATTGATTCTGTATATTAGAATTTTGTGAGCAGAGTTTTAAAAATTGATGTAAATATTTAGAATTGAAAGCTGTGTTCAAATAGTTCAAAACCCTTTTCTAAATTATTTCTGGACATCTTGCCTAGAAATTCTGGGCAGAATAAGAAAATTAATGAGTAGACTACATAAATAAATAAAAAGAATAATAGCTTTAAAAATAAAAGACACAGAAGAGTGACAGTTATATCAAACAATAAAGTAAACTTTCCATAGGGGAAAAGAAAAGTAGATTTTTCATCAAGATTTTGGTTCTGCTCAACATTCAGAGGATGAATGATCTCTGGACGGTGTTCAATACGCTGGTTGTTCAGTCTGCTTGCAGCACTCAGAAGATGAAAGGAAAAAAGCTGCCAAGTAGGGTTTCAAATATTAGAAAGATGCCAAGATAAGTAGAAGAGAAAAATAATAATAATAAAATAATTTAAAAGCTATTTTTTCAAGTAAATATTGTATTTTTAGTGACAGGTCCATCCCTACATTTTTTCTTCATCAGATCACAGCATTTAAACTCTTTCTTAGGTTGGGTGTTTGAAATTGAGCAGAAGCCTAGGAATGAATTGAAATGGAAAAGAGGAGTTAGGGGAATTTCTAAAAGGGGAGGGGAAAAAATGAATTGAGATGAAATGCTACTAAGAAAGGTAACAGATGATCAAAAGTAGCCCTTCAAAATGTTAAATTCAACATTTCGTCTTTAAGAAAAAAATCTTCCAAAAAGGGAACATAGTTCTTTTTCAAAAGGTATACATGAATGTATCCATGATAACTATGTGTCAGGGACACCAACTATCAAAATGTTGCATGTTTTCAGTTTCTTTTCCCTGCTTCATCTATTTCAAATCTGTGTATTCACAGTCTCTGAAATGACCTTGTATTTATTTTCTGTATCTCTCAAAATAGTCAGCCAGCTACACATTTCTCATTGGAAAACAATAATAATAATATTATGGTTTGTTTAATGATAAGCTTTGGAGATACTTACTGTGGAAGTCTTCAATTTATTTCTAATTTACCAAGTGTATGTACCATTTTCCTTC:chr01_18997729-chr01_18997729	1/1:NA:1080:0,0:+-:.:INS:svim_asm.INS.6643:A:ATGAATGCATTGATTCTGTATATTAGAATTTTGTGAGCAGAGTTTTAAAAATTGATGTAAATATTTAGAATTGAAAGCTGTGTTCAAATAGTTCAAAACCCTTTTCTAAATTATTTCTGGACATCTTGCCTAGAAATTCTGGGCAGAATAAGAAAATTAATGAGTAGACTACATAAATAAATAAAAAGAATAATAGCTTTAAAAATAAAAGACACAGAAGAGTGACAGTTATATCAAACAATAAAGTAAACTTTCCATAGGGGAAAAGAAAAGTAGATTTTTCATCAAGATTTTGGTTCTGCTCAACATTCAGAGGATGAATGATCTCTGGACGGTGTTCAATACGCTGGTTGTTCAGTCTGCTTGCAGCACTCAGAAGATGAAAGGAAAAAAGCTGCCAAGTAGGGTTTCAAATATTAGAAAGATGCCAAGATAAGTAGAAGAGAAAAATAATAATAATAAAATAATTTAAAAGCTATTTTTTCAAGTAAATATTGTATTTTTAGTGACAGGTCCATCCCTACATTTTTTCTTCATCAGATCACAGCATTTAAACTTTTTCTTAGGTTGGGTGTTTGAAATTGAGCAGAAGCCTAGGAATGAATTGAAATGGAAAAGAGGAGTTAGGGGAATTTCTAAAAGGGGAGGGGAAAAAATGAATTGAGATGAAATGCTACTAAGAAAGGTAACAGATGATCAAAAGTAGCCCTTCAAAATGTTAAATTCAACATTTCGTCTTTAAGAAAAAAATCTTCCAAAAAGGGAACATAGTTCTTTTTCAAAAGGTATACATGAATGTATCCATGATAACTATGTGTCAGGGACACCAACTATCAAAATGTTGCATGTTTTCAGTTTCTTTTCCCTGCTTCATCTATTTCAAATCTGTGTATTCACAGTCTCTGAAATGACCTTGTATTTATTTTCTGTATCTCTCAAAATAGTCAGCCAGCTACACATTTCTCATTGGAAAACAATAATAATAATATTATGGTTTGTTTAATGATAAGCTTTGGAGATACTTACTGTGGAAGTCTTCAATTTATTTCTAATTTACCAAGTGTATGTACCATTTTCCTTC:chr01_18997729-chr01_18997729	1/1:NA:1080:0,0:+-:.:INS:svim_asm.INS.7465:A:ATGAATGCATTGATTCTGTATATTAGAATTTTGTGAGCAGAGTTTTAAAAATTGATGTAAATATTTAGAATTGAAAGCTGTGTTCAAATAGTTCAAAACCCTTTTCTAAATTATTTCTGGACATCTTGCCTAGAAATTCTGGGCAGAATAAGAAAATTAATGAGTAGACTACATAAATAAATAAAAAGAATAATAGCTTTAAAAATAAAAGACACAGAAGAGTGACAGTTATATCAAACAATAAAGTAAACTTTCCATAGGGGAAAAGAAAAGTAGATTTTTCATTAAGATTTTGGTTCTGCTCAACATTCAGAGGATGAATGATCTCTGGACGGTGTTCAATACGCTGGTTGTTCAGTCTGCTTGCAGCACTCAGAAGATGAAAGGAAAAAAGCTGCCAAGTAGGGTTTCAAATATTAGAAAGATGCCAAGATAAGTAGAAGAGAAAAATAATAATAATAAAATAATTTAAAAGCTATTTTTTCAAGTAAATATTGTATTTTTAGTGACAGGTCCATCCCTACATTTTTTCTTCATCAGATCACAGCATTTAAACTCTTTCTTAGGTTGGGTGTTTGAAATTGAGCAGAAGCCTAGGAATGAATTGAAATGGAAAAGAGGAGTTAGGGGAATTTCTAAAAGGGGAGGGGAAAAAATGAATTGAGATGAAATGCTACTAAGAAAGGTAACAGATGATCAAAAGTAGCCCTTCAAAATGTTAAATTCAACATTTCGTCTTTAAGAAAAAAATCTTCCAAAAAGGGAACATAGTTCTTTTTCAAAAGGTATACATGAATGTATCCATGATAACTATGTGTCAGGGACACCAACTATCAAAATGTTGCATGTTTTCAGTTTCTTTTCCCTGCTTCATCTATTTCAAATCTGTGTATTCACAGTCTCTGAAATGACCTTGTATTTATTTTCTGTATCTCTCAAAATAGTCAGCCAGCTACACATTTCTCATTGGAAAACAATAATAATAATATTATGGTTTGTTTAATGATAAGCTTTGGAGATACTTACTGTGGAAGTCTTCAATTTATTTCTAATTTACCAAGTGTATGTACCATTTTCCTTC:chr01_18997729-chr01_18997729	1/1:NA:1080:0,0:+-:.:INS:svim_asm.INS.3193:A:ATGAATGCATTGATTCTGTATATTAGAATTTTGTGAGCAGAGTTTTAAAAATTGATGTAAATATTTAGAATTGAAAGCTGTGTTCAAATAGTTCAAAACCCTTTTCTAAATTATTTCTGGACATCTTGCCTAGAAATTCTGGGCAGAATAAGAAAATTAATGAGTAGACTACATAAATAAATAAAAAGAATAATAGCTTTAAAAATAAAAGACACAGAAGAGTGACAGTTATATCAAACAATAAAGTAAACTTTCCATAGGGGAAAAGAAAAGTAGATTTTTCATCAAGATTTTGGTTCTGCTCAACATTCAGAGGATGAATGATCTCTGGACGGTGTTCAATACGCTGGTTGTTCAGTCTGCTTGCAGCACTCAGAAGATGAAAGGAAAAAAGCTGCCAAGTAGGGTTTCAAATATTAGAAAGATGCCAAGATAAGTAGAAGAGAAAAATAATAATAATAAAATAATTTAAAAGCTATTTTTTCAAGTAAATATTGTATTTTTAGTGACAGGTCCATCCCTACATTTTTTCTTCATCAGATCACAGCATTTAAACTCTTTCTTAGGTTGGGTGTTTGAAATTGAGCAGAAGCCTAGGAATGAATTGAAATGGAAAAGAGGAGTTAGGGGAATTTCTAAAAGGGGAGGGGAAAAAATGAATTGAGATGAAATGCTACTAAGAAAGGTAACAGATGATCAAAAGTAGCCCTTCAAAATGTTAAATTCAACATTTCGTCTTTAAGAAAAAAATCTTCCAAAAAGGGAACATAGTTCTTTTTCAAAAGGTATACATGAATGTATCCATGATAACTATGTGTCAGGGACACCAACTATCAAAATGTTGCATGTTTTCAGTTTCTTTTCCCTGCTTCATCTATTTCAAATCTGTGTATTCACAGTCTCTGAAATGACCTTGTATTTATTTTCTGTATCTCTCAAAATAGTCAGCCAGCTACACATTTCTCATTGGAAAACAATAATAATAATATTATGGTTTGTTTAATGATAAGCTTTGGAGATACTTACTGTGGAAGTCTTCAATTTATTTCTAATTTACCAAGTGTATGTACCATTTTCCTTC:chr01_18997729-chr01_18997729
chr01	20423922	svim_asm.DEL.8112	AAGCAGTCTGGGGAGAGGAGTGTTTGGTGGTCAGGTTGGCACAGGAGTATGTGCAGGAAGGGTAATTGTCTGGCAAATGCTCCTAAACGTGCCCTAGAAAGGATCTGG	A	.	PASS	SUPP=9;SUPP_VEC=111111111;SVLEN=-107;SVTYPE=DEL;SVMETHOD=SURVIVOR1.0.7;CHR2=chr01;END=20424029;CIPOS=0,0;CIEND=0,0;STRANDS=+-	GT:PSV:LN:DR:ST:QV:TY:ID:RAL:AAL:CO	1/1:NA:107:0,0:+-:.:DEL:svim_asm.DEL.2023:AAGCAGTCTGGGGAGAGGAGTGTTTGGTGGTCAGGTTGGCACAGGAGTATGTGCAGGAAGGGTAATTGTCTGGCAAATGCTCCTAAACGTGCCCTAGAAAGGATCTGG:A:chr01_20423922-chr01_20424029	1/1:NA:107:0,0:+-:.:DEL:svim_asm.DEL.3233:AAGCAGTCTGGGGAGAGGAGTGTTTGGTGGTCAGGTTGGCACAGGAGTATGTGCAGGAAGGGTAATTGTCTGGCAAATGCTCCTAAACGTGCCCTAGAAAGGATCTGG:A:chr01_20423922-chr01_20424029	1/1:NA:107:0,0:+-:.:DEL:svim_asm.DEL.2886:AAGCAGTCTGGGGAGAGGAGTGTTTGGTGGTCAGGTTGGCACAGGAGTATGTGCAGGAAGGGTAATTGTCTGGCAAATGCTCCTAAACGTGCCCTAGAAAGGATCTGG:A:chr01_20423922-chr01_20424029	1/1:NA:107:0,0:+-:.:DEL:svim_asm.DEL.4832:AAGCAGTCTGGGGAGAGGAGTGTTTGGTGGTCAGGTTGGCACAGGAGTATGTGCAGGAAGGGTAATTGTCTGGCAAATGCTCCTAAACGTGCCCTAGAAAGGATCTGG:A:chr01_20423922-chr01_20424029	1/1:NA:107:0,0:+-:.:DEL:svim_asm.DEL.8112:AAGCAGTCTGGGGAGAGGAGTGTTTGGTGGTCAGGTTGGCACAGGAGTATGTGCAGGAAGGGTAATTGTCTGGCAAATGCTCCTAAACGTGCCCTAGAAAGGATCTGG:A:chr01_20423922-chr01_20424029	1/1:NA:107:0,0:+-:.:DEL:svim_asm.DEL.2605:AAGCAGTCTGGGGAGAGGAGTGTTTGGTGGTCAGGTTGGCACAGGAGTATGTGCAGGAAGGGTAATTGTCTGGCAAATGCTCCTAAACGTGCCCTAGAAAGGATCTGG:A:chr01_20423922-chr01_20424029	1/1:NA:107:0,0:+-:.:DEL:svim_asm.DEL.6191:AAGCAGTCTGGGGAGAGGAGTGTTTGGTGGTCAGGTTGGCACAGGAGTATGTGCAGGAAGGGTAATTGTCTGGCAAATGCTCCTAAACGTGCCCTAGAAAGGATCTGG:A:chr01_20423922-chr01_20424029	1/1:NA:107:0,0:+-:.:DEL:svim_asm.DEL.8529:AAGCAGTCTGGGGAGAGGAGTGTTTGGTGGTCAGGTTGGCACAGGAGTATGTGCAGGAAGGGTAATTGTCTGGCAAATGCTCCTAAACGTGCCCTAGAAAGGATCTGG:A:chr01_20423922-chr01_20424029	1/1:NA:107:0,0:+-:.:DEL:svim_asm.DEL.3707:AAGCAGTCTGGGGAGAGGAGTGTTTGGTGGTCAGGTTGGCACAGGAGTATGTGCAGGAAGGGTAATTGTCTGGCAAATGCTCCTAAACGTGCCCTAGAAAGGATCTGG:A:chr01_20423922-chr01_20424029
chr01	20690602	svim_asm.INS.8065	T	TATTATGACATGAATTTCTGACCTCAGATTTCAAAAATTACTGTTATCAATTATTGTCAAAATTGAAAAAGTATAGAAATGGGCAAAAAGGACTGAGAAATGTATGGCACAACTTTTTAAGG	.	PASS	SUPP=9;SUPP_VEC=111111111;SVLEN=121;SVTYPE=INS;SVMETHOD=SURVIVOR1.0.7;CHR2=chr01;END=20690602;CIPOS=0,0;CIEND=0,0;STRANDS=+-	GT:PSV:LN:DR:ST:QV:TY:ID:RAL:AAL:CO	1/1:NA:121:0,0:+-:.:INS:svim_asm.INS.1587:T:TATTATGACATGAATTTCTGACCTCAGATTTCAAAAATTACTGTTATCAATTATTGTCAAAATTGAAAAAGTATAGAAATGGGCAAAAAGGACTGAGAAATGTATGGCACAACTTTTTAAGG:chr01_20690602-chr01_20690602	1/1:NA:121:0,0:+-:.:INS:svim_asm.INS.2811:T:TATTATGACATGAATTTCTGACCTCAGATTTCAAAAATTACTGTTATCAATTATTGTCAAAATTGAAAAAGTATAGAAATGGGCAAAAAGGACTGAGAAATGTATGGCACAACTTTTTAAGG:chr01_20690602-chr01_20690602	1/1:NA:121:0,0:+-:.:INS:svim_asm.INS.2818:T:TATTATGACATGAATTTCTGACCTCAGATTTCAAAAATTACTGTTATCAATTATTGTCAAAATTGAAAAAGTATAGAAATGGGCAAAAAGGACTGAGAAATGTATGGCACAACTTTTTAAGG:chr01_20690602-chr01_20690602	1/1:NA:121:0,0:+-:.:INS:svim_asm.INS.4085:T:TATTATGACATGAATTTCTGACCTCAGATTTCAAAAATTACTGTTATCAATTATTGTCAAAATTGAAAAAGTATAGAAATGGGCAAAAAGGACTGAGAAATGTATGGCACAACTTTTTAAGG:chr01_20690602-chr01_20690602	1/1:NA:121:0,0:+-:.:INS:svim_asm.INS.8065:T:TATTATGACATGAATTTCTGACCTCAGATTTCAAAAATTACTGTTATCAATTATTGTCAAAATTGAAAAAGTATAGAAATGGGCAAAAAGGACTGAGAAATGTATGGCACAACTTTTTAAGG:chr01_20690602-chr01_20690602	1/1:NA:121:0,0:+-:.:INS:svim_asm.INS.2102:T:TATTATGACATGAATTTCTGACCTCAGATTTCAAAAATTACTGTTATCAATTATTGTCAAAATTGAAAAAGTATAGAAATGGGCAAAAAGGACTGAGAAATGTATGGCACAACTTTTTAAGG:chr01_20690602-chr01_20690602	1/1:NA:121:0,0:+-:.:INS:svim_asm.INS.6659:T:TATTATGACATGAATTTCTGACCTCAGATTTCAAAAATTACTGTTATCAATTATTGTCAAAATTGAAAAAGTATAGAAATGGGCAAAAAGGACTGAGAAATGTATGGCACAACTTTTTAAGG:chr01_20690602-chr01_20690602	1/1:NA:121:0,0:+-:.:INS:svim_asm.INS.7484:T:TATTATGACATGAATTTCTGACCTCAGATTTCAAAAATTACTGTTATCAATTATTGTCAAAATTGAAAAAGTATAGAAATGGGCAAAAAGGACTGAGAAATGTATGGCACAACTTTTTAAGG:chr01_20690602-chr01_20690602	1/1:NA:121:0,0:+-:.:INS:svim_asm.INS.3211:T:TATTATGACATGAATTTCTGACCTCAGATTTCAAAAATTACTGTTATCAATTATTGTCAAAATTGAAAAAGTATAGAAATGGGCAAAAAGGACTGAGAAATGTATGGCACAACTTTTTAAGG:chr01_20690602-chr01_20690602
chr01	20765055	svim_asm.DEL.8119	AACAAGCTGTCTCGCTCCAATTTATAGGAGGGAGAAGAGGTTCTTTGAAATACGTATGCCCGGCGTGAGATTAAGAAACAGCGGTTCAAATGTTGGTCCGACCAGTTTATTATAAATGTTAATAAGGGAGATGGGGAAAGGGGAGGACGGACGCTATTAAGGATTGGGGTGATGGGGAAGGGAAGGCGAGCGATAGAAAAGATAGAAAGAGGCAAGAATTGCGTAAAGCGGGGATAGTCACCACCAGGATCCGGCAGCAGTCCCGTTGCACGATGTTCCGACGGTCCGAGGCCGAAGGGCAGGAGCAGCGAGGCCGGTCTTGGGCAGCGAGAGGATGCAGGTCAGGGAGGAAGCAGCAGGTCTCAGGTAGCAGGCCCAGGGAAGTCCGTCAGCAAACGGTCCGTAGAGGAGGATCGGAAGGCAGGAAGCTCGTGTCGTGGAGAGAGATCAGTCTCCACGTAGAGATCCGTCTACACGTTGCGGTGAGAGATCAGTTGGCAGAGAACCCCTCAAGTCTGTCGTGGTGAGAGATAAGCCTCTCCCGTTGCCGTGGTTGTGGTGAAGGATCAGCTTCCACCGTTGTGGTTATTGGACCCTCTTTTATTCTCCATTTTCTGCTGCCTACGTGACATTCCTGGGTGCCTGAGCAAGAGTCCTGTGCATACCTCCTGAGATGGCCATTTTCCTTGAGATAAGTCCACACAAAAAGACCGCTTCCCGGCCATTAGCAGCAGCTTATCTCTCTCTCGATGCCCCTGGCCTTGTCCGCCAGGACCTGTCCATCAGTGTCCTCAAGACAAAAGATTTCTCTGCCTTTGCCCAGGACTTGCCTGGACTTGTTCCCCAGCAAACTTTGAGTCAATGATATAAAAGAATAGTCTCTTAC	A	.	PASS	SUPP=9;SUPP_VEC=111111111;SVLEN=-885;SVTYPE=DEL;SVMETHOD=SURVIVOR1.0.7;CHR2=chr01;END=20765940;CIPOS=0,0;CIEND=0,0;STRANDS=+-	GT:PSV:LN:DR:ST:QV:TY:ID:RAL:AAL:CO	1/1:NA:885:0,0:+-:.:DEL:svim_asm.DEL.2033:AACAAGCTGTCTCGCTCCAATTTATAGGAGGGAGAAGAGGTTCTTTGAAATACGTATGCCCGGCGTGAGATTAAGAAACAGCGGTTCAAATGTTGGTCCGACCAGTTTATTATAAATGTTAATAAGGGAGATGGGGAAAGGGGAGGACGGACGCTATTAAGGATTGGGGTGATGGGGAAGGGAAGGCGAGCGATAGAAAAGATAGAAAGAGGCAAGAATTGCGTAAAGCGGGGATAGTCACCACCAGGATCCGGCAGCAGTCCCGTTGCACGATGTTCCGACGGTCCGAGGCCGAAGGGCAGGAGCAGCGAGGCCGGTCTTGGGCAGCGAGAGGATGCAGGTCAGGGAGGAAGCAGCAGGTCTCAGGTAGCAGGCCCAGGGAAGTCCGTCAGCAAACGGTCCGTAGAGGAGGATCGGAAGGCAGGAAGCTCGTGTCGTGGAGAGAGATCAGTCTCCACGTAGAGATCCGTCTACACGTTGCGGTGAGAGATCAGTTGGCAGAGAACCCCTCAAGTCTGTCGTGGTGAGAGATAAGCCTCTCCCGTTGCCGTGGTTGTGGTGAAGGATCAGCTTCCACCGTTGTGGTTATTGGACCCTCTTTTATTCTCCATTTTCTGCTGCCTACGTGACATTCCTGGGTGCCTGAGCAAGAGTCCTGTGCATACCTCCTGAGATGGCCATTTTCCTTGAGATAAGTCCACACAAAAAGACCGCTTCCCGGCCATTAGCAGCAGCTTATCTCTCTCTCGATGCCCCTGGCCTTGTCCGCCAGGACCTGTCCATCAGTGTCCTCAAGACAAAAGATTTCTCTGCCTTTGCCCAGGACTTGCCTGGACTTGTTCCCCAGCAAACTTTGAGTCAATGATATAAAAGAATAGTCTCTTAC:A:chr01_20765055-chr01_20765940	1/1:NA:885:0,0:+-:.:DEL:svim_asm.DEL.3237:AACAAGCTGTCTCGCTCCAATTTATAGGAGGGAGAAGAGGTTCTTTGAAATACGTATGCCCGGCGTGAGATTAAGAAACAGCGGTTCAAATGTTGGTCCGACCAGTTTATTATAAATGTTAATAAGGGAGATGGGGAAAGGGGAGGACGGACGCTATTAAGGATTGGGGTGATGGGGAAGGGAAGGCGAGCGATAGAAAAGATAGAAAGAGGCAAGAATTGCGTAAAGCGGGGATAGTCACCACCAGGATCCGGCAGCAGTCCCGTTGCACGATGTTCCGACGGTCCGAGGCCGAAGGGCAGGAGCAGCGAGGCCGGTCTTGGGCAGCGAGAGGATGCAGGTCAGGGAGGAAGCAGCAGGTCTCAGGTAGCAGGCCCAGGGAAGTCCGTCAGCAAACGGTCCGTAGAGGAGGATCGGAAGGCAGGAAGCTCGTGTCGTGGAGAGAGATCAGTCTCCACGTAGAGATCCGTCTACACGTTGCGGTGAGAGATCAGTTGGCAGAGAACCCCTCAAGTCTGTCGTGGTGAGAGATAAGCCTCTCCCGTTGCCGTGGTTGTGGTGAAGGATCAGCTTCCACCGTTGTGGTTATTGGACCCTCTTTTATTCTCCATTTTCTGCTGCCTACGTGACATTCCTGGGTGCCTGAGCAAGAGTCCTGTGCATACCTCCTGAGATGGCCATTTTCCTTGAGATAAGTCCACACAAAAAGACCGCTTCCCGGCCATTAGCAGCAGCTTATCTCTCTCTCGATGCCCCTGGCCTTGTCCGCCAGGACCTGTCCATCAGTGTCCTCAAGACAAAAGATTTCTCTGCCTTTGCCCAGGACTTGCCTGGACTTGTTCCCCAGCAAACTTTGAGTCAATGATATAAAAGAATAGTCTCTTAC:A:chr01_20765055-chr01_20765940	1/1:NA:885:0,0:+-:.:DEL:svim_asm.DEL.2893:AACAAGCTGTCTCGCTCCAATTTATAGGAGGGAGAAGAGGTTCTTTGAAATACGTATGCCCGGCGTGAGATTAAGAAACAGCGGTTCAAATGTTGGTCCGACCAGTTTATTATAAATGTTAATAAGGGAGATGGGGAAAGGGGAGGACGGACGCTATTAAGGATTGGGGTGATGGGGAAGGGAAGGCGAGCGATAGAAAAGATAGAAAGAGGCAAGAATTGCGTAAAGCGGGGATAGTCACCACCAGGATCCGGCAGCAGTCCCGTTGCACGATGTTCCGACGGTCCGAGGCCGAAGGGCAGGAGCAGCGAGGCCGGTCTTGGGCAGCGAGAGGATGCAGGTCAGGGAGGAAGCAGCAGGTCTCAGGTAGCAGGCCCAGGGAAGTCCGTCAGCAAACGGTCCGTAGAGGAGGATCGGAAGGCAGGAAGCTCGTGTCGTGGAGAGAGATCAGTCTCCACGTAGAGATCCGTCTACACGTTGCGGTGAGAGATCAGTTGGCAGAGAACCCCTCAAGTCTGTCGTGGTGAGAGATAAGCCTCTCCCGTTGCCGTGGTTGTGGTGAAGGATCAGCTTCCACCGTTGTGGTTATTGGACCCTCTTTTATTCTCCATTTTCTGCTGCCTACGTGACATTCCTGGGTGCCTGAGCAAGAGTCCTGTGCATACCTCCTGAGATGGCCATTTTCCTTGAGATAAGTCCACACAAAAAGACCGCTTCCCGGCCATTAGCAGCAGCTTATCTCTCTCTCGATGCCCCTGGCCTTGTCCGCCAGGACCTGTCCATCAGTGTCCTCAAGACAAAAGATTTCTCTGCCTTTGCCCAGGACTTGCCTGGACTTGTTCCCCAGCAAACTTTGAGTCAATGATATAAAAGAATAGTCTCTTAC:A:chr01_20765055-chr01_20765940	1/1:NA:885:0,0:+-:.:DEL:svim_asm.DEL.4839:AACAAGCTGTCTCGCTCCAATTTATAGGAGGGAGAAGAGGTTCTTTGAAATACGTATGCCCGGCGTGAGATTAAGAAACAGCGGTTCAAATGTTGGTCCGACCAGTTTATTATAAATGTTAATAAGGGAGATGGGGAAAGGGGAGGACGGACGCTATTAAGGATTGGGGTGATGGGGAAGGGAAGGCGAGCGATAGAAAAGATAGAAAGAGGCAAGAATTGCGTAAAGCGGGGATAGTCACCACCAGGATCCGGCAGCAGTCCCGTTGCACGATGTTCCGACGGTCCGAGGCCGAAGGGCAGGAGCAGCGAGGCCGGTCTTGGGCAGCGAGAGGATGCAGGTCAGGGAGGAAGCAGCAGGTCTCAGGTAGCAGGCCCAGGGAAGTCCGTCAGCAAACGGTCCGTAGAGGAGGATCGGAAGGCAGGAAGCTCGTGTCGTGGAGAGAGATCAGTCTCCACGTAGAGATCCGTCTACACGTTGCGGTGAGAGATCAGTTGGCAGAGAACCCCTCAAGTCTGTCGTGGTGAGAGATAAGCCTCTCCCGTTGCCGTGGTTGTGGTGAAGGATCAGCTTCCACCGTTGTGGTTATTGGACCCTCTTTTATTCTCCATTTTCTGCTGCCTACGTGACATTCCTGGGTGCCTGAGCAAGAGTCCTGTGCATACCTCCTGAGATGGCCATTTTCCTTGAGATAAGTCCACACAAAAAGACCGCTTCCCGGCCATTAGCAGCAGCTTATCTCTCTCTCGATGCCCCTGGCCTTGTCCGCCAGGACCTGTCCATCAGTGTCCTCAAGACAAAAGATTTCTCTGCCTTTGCCCAGGACTTGCCTGGACTTGTTCCCCAGCAAACTTTGAGTCAATGATATAAAAGAATAGTCTCTTAC:A:chr01_20765055-chr01_20765940	1/1:NA:885:0,0:+-:.:DEL:svim_asm.DEL.8119:AACAAGCTGTCTCGCTCCAATTTATAGGAGGGAGAAGAGGTTCTTTGAAATACGTATGCCCGGCGTGAGATTAAGAAACAGCGGTTCAAATGTTGGTCCGACCAGTTTATTATAAATGTTAATAAGGGAGATGGGGAAAGGGGAGGACGGACGCTATTAAGGATTGGGGTGATGGGGAAGGGAAGGCGAGCGATAGAAAAGATAGAAAGAGGCAAGAATTGCGTAAAGCGGGGATAGTCACCACCAGGATCCGGCAGCAGTCCCGTTGCACGATGTTCCGACGGTCCGAGGCCGAAGGGCAGGAGCAGCGAGGCCGGTCTTGGGCAGCGAGAGGATGCAGGTCAGGGAGGAAGCAGCAGGTCTCAGGTAGCAGGCCCAGGGAAGTCCGTCAGCAAACGGTCCGTAGAGGAGGATCGGAAGGCAGGAAGCTCGTGTCGTGGAGAGAGATCAGTCTCCACGTAGAGATCCGTCTACACGTTGCGGTGAGAGATCAGTTGGCAGAGAACCCCTCAAGTCTGTCGTGGTGAGAGATAAGCCTCTCCCGTTGCCGTGGTTGTGGTGAAGGATCAGCTTCCACCGTTGTGGTTATTGGACCCTCTTTTATTCTCCATTTTCTGCTGCCTACGTGACATTCCTGGGTGCCTGAGCAAGAGTCCTGTGCATACCTCCTGAGATGGCCATTTTCCTTGAGATAAGTCCACACAAAAAGACCGCTTCCCGGCCATTAGCAGCAGCTTATCTCTCTCTCGATGCCCCTGGCCTTGTCCGCCAGGACCTGTCCATCAGTGTCCTCAAGACAAAAGATTTCTCTGCCTTTGCCCAGGACTTGCCTGGACTTGTTCCCCAGCAAACTTTGAGTCAATGATATAAAAGAATAGTCTCTTAC:A:chr01_20765055-chr01_20765940	1/1:NA:885:0,0:+-:.:DEL:svim_asm.DEL.2615:AACAAGCTGTCTCGCTCCAATTTATAGGAGGGAGAAGAGGTTCTTTGAAATACGTATGCCCGGCGTGAGATTAAGAAACAGCGGTTCAAATGTTGGTCCGACCAGTTTATTATAAATGTTAATAAGGGAGATGGGGAAAGGGGAGGACGGACGCTATTAAGGATTGGGGTGATGGGGAAGGGAAGGCGAGCGATAGAAAAGATAGAAAGAGGCAAGAATTGCGTAAAGCGGGGATAGTCACCACCAGGATCCGGCAGCAGTCCCGTTGCACGATGTTCCGACGGTCCGAGGCCGAAGGGCAGGAGCAGCGAGGCCGGTCTTGGGCAGCGAGAGGATGCAGGTCAGGGAGGAAGCAGCAGGTCTCAGGTAGCAGGCCCAGGGAAGTCCGTCAGCAAACGGTCCGTAGAGGAGGATCGGAAGGCAGGAAGCTCGTGTCGTGGAGAGAGATCAGTCTCCACGTAGAGATCCGTCTACACGTTGCGGTGAGAGATCAGTTGGCAGAGAACCCCTCAAGTCTGTCGTGGTGAGAGATAAGCCTCTCCCGTTGCCGTGGTTGTGGTGAAGGATCAGCTTCCACCGTTGTGGTTATTGGACCCTCTTTTATTCTCCATTTTCTGCTGCCTACGTGACATTCCTGGGTGCCTGAGCAAGAGTCCTGTGCATACCTCCTGAGATGGCCATTTTCCTTGAGATAAGTCCACACAAAAAGACCGCTTCCCGGCCATTAGCAGCAGCTTATCTCTCTCTCGATGCCCCTGGCCTTGTCCGCCAGGACCTGTCCATCAGTGTCCTCAAGACAAAAGATTTCTCTGCCTTTGCCCAGGACTTGCCTGGACTTGTTCCCCAGCAAACTTTGAGTCAATGATATAAAAGAATAGTCTCTTAC:A:chr01_20765055-chr01_20765940	1/1:NA:885:0,0:+-:.:DEL:svim_asm.DEL.6194:AACAAGCTGTCTCGCTCCAATTTATAGGAGGGAGAAGAGGTTCTTTGAAATACGTATGCCCGGCGTGAGATTAAGAAACAGCGGTTCAAATGTTGGTCCGACCAGTTTATTATAAATGTTAATAAGGGAGATGGGGAAAGGGGAGGACGGACGCTATTAAGGATTGGGGTGATGGGGAAGGGAAGGCGAGCGATAGAAAAGATAGAAAGAGGCAAGAATTGCGTAAAGCGGGGATAGTCACCACCAGGATCCGGCAGCAGTCCCGTTGCACGATGTTCCGACGGTCCGAGGCCGAAGGGCAGGAGCAGCGAGGCCGGTCTTGGGCAGCGAGAGGATGCAGGTCAGGGAGGAAGCAGCAGGTCTCAGGTAGCAGGCCCAGGGAAGTCCGTCAGCAAACGGTCCGTAGAGGAGGATCGGAAGGCAGGAAGCTCGTGTCGTGGAGAGAGATCAGTCTCCACGTAGAGATCCGTCTACACGTTGCGGTGAGAGATCAGTTGGCAGAGAACCCCTCAAGTCTGTCGTGGTGAGAGATAAGCCTCTCCCGTTGCCGTGGTTGTGGTGAAGGATCAGCTTCCACCGTTGTGGTTATTGGACCCTCTTTTATTCTCCATTTTCTGCTGCCTACGTGACATTCCTGGGTGCCTGAGCAAGAGTCCTGTGCATACCTCCTGAGATGGCCATTTTCCTTGAGATAAGTCCACACAAAAAGACCGCTTCCCGGCCATTAGCAGCAGCTTATCTCTCTCTCGATGCCCCTGGCCTTGTCCGCCAGGACCTGTCCATCAGTGTCCTCAAGACAAAAGATTTCTCTGCCTTTGCCCAGGACTTGCCTGGACTTGTTCCCCAGCAAACTTTGAGTCAATGATATAAAAGAATAGTCTCTTAC:A:chr01_20765055-chr01_20765940	1/1:NA:885:0,0:+-:.:DEL:svim_asm.DEL.8535:AACAAGCTGTCTCGCTCCAATTTATAGGAGGGAGAAGAGGTTCTTTGAAATACGTATGCCCGGCGTGAGATTAAGAAACAGCGGTTCAAATGTTGGTCCGACCAGTTTATTATAAATGTTAATAAGGGAGATGGGGAAAGGGGAGGACGGACGCTATTAAGGATTGGGGTGATGGGGAAGGGAAGGCGAGCGATAGAAAAGATAGAAAGAGGCAAGAATTGCGTAAAGCGGGGATAGTCACCACCAGGATCCGGCAGCAGTCCCGTTGCACGATGTTCCGACGGTCCGAGGCCGAAGGGCAGGAGCAGCGAGGCCGGTCTTGGGCAGCGAGAGGATGCAGGTCAGGGAGGAAGCAGCAGGTCTCAGGTAGCAGGCCCAGGGAAGTCCGTCAGCAAACGGTCCGTAGAGGAGGATCGGAAGGCAGGAAGCTCGTGTCGTGGAGAGAGATCAGTCTCCACGTAGAGATCCGTCTACACGTTGCGGTGAGAGATCAGTTGGCAGAGAACCCCTCAAGTCTGTCGTGGTGAGAGATAAGCCTCTCCCGTTGCCGTGGTTGTGGTGAAGGATCAGCTTCCACCGTTGTGGTTATTGGACCCTCTTTTATTCTCCATTTTCTGCTGCCTACGTGACATTCCTGGGTGCCTGAGCAAGAGTCCTGTGCATACCTCCTGAGATGGCCATTTTCCTTGAGATAAGTCCACACAAAAAGACCGCTTCCCGGCCATTAGCAGCAGCTTATCTCTCTCTCGATGCCCCTGGCCTTGTCCGCCAGGACCTGTCCATCAGTGTCCTCAAGACAAAAGATTTCTCTGCCTTTGCCCAGGACTTGCCTGGACTTGTTCCCCAGCAAACTTTGAGTCAATGATATAAAAGAATAGTCTCTTAC:A:chr01_20765055-chr01_20765940	1/1:NA:885:0,0:+-:.:DEL:svim_asm.DEL.3712:AACAAGCTGTCTCGCTCCAATTTATAGGAGGGAGAAGAGGTTCTTTGAAATACGTATGCCCGGCGTGAGATTAAGAAACAGCGGTTCAAATGTTGGTCCGACCAGTTTATTATAAATGTTAATAAGGGAGATGGGGAAAGGGGAGGACGGACGCTATTAAGGATTGGGGTGATGGGGAAGGGAAGGCGAGCGATAGAAAAGATAGAAAGAGGCAAGAATTGCGTAAAGCGGGGATAGTCACCACCAGGATCCGGCAGCAGTCCCGTTGCACGATGTTCCGACGGTCCGAGGCCGAAGGGCAGGAGCAGCGAGGCCGGTCTTGGGCAGCGAGAGGATGCAGGTCAGGGAGGAAGCAGCAGGTCTCAGGTAGCAGGCCCAGGGAAGTCCGTCAGCAAACGGTCCGTAGAGGAGGATCGGAAGGCAGGAAGCTCGTGTCGTGGAGAGAGATCAGTCTCCACGTAGAGATCCGTCTACACGTTGCGGTGAGAGATCAGTTGGCAGAGAACCCCTCAAGTCTGTCGTGGTGAGAGATAAGCCTCTCCCGTTGCCGTGGTTGTGGTGAAGGATCAGCTTCCACCGTTGTGGTTATTGGACCCTCTTTTATTCTCCATTTTCTGCTGCCTACGTGACATTCCTGGGTGCCTGAGCAAGAGTCCTGTGCATACCTCCTGAGATGGCCATTTTCCTTGAGATAAGTCCACACAAAAAGACCGCTTCCCGGCCATTAGCAGCAGCTTATCTCTCTCTCGATGCCCCTGGCCTTGTCCGCCAGGACCTGTCCATCAGTGTCCTCAAGACAAAAGATTTCTCTGCCTTTGCCCAGGACTTGCCTGGACTTGTTCCCCAGCAAACTTTGAGTCAATGATATAAAAGAATAGTCTCTTAC:A:chr01_20765055-chr01_20765940
chr01	21485592	svim_asm.INS.8074	C	CTAAAATTTGTCCTTTTCTGGGTTGAATTCTGTACAAGAAAATATTTCCTTCTTCATGGAAAATATCAAGCCAGCTTGACGTGTGAGATGAACAAGGAAAACAAAGATACACATTAATGAGACCTCGTAGGTCAGCTTACTGTTGAGAAACTCATGGTCGCTGTTTTCAAAAACCTGCTGCTTTTTCAGCCCAAGCCATAGACTGCAAGG	.	PASS	SUPP=9;SUPP_VEC=111111111;SVLEN=209;SVTYPE=INS;SVMETHOD=SURVIVOR1.0.7;CHR2=chr01;END=21485592;CIPOS=0,0;CIEND=0,0;STRANDS=+-	GT:PSV:LN:DR:ST:QV:TY:ID:RAL:AAL:CO	1/1:NA:209:0,0:+-:.:INS:svim_asm.INS.1596:C:CTAAAATTTGTCCTTTTCTGGGTTGAATTCTGTACAAGAAAATATTTCCTTCTTCATGGAAAATATCAAGCCAGCTTGACGTGTGAGATGAACAAGGAAAACAAAGATACACATTAATGAGACCTCGTAGGTCAGCTTACTGTTGAGAAACTCATGGTCGCTGTTTTCAAAAACCTGCTGCTTTTTCAGCCCAAGCCATAGACTGCAAGG:chr01_21485592-chr01_21485592	1/1:NA:209:0,0:+-:.:INS:svim_asm.INS.2821:C:CTAAAATTTGTCCTTTTCTGGGTTGAATTCTGTACAAGAAAATATTTCCTTCTTCATGGAAAATATCAAGCCAGCTTGACGTGTGAAATGAACAAGGAAAACAAAGATACACATTAATGAGACCTCGTAGGTCAGCTTACTGTTGAGAAACTCATGGTCGCTGTTTTCAAAAACCTGCTGCTTTTTCAGCCCAAGCCATAGACTGCAAGG:chr01_21485592-chr01_21485592	1/1:NA:209:0,0:+-:.:INS:svim_asm.INS.2824:C:CTAAAATTTGTCCTTTTCTGGGTTGAATTCTGTACAAGAAAATATTTCCTTCTTCATGGAAAATATCAAGCCAGCTTGACGTGTGAGATGAACAAGGAAAACAAAGATACACATTAATGAGACCTCGTAGGTCAGCTTACTGTTGAGAAACTCATGGTCGCTGTTTTCAAAAACCTGCTGCTTTTTCAGCCCAAGCCATAGACTGCAAGG:chr01_21485592-chr01_21485592	1/1:NA:209:0,0:+-:.:INS:svim_asm.INS.4091:C:CTAAAATTTGTCCTTTTCTGGGTTGAATTCTGTACAAGAAAATATTTCCTTCTTCATGGAAAATATCAAGCCAGCTTGACGTGTGAGATGAACAAGGAAAACAAAGATACACATTAATGAGACCTCGTAGGTCAGCTTACTGTTGAGAAACTCATGGTCGCTGTTTTCAAAAACCTGCTGCTTTTTCAGCCCAAGCCATAGACTGCAAGG:chr01_21485592-chr01_21485592	1/1:NA:209:0,0:+-:.:INS:svim_asm.INS.8074:C:CTAAAATTTGTCCTTTTCTGGGTTGAATTCTGTACAAGAAAATATTTCCTTCTTCATGGAAAATATCAAGCCAGCTTGACGTGTGAGATGAACAAGGAAAACAAAGATACACATTAATGAGACCTCGTAGGTCAGCTTACTGTTGAGAAACTCATGGTCGCTGTTTTCAAAAACCTGCTGCTTTTTCAGCCCAAGCCATAGACTGCAAGG:chr01_21485592-chr01_21485592	1/1:NA:209:0,0:+-:.:INS:svim_asm.INS.2109:C:CTAAAATTTGTCCTTTTCTGGGTTGAATTCTGTACAAGAAAATATTTCCTTCTTCATGGAAAATATCAAGCCAGCTTGACGTGTGAGATGAACAAGGAAAACAAAGATACACATTAATGAGACCTCGTAGGTCAGCTTACTGTTGAGAAACTCATGGTCGCTGTTTTCAAAAACCTGCTGCTTTTTCAGCCCAAGCCATAGACTGCAAGG:chr01_21485592-chr01_21485592	1/1:NA:209:0,0:+-:.:INS:svim_asm.INS.6669:C:CTAAAATTTGTCCTTTTCTGGGTTGAATTCTGTACAAGAAAATATTTCCTTCTTCATGGAAAATATCAAGCCAGCTTGACGTGTGAGATGAACAAGGAAAACAAAGATACACATTAATGAGACCTCGTAGGTCAGCTTACTGTTGAGAAACTCATGGTCGCTGTTTTCAAAAACCTGCTGCTTTTTCAGCCCAAGCCATAGACTGCAAGG:chr01_21485592-chr01_21485592	1/1:NA:209:0,0:+-:.:INS:svim_asm.INS.7491:C:CTAAAATTTGTCCTTTTCTGGGTTGAATTCTGTACAAGAAAATATTTCCTTCTTCATGGAAAATATCAAGCCAGCTTGACGTGTGAGATGAACAAGGAAAACAAAGATACACATTAATGAGACCTCGTAGGTCAGCTTACTGTTGAGAAACTCATGGTCGCTGTTTTCAAAAACCTGCTGCTTTTTCAGCCCAAGCCATAGACTGCAAGG:chr01_21485592-chr01_21485592	1/1:NA:209:0,0:+-:.:INS:svim_asm.INS.3220:C:CTAAAATTTGTCCTTTTCTGGGTTGAATTCTGTACAAGAAAATATTTCCTTCTTCATGGAAAATATCAAGCCAGCTTGACGTGTGAGATGAACAAGGAAAACAAAGATACACATTAATGAGACCTCGTAGGTCAGCTTACTGTTGAGAAACTCATGGTCGCTGTTTTCAAAAACCTGCTGCTTTTTCAGCCCAAGCCATAGACTGCAAGG:chr01_21485592-chr01_21485592
chr01	22351830	svim_asm.INS.8080	T	TATCCAAAGAAGAACAAAAAATGGTTTAATTTCCATGCAAAGCAAATGAGTTCAGGCTTAAAAATAGGATTTAGAAGCTTAGGAGGAGTAAGTA	.	PASS	SUPP=9;SUPP_VEC=111111111;SVLEN=93;SVTYPE=INS;SVMETHOD=SURVIVOR1.0.7;CHR2=chr01;END=22351830;CIPOS=0,0;CIEND=0,0;STRANDS=+-	GT:PSV:LN:DR:ST:QV:TY:ID:RAL:AAL:CO	1/1:NA:93:0,0:+-:.:INS:svim_asm.INS.1609:T:TATCCAAAGAAGAACAAAAAATGGTTTAATTTCCATGCAAAGCAAATGAGTTCAGGCTTAAAAATAGGATTTAGAAGCTTAGGAGGAGTAAGTA:chr01_22351830-chr01_22351830	1/1:NA:93:0,0:+-:.:INS:svim_asm.INS.2828:T:TATCCAAAGAAGAACAAAAAATGGTTTAATTTCCATGCAAAGCAAATGAGTTCAGGCTTAAAAATAGGATTTAGAAGCTTAGGAGGAGTAAGTA:chr01_22351830-chr01_22351830	1/1:NA:93:0,0:+-:.:INS:svim_asm.INS.2832:T:TATCCAAAGAAGAACAAAAAATGGTTTAATTTCCATGCAAAGCAAATGAGTTCAGGCTTAAAAATAGGATTTAGAAGCTTAGGAGGAGTAAGTA:chr01_22351830-chr01_22351830	1/1:NA:93:0,0:+-:.:INS:svim_asm.INS.4099:T:TATCCAAAGAAGAACAAAAAATGGTTTAATTTCCATGCAAAGCAAATGAGTTCAGGCTTAAAAATAGGATTTAGAAGCTTAGGAGGAGTAAGTA:chr01_22351830-chr01_22351830	1/1:NA:93:0,0:+-:.:INS:svim_asm.INS.8080:T:TATCCAAAGAAGAACAAAAAATGGTTTAATTTCCATGCAAAGCAAATGAGTTCAGGCTTAAAAATAGGATTTAGAAGCTTAGGAGGAGTAAGTA:chr01_22351830-chr01_22351830	1/1:NA:93:0,0:+-:.:INS:svim_asm.INS.2116:T:TATCCAAAGAAGAACAAAAAATGGTTTAATTTCCATGCAAAGCAAATGAGTTCAGGCTTAAAAATAGGATTTAGAAGCTTAGGAGGAGTAAGTA:chr01_22351830-chr01_22351830	1/1:NA:93:0,0:+-:.:INS:svim_asm.INS.6682:T:TATCCAAAGAAGAACAAAAAATGGTTTAATTTCCATGCAAAGCAAATGAGTTCAGGCTTAAAAATAGGATTTAGAAGCTTAGGAGGAGTAAGTA:chr01_22351830-chr01_22351830	1/1:NA:93:0,0:+-:.:INS:svim_asm.INS.7498:T:TATCCAAAGAAGAACAAAAAATGGTTTAATTTCCATGCAAAGCAAATGAGTTCAGGCTTAAAAATAGGATTTAGAAGCTTAGGAGGAGTAAGTA:chr01_22351830-chr01_22351830	1/1:NA:93:0,0:+-:.:INS:svim_asm.INS.3226:T:TATCCAAAGAAGAACAAAAAATGGTTTAATTTCCATGCAAAGCAAATGAGTTCAGGCTTAAAAATAGGATTTAGAAGCTTAGGAGGAGTAAGTA:chr01_22351830-chr01_22351830
chr01	23239777	svim_asm.INS.8087	A	AACAGTGCTGTAACTGCTAGACTCTAACATCACATCTCGTTTAGTTTTCAAATACCAGTTGACTAGAAAATATCGAGAAGATTTGAGGTCACTTTTAAGTCTTAAAATCATGTTGTGATCTTTAGATACAAGACTCTAAATATGGTCAAAGTAACAAATGTAATTTTGGATAGGAGCCAAAATAAACAGATAAACTGTTCAAGTTTTTCCAACACTTCAATCATAACTTGAACTACATTTGCAGTTGATTTGTGAGAGGAACAAACTAATTATCTGTCAGATTTAGTAGGCACTTGTGATTGTACAAGAATTTAAAATATTATTTACTTTTTTTCTCCTTCTTCAAATCCTAGCTCTTATGGCATGGCAGCAACACACTAAAAGGACCAAAAAACTTTCCAAAATTATATGTATTGGTTATATTTAATATTAAGTAAATAAATAAAAATATTTATTTTTTGGTATCTCCATTATGTTTATTTCCTATATGGTGTTAGAAGTATTAAATTCATTTAAAATTATTTGAAAGTTAATATTTCTTTCTTTTTCCTTAATAAGAACAGTTCCGGGATTGAAGTACATACAGATTTCATTAACATTTAATAAATAAATGCCTGACCAGTAAGAACTCCCATTTGCTCATAAAGATATAAAAGGTAAAAAGAAAAATCTCAGCTTCCTAAATTCACTGTTCATTGTTAATTATAAACAATAGCTTACTAGCCCTCCAAAATGTACTTTCTTTTCTACTCTCTACTGACCAGTTTCTGTTATCTTTTGCTATATACACCAGGATACACTATACAGTGTAGTCAATAGTTTTTCAATTACATTGTTTGCCTAGAAAAACGGAAGACCAAAATACTGTCGGAGAATTATAATTTGGAAAAAAGAATGCAAACAAACATTATCAAACTTCATAGGAGTAAATAATTAAAAAGAAAGATAAATTTGTATGTGAATTTGTTAAATTTGTATGTAAATTTGAATTTCAGGTTTCGCTGTTTCCTCTAGGACATGAAACACAACTAAAAACAAAAACAAAAACAAAACACCAGAAACTTGTACCTCAGGAAAGTATAAGCAAAATCTGAAACTATATGCAGCCATATAAAATGAATATCCATGCAGGAGAACCCATTTGCATGAAAACAAGCTAAAATTTGCAAAATAAGTAAACAAACAAACAAATAAATAAATAGCAAGCTTGTGACTTGAAGACTCCAAAACTTTGGGTTCTGGCAAAGAAAATAGGTGTCTAGGTATCATTAATAGGTATCCAGCTGGGCTGGTTTTAAAGAACAAAAGATACACCTCCTCCATAATGCAAACCAAGAAAGACTACTGCAACAGTCTCTAAACTTATGATCGAAGAATCACAATGAGAAAACACATATCCCCTGGAAATGTCTATTTCCTGTCTGCTACAGCTGCAAAGTCATGAGTTTTCTTCCAGCCTAGCTTTCTAATTGGTAACTTTCAGTAACTTCCCTAGTTAAGCAATCTTTTCTGTCTACTTGGATGGACTACATCATTTATTTCCTTAGCTATTAAGAGCAGTCTGTAAACCAGATCTCTGCTGCCTTACCGGACAAGCAAACAGTCTGCAAAAGGGCCTGATTAACTCATTATGACAGGATAAATCCAGCCTTTTCTTCAACTGCCCGCAGTTTTTCTGAAATGACATAGTAAACTGTATATAAGCAAGTTAAACATCCATATCTTTATCCACTGTCTTTGCCTGGGTTCCATCTACAGTAAATGACAAGAGATGAATTTTGCAAGATGTCTCAGAATATTTACAATAGACACACACCCTGAAATTTCTCCTGAAGGGATCCTGCCTTATTTGCTGACTATGGAGGCATTTAGGAAAAACTCCTTTCCCTGGTAAATATTAGCTTCATGGATTCCCCTACCAGTCTCTGCCTATGGACCTAGGAGCCACTGTTGATTTCTTTCTCTACTGATGTTATACAGTGGGGGGATCTGTGCGCTGATAAGCTGACTGCTATATTGAGAAAACTGAAGGCTTCTTTACAAATACTACATCAAATATTTAAACTAAATTTAGCATGGAACAAGCTAGTTATTCTATCCAAAGTCCTGTCTCAATGTACACTGAAAACTTCAGTTACTGTCATCGCATCTGTAATACAGAAAACTATGAGACTGTATGATTAAAAACTTTAATTAGTTACAAGCAAAAAGACAATAAAAGGAATATAAATAGCATATTGTAATTGAGTAGTAATGCTAGTCTTGAAAAAAATGTAACATATTCTTCTAGTGGTTAGATGACCGAAAGTACGGACTTACCTCTTTCCATGCACACATACAATGTTCACGATTCATTTATTAGGGTTACAGGTCAACAGATTGGAATACTGTTAAAACAAAGATTAAATAAATTAAAAAGCTTAAAAATATTTATTAATAACTTATTAAAAATAACTGAAATGGAAAGAAGTTATGATGCTAGGTTTAAAACTCAGACTGCTGACAGTGAAAACCTTTTTTTATTTTTGTTTCTGATACAGATTTTCTACATGATATTCTTGGCAGATCCTAGAAAAAACCTTATTCCTACCGCAAATCAACCAGCTTGGTGACACAATGCCAGCTGTGAATTTAGTATCCTTCTCTAAGTGTTTCTAAAATGCTGTTCAGTAACAGAAGAACAGATAGCATAGTAAGGAAGAAACAGATTATTTAACTGGAGTTTTGTTATGGGTTGTTATAGCTTGGAGTAGTACTGATTCTGACATTTGACACTACTTCCTACACACTCGGTGTATAAATAATGCTTATGCTCCATTTAGGATACTCAGTAGTCGAGATTAGATTCCCCTATAACAGCAAATTAATTGTCTAATTTGTCACTGGAAATTACATTGACTGTTACTCCAGGAAAACCGAAGAGAAAACAAAAAACCCTGACAAACAACCCTGGAATACAGGTCTTCTTACCCTATTACTATTTCTTCTAGGGAAAAATTGAGAAATGCCACTGATACCATAAAAACTGGAGTGAGCTCCTGCTAACTTCACAAAGCTGCCTTGTCTATGGAGTCTGTGAAGTTTATAGATAGCCAATTAATTTGGAAATGATAGAGAAAAATAACAAATGCTTCACAAATAATGAAGAGCTTGCAGAGAATTTTTATCAGAGAGTAAAGACAGAACAGGGGGTAAAGGTTTTAAACTAAAACAAGACACGTTTGGATAAGATAGAAGGAATTAATTATTTGCTATGAGGTTGGTGAGACACTAGAACAGGTTGCTCAGATAAGCTGTGGAGGGTAATGAGCACTCTGAGAAAGCAGCTTACCTCCTCTTCATGAAGATGCCTAAAGTACTCGGATCATAGCATGGATGATGGCATCAGTGGACAAAGGAAGGGGAACTGATATCATCTACCAGGACTTCTGCAAGGCATTTGACATAGTCTTGCATTACATCCTTATCACTGAGTTGGGTTTGTTCAGCCTGGAGAAGAGAAGGCACTGGTTACACCTCATTGTATCCTTCAAGTACTTGAAGGCAGCTTACGAGAAGGAGAGGGAGTGACTTGTTATTTGTTCTGATAGTGATAGAACAAGGGGGAATGGTTTTAAACTAAAAGAGGGTAGATTTAGGTTAGATGTTAGGTTGAAATTCAAGGCCAGGTAGAATGGGACCCTAGGAAACCTGATCTGGTGGGTGGCAACCCTTCTTATAGCATGAAAGTTGGATCTGGATGATCTTTAAGGTCCCTTCTAACTTAAGCCATTCTATGATTCAGTGTTCACATCTTAAACATTGCTATGTATCTCTGATATTTGTTAATGATGTCTGAGGTGACATTCAAGTTCATATAGATTCCATACAGACATTCCTCTCTTTTCAAACCTGACAAAGTTTGTTTATCTCATTCTTTTTAAGTAAAATCTTATTGATGTTATTCCTGTAGCTTCAACATTAATTTTAACTTTTATCTTAGCTTTACTTTCCACACTAATGTTAGTTAATTACATTTAATTTATTGACTGTCTCTTTTAGACTGATCATTGTGTTAGCTTCAGAATTCATACAAAGTAAAAACAGAGATTCAATAGGCAATTTCATAGCCTAATTAAAGACTTAAATGGTTATAAGTTAGATTATGAATATATAGATATTCTTTCTCTGGCCCAGCTTTCAGTTATCCTTTCAAAGACCTGGATAACATTTTCCCTTTAAAAAAAAAAAAAAAAAAAAAAGAAAAGAAATAAAAAATTACATCACCTTTAAAAAATAGTCTAGCAGTTACAAATGAGAAGCTATTGTGTAAGAGATGGGTATCACTGCCTTCTAGAAAAGAGGAACTACAGACAGGCTGAAATGCGTAGTACATCAGCCTACTCTTCTTCCTGGAATTTATAATTGAGGAGCCAATAAGGAAAGGTTCTCTCTCTGCTTATAGGCAGCAGCCTTTGGAGGAGGTGGATAGACAAAGCTTATATTAAAACTGAATGTGGTGATACAAGAAGGTCAGAGTGTACACACTAAAAAGCACCTATGCACAAAATCCAACCTTATTTTTCTGGACCTGGCCTGTGCAAATTTCTGCAGCAGTCAATGGAAAGAGAGTTTCCTTCAGAGACAATTCAGGGTGGAAAATTACTGTTGAGAGTTCTGACTCCCTTCTAGAAGGAGTCCATCCCTCATGTGGCCAGAAGGACCCCTGAGAAAACAAGTTCTTAGAGAAATTTCCAAATTCTTGGTGGTTATACAACAGCCAAAAGTGAGTGGCTTTTTCAGTAACTGCTTTAGACTTAATTGTTAAATCTCAACAAGCCCCACTTCATGTCTTTTTTTTTTTTTCTTTGGATCTAACCCAGAAAACGTTCCTCAAAGCATGAGAGAAAATCTTTGAGCACAGTTATCTCATTAAGCACCAACTTGCCAGGGTTTAAGTTCAGAAATATTAGTCTGATGTTCTTTCATCTGCATAAATATATTTCTACAGGACATTTGGCCTTTTTCATTCCCCCAGTTTTCTAATAAAGATTGAACTTCACAAGAACAGAGAAGGGCAGAGGATCTGATTGAGAAAAGAGAGTAACACTGGAAGAGAAACTTTTTCTATAAATTAAATATCTCTGACTCAGATTGTTATATATATGATATCAAGAGGAGAATGATTGACATTGCAAAAAGAGAAAGAGACAGAAACACCTCCAGAATACCACACTATTCACTTGCTATTTTAAATTATATGAACATTATTGATTTAGTTAAGAAACACCCTTAGAAAAAGATGTGCACTGAAAATGACCAGAAGTTATCAGCGATATTTCATACTGCAATTATTTTTCGTGTTAAAAATATGCTTTTCATTACTTTTAGAGCCAGGTATTTCTACTCTGGCAGAAAAATAGAGAACTGCTTGGACCTATTCCTTACATCTGTACTATTTGTTCCCAAACATATGTTCATTCAAACATGTAGCTATCAATCCAGTTTTTTTGCAATCACAGTAAGAACATCAGTCCTTCATTATGATGGGGCCTTTTGTAAGGCAGATGGATAATTTCAGTGTATGTGCTCAGAACCCAAATCTTAAAGGTTCTTGTTTTCTCTTCCTTTAAAATTGTACATTAGAAAATTTCTAATAAGTTTAACTCTTCAATTTCTTCTTCTTCTTCTTCTTCTTCTTCTTTTGGACAGATTTACTTGCCTGGTGATAGTGGTAGAGCTCAACAGAAAGCTTAAGAAGTTCAAAATTACACTGGACCATTAGCTGTGAAGAAAAAAATCAAGTTGGGGAAAACATGAACATTTGTAATGCACTTGGTTTTAACCCTTTCTGGTAGTCATGGATTTTTCTAAGAATGAGGTAGTTAAAATGAACTCTTATAATTTATACTGAAAATAATTAAGCCAGAAAATGACTAAAAAAAGCATATTAGCATTTGCAAAGCTATAATTTACTTGTGGTTCACTGACATCTGCAGCCAAGTACCCACACTTGTTCTCTCCTCCTCATTTCCCCTTAGATGGGGAAGAAAGTAGGAGGAACAGAAGCAAGAAAGATCGTGGGTAAAGATGAAGAAGGCAAAACAGTCATCTATTACTGTCATAATACTGGGTAAAACAGATTCAGCTTGGGAAATTTGGCTTAATCTATTGTCATTTAACATAACTAGTTACTGATTCATGTATTTAGAAAAACAAAAACAAAAACATTTCCTCCCCATTTCTCCAGTTTTTTTGTTTTGTTTTGTTTTGTTTTCACTCCAGACAGCTCTCCTTCCCCCTTCCTTGTTTCCGCTCCCTCTGTTTTTACTGCAGGCTACACTTGATCACTTCAGTGATGTGATGGGTGGGGTGAGACTGGGATCAAAAGAGTGTAGTTTGTTTTCACCACTTGTCGTTTCTCACCATGCTCTTTAGCTGCACCTTCCTTATTACCTTTGCACTGGCATGAGTACTTCACAGCTGTAGTATCTGCTGCAGCATGTGCTTACCCGTGGGCCACAGTCTCTCTGGAGGTGTTACCAGCTCCAATGGGGGCTATCTCCTACTGCTCCGGCTAAGTTTTTCCTTTTTATCAGTGTTTTTTCTCCTTTTCTAAAGATCTTTTCATAAAGGAGCCACCAGCTTCACTGATTGGCTCAGCTGTGCCCTGTGGCATGTTTGCTGATGCCAGCTATGTCTGGCATGGTACATCCCCTGGCTTCTTCTCACAGAGGCCATTCCAGCAGCTTCTCCATTTCAAAAATCTTACACTTTAGGCCCAATGCTGTGTAATATGCTGTCTTTTTTTCACAACTACAAAAAAGGTACTTCTAACAGTCTCAGTGAAAGATGACAAAGTGCCCACTCAGTAACTGTTCATGGAGTAACAGCCTCGGATTTTAAGTCATATGGGAAGAGAATAAATGAGATGAAATAAGTAAGAGAGGAGAAGGAGTAGGAACGACATGAGATAACAGTAATGGTGAATCTATAAGAATTTCATACTGCAGGTGATCTGTTACATTTATTCAAAACCTAACATATCATGAATCTATTTAAAAAGCACCTGAATTGTGTTGCTTCTATGACATTGCAGAACAGTGTTAAAGTAACTCGACAGCAAGGTAACTTAGCTCATGGGTCATTGAAATTCTCAGCATTTCTACCCCAGTTAATGCCTGAAGAATTATTTTGCCCACTTCAGGCAAGGTCCACTTCAGGGCCTTTGACTGAGTGGAGATACTGGGGACCACGGGCTTCAGGCATTGCTGCCTTTCCTCTGTAATTCAGTTTTCTCCTTTATGGCATCCCATAAAGTTCTTTTCCTCAACATGCAAATATATGAAGAATATTCCTTCACAGAATATTTATTGTCTGACTTAGAATTACAGCAGGAACACAACACAGGGGTTTGCTTCATTTTTGTTTGCTAGAGACATAAATGTGTCTGTAGGATTTTGTTCTTTGCAAAACTTAAATTTGTGATTTTCTATTTTAAAGAAGGGCTAATTGCTTCTTCATTCAGATTTCACCAAGCATAATACTCCTTCACAAGCTAATTCTAATTTCAAATGCAAAGTGCTAAACTAAGCCCTGCTCAACAATCAGTAAATTGTGATGCAACCATCAAAGAATACGGTCCCTACTCTTAGTTTCCCTGATGCCTCTCAGTTGTGTAGAGGCTGTCATTATATATAGTGGGAATGTAATTGAACCAGTGCATGGTGGCGGAAAATTAGAGCCCTGATGGTGAAATAAGAGCTGATACAATTTTGCAGCAGATACCAGCACTATTCAAATCTCATGTTATAGGAAGGTAATTGCCAGGATTGATGGAGGATGCGCAAATGTATACTGAAGCCCCTTCAACTTACCATGTTTGATATTCACTCTTTAAACAGAACTTTTATATCTGGGGTCTCTCAGAACTGCTGACGCATTCCTCCTAGATAAAATTATTTTCTGCAGTGACACTGAGAATCATCACAGTGCTTCACTGAGCACTCAGAATGTTTGGGGATATTTGCCCAAATATGGGGATTCTTTCACATTGCATAATTAC	.	PASS	SUPP=9;SUPP_VEC=111111111;SVLEN=8577;SVTYPE=INS;SVMETHOD=SURVIVOR1.0.7;CHR2=chr01;END=23239777;CIPOS=0,9;CIEND=0,808;STRANDS=+-	GT:PSV:LN:DR:ST:QV:TY:ID:RAL:AAL:CO	1/1:NA:8850:0,0:+-:.:INS:svim_asm.INS.1625:A:AACAGTGCTGTAACTGCTAGACTCTAACATCACATCTCGTTTAGTTTTCAAATACCAGTTGACTAGAAAATATCGAGAAGATTTGAGGTCACTTTTAAGTCTTAAAATCATGTTGTGATCTTTAGATACAAGACTCTAAATATGGTCAAAGTAACAAATGTAATTTTGGATAGGAGCCAAAATAAACAGATAAACTGTTCAAGTTTTTCCAACACTTCAATCATAACTTGAACTACATTTGCAGTTGATTTGTGAGAGGAACAAACTAATTATCTGTCAGATTTAGTAGGCACTTGTGATTGTACAAGAATTTAAAATATTATTTCCTTTTTTTCTCCTTCTTCAAATCCTAGCTCTTATGACATGGCAGCAACACACTAAAAGGACCAAAAAACTTTCCAAAATTATATCTATTGGTTATATTTAATATTAAGTAAATAAATAAAAATATTTATTTTTTGGTATCTCCATTATGTTTATTTCCTATATGGTGTTAGAAGTATTAAATTCATTTAAAATTATTTGAAAGTTAATATTTCTTTCTTTTTCCTTAATAAGAACAGTTCCGGGATTGAAGTACATACAGATTTCATTAACATTTAATAAATAAATGCCTGACCAGTAAGAACTCCCATTTGCTCATAAAGATATAAAAGGAAAAAAGAAAAATCTCAGCTTCCTAAATTCACTGTTCATTGTTAATTATAAACAATAGCTTACTAGCCCTCCAAAATGTACTTTCTTTTCTACTCTCTACTGACCAGTTTCTGTTATCTTTTGCTATATATACCAGGATACACTATACAGTGTAGTCAATAGTTTTTCAATTACATTGTTTGCCTAGAAAAACGGAAGACCAAAATACTGTCGGAGAATTATAATTTGGAAAACAGAATGCAAACAAACATTATCAAACTTCATAGGAGTAAATAATTAAAAAGAAAGATAAATTTGTATGTGAATTTGTTAAATTTGTATGTAAATTTGAATTTCAGGTTTCGCTGTTTCCTCTAGGACATGAAACACAACTAAAAACAAAAACAAAAACAAAACACCAGAAACTTGTACCTCAGGAAAGTATTAGCAAAATCTGAAACTATATGCAGCCATATAAAATGAATATCCATGCAGGAGAACCCATTTGCATGAAAACAAGCTAAAATTTGCAAAATAAGTAAACAAACAAACAAATAAATAAATAGCAAGCTTGTGACTTGAAGACTCCAAAACTTTGGGTTCTGGCAAAGAAAATAGGTGTCTAGGTATCATTAATAGGTATCCAGCTGGGCTGGTTTTAAAGAACAAAAGATACACCTCCTCCATAATGCAAACCAAGAAAGACTACTGCAACAGTCTCTAAACTTATGATCGAAGAATCACAATGAGAAAACACATATCCCCTGGAAATGTCTATTTCCTGTCTGCTACAGCTGCAAAGTCATGAGTTTTCTTCCAGCCTAGCTTTCTAATTGGTAACTTTCAGTAACTTCCCTAGTTAAGCAATCTTTTCTGTCTACTTGGATGGACTACATCATTTATTTCCTTAGCTATTAAGAGCAGTCTGTAAGCCAGATCTCTGCTGCCTTACCGGACAAGCAAACAGTCTGCAAAAGGGCCTGATTAACTCATTATGACAGGATAAATCCAGCCTTTTCTTCAACTGCCCACAGTTTTTCTGAAATGACATAGTAAACTGCATATAAGCAAGTTAAACATCCATATCTTTATCCACTGTCTTTGCCTGGGTTCTATCTACAGTAAATGACAAGAGATGAATTTTGCAAGATGTCTCAGAATATTTACAATAGACACACACCCTGAAATTTCTCCTGCAGGGATCCTGCCTTATTTGCTGACTATGGAGGCATTTAGGAAAAACTCCTTTCCCTGGTAAATATTAGCTTTATGGATTCCCCTACCAGTCTCTGCCTATGGACCTAGGAGCCACTGTTGATTTCTTTCTCTACTGATGTTATACAGTGGGGGGATCTGTGCGCTGATAAGCTGACTGCTATATTGAGAAAACTGAAGGCTTCTTTACAAATACTACATCAAATATTTAAACTAAATTTAGCATGGAACAAGCTAGTTATTCTATCCAAAGTCCTGTCTCAATGTACACTGAAAACTTCAGTTACTGTCATCGCATCTGTAATACAGAAAACTATGAGACTGTATGATTAAAAACTTTAATTAGTTACAAGCAAAAAGACAATAAAAGGAATATAAATAGCATATTGTAATTGAGTAGTAATGCTAGTCTTGAAAAAAATGTAACATATTCTTCTAGTGGTTAGATGACCGAAAGTACGGACTTACCTCTTTCCATGCACACATACAATGTTCACGATTCATTTATTAAGGTTATAGGTCAACAGATTGGAATACTGTTAAAACAAAGATTAAATAAATTAAAAAGCTTAAAAATATTTATTAATAACTTATTAAAAATAACTGAAATGGAAAGAAGTTATGATGCTAGGTTTAAAACTCAGACTGCTGACAGTGAAAACCTTTTTTTATTTTTGTTTCTGATACAGATTTTCTACATGATACTCTTGGCAGATCCTAGAAAAAACCTTATTCCTACCGCAAATCAACCAGCTTGGTGACACAATGCCAGTTGTGAATTTAGTATCCTTCTCTAAGTGTTTCTAAAATGCTGTTCAGTAACAGAAGAACAGATAGCATAGTAAGGAAGAAACAGATTATTTAACTGGAGTTTTGTTACGGGTTGTTATAGCTTGGAGTAGTACTGATTCTGACATTTGACACTACTTCCCACACACTCGGTGTATAAATAATGCTTATGCTCCATTTAGGATACTCAGTAGTCGAGATTAGATTCCCCTATAACAGCAAATTAATTGTCTAATTTGTCACTGGAAATTACATTGACTGTTACTCCAGGAAAACCAAAGAGAAAACAAAAAACCCTGACAAACAACCCTGGAATACAGGTCTTCTTACCCTATTACTATTTCTTCTAGGGAAAAATTGAGAAATGCCACTGATACCATAAAAACTGGAGTGAGCTCCTGCTAACTTCACAAAGCTGCCTTGTCTATGGAGTCTGTGAAGTTTATAGATAGCCAATTAATTTGGAAATGATAGAGAAAAATAACAAATGCTTCACAAATAATGAAGAGCTTGCAGAGAATTTTTATCAGAGAGTAAAGACAGAACAGGGGGTAAAGGTTTTAAACTAAAACAAGACACGTTTGGATAAGATAGAAGGAATTAATTATTTGCTATGAGGTTGGTGAGACACTAGAACAGGTTGCTCAGATAAGCTGTGGAGGGTAATGAGCACTCTGAGAAAGCAGCTTACCTCCTCTTCATGAAGATGCCTAAAGTACTCGGATCATAGCATGGATGATGGCATCAGTGGACAAAGGAAGGGGAACTGATATCATCTACCAGGACTTCTGCAAGGCATTTGACATAGTCTTGCATCACATCCTTATCACTGAGTTGGGTTTGTTCAGCCTGGAGAAGAGAAGGCACTGGTTACACCTCATTGTATCCTTCAAGTACTTGAAGGCAGCTTACAAGAAGGAGAGGTAGTGACTTGTTATTTGTTCTGATAGTGATAGAACAAGGGGGAATGGTTTTAAGCTAAAAGAGGGTAGATTTAGGTTAGATGTTAGGTTGAAATTCAAGGCCAGGTAGAATGGGACCCTAGGAAACCTGATCTGGTGGGTGGCAACCCTTCTTATAGCATGAAAGTTGGATCTGGATGATCTTTAAGGTCCCTTCTAACTTAAGCCATTCTATGATTCAGTGTTCACATCTTAAACATTGCTATGTATCTCTGATATTTGTTAATGATGTCTGAGGTGACATTCAAGTTCATATAGATTCCATACAGACATTCCTCTCTTTTCAAACCTGCCAAAGTTTGTTTATCTCATTCTTTTTAAGTAAAATCTTATTGATGTTATTCCTGTAGCTTCAACATTAATTTTAACTTTTATCTTAGCTTTACTTTCCACACTAATGTTAGTTAATTACATTTAATTTATTGACTGTCTCTTTTAGACTGATCATTGTGTTAGCTTCAGAATTCATACAAAGTAAAAACAGAGATTCAATAGGCAATTTCATAGCCTAATTAAAGACTTAAATGGTTATAAGTTAGATTATGAATATATAGATATTCTTTCTCTGGCCCAGCTTTCAGTTATCCTTTCAAAGACCTGGATAACATTTTCCCTTAAAAAAAAAAAAAAAAAAAAGAAAGAAAGAAAAAATTACATCACCTTTAAAAAAATAGTCTAGCAGTTACAAATGAGAAGCTATTGTGTAAGAGATGGGTATCACTGCCTTCTAGAAAAGAAGAACTACAGACAGGCTGAAATGCGTAGTACATCAGCCTACTCTTCTTCCTGGAATTTATAATTGAGGAGCCAATAAGGAAAGGTTCTCTCCTGCCTCTGATACTTATAAACAAGAAGAAATGAGTCAGACAGCTTTGGATGCAGTGACTACAGGATAGTATTTAGGATCCCAAGAGGAAGGAATAGGGCAAAGAGCAGGAGCACAATCCCTCATTTCAAGAGAAAAGGCTTTGGGCTCTCCAAGAATCCATCCACTTGGAAGAATCCCATAGGATATATTCCTTGAGAGAAGGGAGCCCAGGAGAGCTAGTTGGTATTCAAGGATCATTTTGTCCAAGCTCAAGAAAGTTTCATAGTGATGAATAAGAAATCAAGCAAAGGCAAAATGCAGACTGCGTGGATGAAGTATACCAGACGTGAACACGGGCAAATTACCCAAACCAGAGTACAGAGTTGCAAGAACAGGACTAGGAAAGCAAGGCTTATCTGGAAATCTGGCAAAGGATGTAAAAGTCAACAAAAAAGGATTCTACAAGTACATATGATGAGTAGAGACAACATGTTCCCCTTGCTGAATGGGGCAAGAGATTTGGTGACAAATGACACAGAAAAGGCCCAAGGTATTCTATGTCATCTTTGCCTCTGCCTTTACTGTAAAACCCTGCATTAAGGAACCCTGAGATGAGAAGGTAAGTCTGGAAAAAGAAAGACTTATTTTCAGTGCAGGAGGACCAGATTAGGGAGCACTTATACAATCTGGATGTACACTGGAAGTTATGGAGATATTCAAAACCTGACTGGATGTGGTACCAGCTAACCTGCTCCAGCTGACCATGCTTAAGCAGGGAAATGGGACTAAGTGATCTCAAAAGATGCCTTTCAGCTTAAACAATTCTGTAATTCTGCTTATAGGCAGCAGCCTTTGGAGGAGGTGGATCGACAAAGCTTATATTAAAACTGAACTGTGGTGATACAACAAGGTCAGAGTGTACACGCTAAAAAGCACCTATGCACAAAATCCAACCTTATTTTTCTGGACCTGGTCTGTGCAAATTTCTGCAGCAGTCAATGGAAAGAGAGTTTCCTTCAGAGACAATTCAGGGTGGAAAATTACTGTTGAGAGTTCTGACTCCCTTCTAGAAGGAGTCCATCCCTCATGTAGCCAGAAGGACCCCTGAGAAAACAAGTTCTTAGAGAAATTCCCAAATTCTTGGTGGTTATACAACAGCCAAAAGTGAGTGGCTTTTTCAGTAACTGCTTTAGACTTCATTGTTAAATCTCAACAAGCCCCACTTCATGTCTTTTTTTTTTTTGGATCTAACCCAGAAAACTTTCCTCAAAGCATGAGAGAAAATCTTTGAGCACAGTTATCTCATTAAGCACCAACTTGCCAGGGTTTAAGTTCAGAAATATTAGTCTGATGTTCTTTCATCTGCATAAATATATTTTTACAGGACATTTGGCCTTTTTCATTCCCCCAGTTTTCTAATAAAGATTGAACTTCACAAGAACAGAGAAGGGCAGAGGATCTGACTGAGAAAAGAGAGTAACACTGGAAGAGAAACTTTCTCTATAAATTAAATATCTCTGACTCAGATTGGTATATATATGATATCAAGAGGAGAATGATTGACATTGCAAAAAGAGAAAGAGACAGAAACACCTCCAGAATACCACACTATTCACTTGCTATTTTAAATTATATGAACATTATTGATTTAGTTAAGAAACACCCTTAGAAAAAGATGTGCACTGAAAATGACCAGAAGTCATCAGCGATATTTCATACTGCAATTATTTTTCGTGTTAAAAATATGCTTTTCATTACTTTTAGAGCCAGGTATTTCTACTCTGGCAGAAAAATAGAGAACTGCTTGGACCTATTCCTTACATCTGTACTATTTGTTCCCAAACATATGTTCATTCAAACATGTAGCTATCAATCCAGTTTTTTTGCAATCACAGTAAGAACATCAGTCCTTCATTATGATGGGGCCTTTTGTAAGGCAGATGGATAATTTCAGTGTATGTGCTCAGAACCCAAATCTTAAAGGTTCTTGTTTTCTCTTCCTTTAAAATTGTACATTAGAAGATTTCTAATAAGTTTAACTCTTCAATTTCTTCTTCTTCTTCTTCTTGTTCTTCTTCTTTTGGACAGATTTACTTGCCTGGTGATAGTGGTAGAGCTCAACAGAAAGCTTAAGAAGTTCAAAATTACACTGGAACATTAGCTGTGAAGAAAAAAATCAAGTTGGGGAAAACATGAACATTTGTAATGCACTTGGTTTTAACCCTTTCTGGTAGTCATGGATTTTTCTAAGAATGAGGTAGTTAAAATGAACTCTTATAATTTATACTGAAAATAATTAAGCCAGAAAATGACTAAAAAAAGCATATTAGCATTTGCAAAGCTATAATTTACTTGTGGTTCACTGACATCTGCAGCCAAGTACCCACACTTGTTCTCTCCTCCTCATTTCCCCTTAGATGGGGGAGAAAGTAGGAGGAACAGAAGCAAGAAAGATCGTGGGTAAAGATGAAGAAGGCAAAACAGTCATCTATTACTGTCATAATACTGGGTAAAACAGATTCAGCTTGGGAAATTTGGCTTAATCTATTGTCATTTAACATAACTAGTTACTGATTCATGTATTTAGAAAAACAAAAACAAAAACATTTCCTCCCCATTTCTCCAGTTTTTTTTGTTTTGTTTTGTTTTGTTTTCACTCCAGACAGCTCTCCTTCCCGCTTCCTTGTTTCCGCTCCCTCTGTTTTTACTGCAGGCTACACTTGATCACTTCAGTGATGTGATGGGTGGGGTGAGACTGGGATCAAAAGAGTGTAGTTTGTTTTCACCACTTGTCGTTTCTCACCATGCTCTTTAGCTGCACCTTCCTTATTACCTTTGCACTGGCATGAGTACTTCACAGCTGTAGTATCTGCTGCAGCATGTGCTTACCCGTGGGCCACAGTCTCTCTGGAGGTGTTACCAGCTCCACTGTGGGCTATCTCCTACTGCTCCGACTAAGTTTTTCCTTTTTATCAGTGTTTTTTCTCCTTTTCTAAAGATCTTTTCATAAAGGAGCCACCAGCTTCACTGTCTGGCTCAGCTGTGTCCTGTGGCATGTTTGCTGATGCCAGCTATGTCTGGCATGGTACATCCCCTGGCTTCTTCTCACAGAGGCCATTCCAGCAGCTTCTCCATTTCAAAAAGCTTACACTTTAGGCCCAATGCTGTGTAATATGCTGTCTTTTTTCACAACTACAAAAAAGGTACTTCTAACAGTCTCAGTGAAAGATGACAAAGTGCCCACTCAGTAACTGTTCATGGAGTAACAGCCTTGGATTTTAAGTCATATGGGAAGAGAATAAATGAGATGAAATAAGTAAGAGAGGAGAAGGAGTAGGTACGACATGAGATAACAGTAATGGTGAATCTATAAGAATTTCATACTGCAGGTGATCTGTTACATTTATTCAAAACCTAACATATCATGAATCTATTTAAAAAGCACCTGAATTGTGTTGCTTCTATGACATTGCAGAACAGTGTTAAAGTAACTCGACAGCAAGGTAACTTAGCTCATGGGCCATTGAAATTGTCAGCATTTCTACCCCAGTTAATGCCTGAAGAATTATTTTGCCCACTTCAGGCAAGGTCCACTTCAGGGCCTTTGACTGAATGGAGATACTGGGGACCACGGGCATCAGGCATTGCTGCCTTTCCTCTGTAATTCAGTTTTCTCCTTTATGGCATCCCATAAAGTTCTTTTCCTCAACATGCAAATATATGAAGAATATTCCTTCACAGAATATTTATTGTCTGACTTAGAATTACAGCAGGAACACAACACAGGGGTTTGCTTCATTTTTGTTTGCTAGAGACATAAATGTGCCTGTAGGATTTTGTTCTTTGCAAAACTTAAATTTGTGATTTTCTATTTTAAAGAAGGGCTAATTGCTTCTTCATTCAGATTTCACCAAGCATAATACTCCTTCACAAGCTAATTCTAATTTCAAATGCAAAGTGCTAAACTAAACCCTGCTCAACAATCAGTAAATTGTGATGCAACCATCAAAGAATACGGTCCCTACTCTTAGTTTCCCTGATGCCTCTCAGTTGTGTAGAGGCTGTCATTATATATAGTGGGAATGTAATTGAACCAGTGCATGGTGGCGGAAAATTAGAGCCCTGATGGTGAAATAAGAGCTGATACAATTTTGCAGCAGATACCAGCACTATTCAAATCTCATGTTATAGGAAGGTAATTGCCAGGATTGATGGAGGATGCGTAAATGTATACTGAAGCCCCTTCAACTTACCATGTTTGATATTCACTCTTTAAACAGAACTTTTATATCTGGGGTCTCTCAGAACTGCTGACGCATTCCTCCTAGATAAAATTATTTTCTGCAGTGACACTGAGAATCATCACAATGCTTCACTGAGCACTCAGAATGTTTGGGGATATTTGCCCAAATATGGGGATTCTTTCACATTGCATAATTAC:chr01_23239777-chr01_23239777	1/1:NA:8847:0,0:+-:.:INS:svim_asm.INS.2835:A:AACAGTGCTGTAACTGCTAGACTCTAACATCACATCTCGTTTAGTTTTCAAATACCAGTTGACTAGAAAATATCGAGAAGATTTGAGGTCACTTTTAAGTCTTAAAATCATGTTGTGATCTTTAGATACAAGACTCTAAATATGGTCAAAGTAACAAATGTAATTTTGGATAGGAGCCAAAATAAACAGATAAACTGTTCAAGTTTTTCCAACACTTCAATCATAACTTGAACTACATTTGCAGTTGATTTGTGAGAGGAACAAACTAATTATCTGTCAGATTTAGTAGGCACTTGTGATTGTACAAGAATTTAAAATATTATTTACTTTTTTTCTCCTTCTTCAAATCCTAGCTCTTATGGCATGGCAGCAACACACTAAAAGGACCAAAAAACTTTCCAAAATTATATGTATTGGTTATATTTAATATTAAGTAAATAAATAAAAATATTTATTTTTTGGTATCTCCATTATGTTTATTTCCTATATGGTGTTAGAAGTATTAAATTCATTTAAAATTATTTGAAAGTTAATATTTCTTTCTTTTTCCTTAATAAGAACAGTTCCGGGATTGAAGTACATACAGATTTCATTAACATTTAATAAATAAATGCCTGACCAGTAAGAACTCCCATTTGCTCATAAAGATATAAAAGGTAAAAAGAAAAATCTCAGCTTCCTAAATTCACTGTTCATTGTTAATTATAAACAATAGCTTACTAGCCCTCCAAAATGTACTTTCTTTTCTACTCTCTACTGACCAGTTTCTGTTATCTTTTGCTATATACACCAGGATACACTATACAGTGTAGTCAATAGTTTTTCAATTACATTGTTTGCCTAGAAAAACGGAAGACCAAAATACTGTCGGAGAATTATAATTTGGAAAAAAGAATGCAAACAAACATTATCAAACTTCATAGGAGTAAATAATTAAAAAGAAAGATAAATTTGTATGTGAATTTGTTAAATTTGTATGTAAATTTGAATTTCAGGTTTCGCTGTTTCCTCTAGGACATGAAACACAACTAAAAACAAAAACAAAAACAAAACACCAGAAACTTGTACCTCAGGAAAGTATAAGCAAAATCTGAAACTATATGCAGCCATATAAAATGAATATCCATGCAGGAGAACCCATTTGCATGAAAACAAGCTAAAATTTGCAAAATAAGTAAACAAACAAACAAATAAATAAATAGCAAGCTTGTGACTTGAAGACTCCAAAACTTTGGGTTCTGGCAAAGAAAATAGGTGTCTAGGTATCATTAATAGGTATCCAGCTGGGCTGGTTTTAAAGAACAAAAGATACACCTCCTCCATAATGCAAACCAAGAAAGACTACTGCAACAGTCTCTAAACTTATGATCGAAGAATCACAATGAGAAAACACATATCCCCTGGAAATGTCTATTTCCTGTCTGCTACAGCTGCAAAGTCATGAGTTTTCTTCCAGCCTAGCTTTCTAATTGGTAACTTTCAGTAACTTCCCTAGTTAAGCAATCTTTTCTGTCTACTTGGATGGACTACATCATTTATTTCCTTAGCTATTAAGAGCAGTCTGTAAACCAGATCTCTGCTGCCTTACCGGACAAGCAAACAGTCTGCAAAAGGGCCTGATTAACTCATTATGACAGGATAAATCCAGCCTTTTCTTCAACTGCCCGCAGTTTTTCTGAAATGACATAGTAAACTGTATATAAGCAAGTTAAACATCCATATCTTTATCCACTGTCTTTGCCTGGGTTCCATCTACAGTAAATGACAAGAGATGAATTTTGCAAGATGTCTCAGAATATTTACAATAGACACACACCCTGAAATTTCTCCTGCAGGGATCCTGCCTTATTTGCTGACTATGGAGGCATTTAGGAAAAACTCCTTTCCCTGGTAAATATTAGCTTCATGGATTCCCCTACCAGTCTCTGCCTATGGACCTAGGAGCCACTGTTGATTTCTTTCTCTACTGATGTTATACAGTGGGGGGATCTGTGCGCTGATAAGCTGACTGCTATATTGAGAAAACTGAAGGCTTCTTTACAAATACTACATCAAATATTTAAACTAAATTTAGCATGGAACAAGCTAGTTATTCTATCCAAAGTCCTGTCTCAATGTACACTGAAAACTTCAGTTACTGTCATCGCATCTGTAATACAGAAAACTATGAGACTGTATGATTAAAAACTTTAATTAGTTACAAGCAAAAAGGCAATAAAAGGAATATAAATAGCATATTGTAATTGAGTAGTAATGCTAGTCTTGAAAAAAATGTAACATATTCTTCTAGTGGTTAGATGACCGAAAGTACGGACTTACCTCTTTCCATGCACACATACAATGTTCACGATTCATTTATTAAGGTTATAGGTCAACAGCTTGAAATACTGTTAAAACAAAGATTAAATAAATTAAAAAGCTTAAAAATATTTATTAATAACTTATTAAAAATAACTGAAATGGAAAGAAGTTATGATGCTAGGTTTAAAACTCAGACTGCTGACAGTGAAAACCTTTTTTTATTTTTGTTTCTGATACAGATTTTCTACATGATATTCTTGGCAGATCCTAGAAAAAACCTTATTCCTACCGCAAATCAACCAGCTTGGTGACACAATGCCAGTTGTGAATTTAGTATCCTTCTCTAAGTGTTTCTAAAATGCTGTTCAGTAACAGAAGAACAGATAGCATAGTAAGGAAGAAACAGATTATTTAACTGGAGTTTTGTTACGGGTTGTTATAGCTTGGAGTAGTACTGATTCTGACATTTGACACTACTTCCCACACACTCGGTGTATAAATAATGCTTATGCTCCATTTAGGATACTCAGTAGTCGAGATTAGATTCCCCTATAACAGCAAATTAATTGTCTAATTTGTCACTGGAAATTACATTGACTGTTACTCCAGGAAAACCAAAGAGAAAACAAAAAACCCTGACAAACAACCCTGGAATACAGGTCTTCTTACCCTATTACTATTTCTTCTAGGGAAAAATTGAGAAATGCCACTGATACCATAAAAACTGGAGTGAGCTCCTGCTAACTTCACAAAGCTGCCTTGTCTATGGAGTCTGTGAAGTTTATAGATAGCCAATTAATTTGGAAATGATAGAGAAAAATAACAAATGCTTCACAAATAATGAAGAGCTTGCAGAGAATTTTTATCAGAGAGTAAAGACAGAACAGGGGGTAAAGGTTTTAAACTAAAACAAGACACGTTTGGATAAGATAGAAGGAATTAATTATTTGCTATGAGGTTGGTGAGACACTAGAACAGGTTGCTCAGATAAGCTGTGGAGGGTAATGAGCACTCTGAGAAAGCAGCTTACCTCCTCTTCATGAAGATGCCTAAAGTACTCGGATCATAGCATGGATGATGGCATCAGTGGACAAAGGAAGGGGAACTGATATCATCTACCAGGACTTCTGCAAGGCATTTGACATAGTCTTGCATTACATCCTTATCACTGAGTTGGGTTTGTTCAGCCTGGAGAAGAGAAGGCACTGGTTACACCTCACTGTATCCTTCAAGTACTTGAAGGCAGCTTACAAGAAGGAGAGGGAGTGACTTGTTATTTGTTCTGATAGTGATAGAACAAGGGGGAATGGTTTTAAGCTAAAAGAGGGTAGATTTAGGTTAGATGTTAGGTTGAAATTCAAGGCCAGGTAGAATGGGACCCTAGGAAACCTGATCTGGTGGGTGGCAACCCTTCTTATAGCATGAAAGTTGGATCTGGATGATCTTTAAGGTCCCTTCTAACTTAAGCCATTCTATGATTCAGTGTTCACATCTTAAACATTGCTATGTATCTCTGATATTTGTTAATGATGTCTGAGGTGACATTCAAGTTCATATAGATTCCATACAGACATTCCTCTCTTTTCAAACCTGCCAAAGTTTGTTTATCTCATTCTTTTTAAGTAAAATCTTATTGATGTTATTCCTGTAGCTTCAACATTAATTTTAACTTTTATCTTAGCTTTACTTTCCACACTAATGTTAGTTAATTACATTTAATTTATTGACTGTCTCTTTTAGACTGATCATTGTGTTAGCTTCAGAATTCATACAAAGTAAAAACAGAGATTCAATAGGCAATTTCATAGCCTAATTAAAGACTTAAATGGTTATAAGTTAGATTATGAATATATAGATATTCTTTCTCTGGCCCAGCTTTCAGTTATCCTTTCAAAGACCTGGATAACATTTTCCCTTAAAAAAAAAAAAAAAAAAAAAAGAAAGAAAAAATTACATCACCTTTAAAAAATAGTCTAGCAGTTACAAATGAGAAGCTATTGTGTAAGAGATGGGTATCACTGCCTTCTAGAAAAGAAGAACTACAGACAGGCTGAAATGCGTAGTACATCAGCCTACTCTTCTTCCTGGAATTTATAATTGAGGAGCCAATAAGGAAAGGTTCTCTCCTGCCTCTGATACTTATAAACAAGAAGAAATGAGTCAGACAGCTTTGGATGCAGTGACTACAGGATAGTATTTAGGATCCCAAGAGGAAGGAATAGGGCAAAGAGCAGGAGCACAATCCCTCATTTCAAGAGAAAAGGCTTTGGGCTCTCCAAGAATCCATCCACTTGGAAGAATCCCATAGGATATATTCCTTGAGAGAAGGGAGCCCAGGAGAGCTAGTTGGTATTCAAGGATCATTTTGTCCAAGCTCAAGAAAGTTTCATAGTGATGAATAAGAAATCAAGCAAAGGCAAAATGCAGACTGCGTGGATGAAGTATACCAGACGTGAACACGGGCAAATTACCCAAACCAGAGTACAGAGTTGCAAGAACAGGACTAGGAAAGCAAGGCTTATCTGGAAATCTGGCAAAGGATGTAAAAGTCAACAAAAAAGGATTCTACAAGTACATATGATGAGTAGAGACAACATGTTCCCCTTGCTGAATGGGGCAAGAGATTTGGTGACAAATGACACAGAAAAGGCCCAAGGTATTCTATGTCATCTTTGCCTCTGCCTTTACTGTAAAACCCTGCATTAAGGAACCCTGAGATGAGAAGGTAAGTCTGGAAAAAGAAAGACTTATTTTCAGTGCAGGAGGACCAGATTAGGGAGCACTTATACAATCTGGATGTACACTGGAAGTTATGGAGATATTCAAAACCTGACTGGATGTGGTACCAGCTAACCTGCTCCAGCTGACCATGCTTAAGCAGGGAAATGGGACTGAGTGATCTCAAAAGATGCCTTTCAGCTTAAACAATTCTGTAATTCTGCTTATAGGCAGCAGCCTTTGGAGGAGGTGGATAGACAAAGCTTATATTAAAACTGAACTGTGGTGATACAACAAGGTCAGAGTGTACACGCTAAAAAGCACCTATGCACAAAATCCAACCTTATTTTTCTGGACCTGGCCTGTGCAAATTTCTGCAGCAGTCAATGGAAAGAGAGTTTCCTTCAGAGACAATTCAGGGTGGAAAATTACTGTTGAGAGTTCTGACTCCCTTCTAGAAGGAGTCCATCCCTCATGTGGCCAGAAGGACCCCTGAGAAAACAAGTTCTTAGAGAAATTTCCAAATTCTTGGTGGTTATACAACAGCCAAAAGTGAGTGGCTTTTTCAGTAACTGCTTTAGACTTAATTGTTAAATCTCAACAAGCCCCACTTCATGTCTTTTTTTTTTTTCTTTGGATCTAACCCAGAAAACGTTCCTCAAAGCATGAGAGAAAATCTTTGAGCACAGTTATCTCATTAAGCACCAACTTGCCAGGGTTTAAGTTCAGAAATATTAGTCTGATGTTCTTTCATCTGCATAAATATATTTCTACAGGACATTTGGCCTTTTTCATTCCCCCAGTTTTCTAATAAAGATTGAACTTCACAAGAACAGAGAAGGGCAGAGGATCTGACTGAGAAAAGAGAGTAACACTGGAAGAGAAACTTTTTCTATAAATTAAATATCTCTGACTCAGATTGGTATATATATGATATCAAGAGGAGAATGATTGACATTGCAAAAAGAGAAAGAGACAGAAACACCTCCAGAATACCACACTATTCACTTGCTATTTTAAATTATATGAACATTATTGATTTAGTTAAGAAACACCCTTAGAAAAAGATGTGCACTGAAAATGACCAGAAGTCATCAGCGATATTTCATACTGCAATTATTTTTCGTGTTAAAAATATGCTTTTCATTACTTTTAGAGCCAGGTATTTCTACTCTGGCAGAAAAATATAGAACTGCTTGGACCTATTCCTTACATCTGTACTATTTGTTCCCAAACATATGTTCATTCAAACATGTAGCTATCAATCCAGTTTTTTTGCAATCACAGTAAGAACATCAGTCCTTCATTATGATGGGGCCTTTTGTAAGGCAGATGGATAATTTCAGTGTATGTGCTCAGAACCCAAATCTTAAAGGTTCTTGTTTTCTCTTCCTTTAAAATTGTACATTAGAAAATTTCTAATAAGTTTAACTCTTCAATTTCTTCTTCTTCTTCTTCTTCTTCTTCTTTTGGACAGATTTACTTGCCTGGTGATAGTGGTAGAGCTCAACAGAAAGCTTAAGAAGTTCAAAATTACACTGGACCATTAGCTGTGAAGAAAAAAATCAAGTTGGGGAAAACATGAACATTTGTAATGCACTTGGTTTTAACCCTTTCTGGTAGTCATGGATTTTTCTAAGAATGAGGTAGTTAAAATGAACTCTTATAATTTATACTGAAAATAATTAAGCCAGAAAATGACTAAAAAAAGCATATTAGCATTTGCAAAGCTATAATTTACTTGTGGTTCACTGACATCTGCAGCCAAGTACCCACACTTGTTCTCTCCTCCTCATTTCCCCTTAGATGGGGGAGAAAGTAGGAGGAACAGAAGCAAGAAAGATCGTGGGTAAAGATGAAGAAGGCAAAACAGTCATCTATTACTGTCATAATACTGGGTAAAACAGATTCAGCTTGGGAAATTTGGCTTAATCTATTGTCATTTAACATAACTAGTTACTGATTCATGTATTTAGAAAAACAAAAACAAAAACATTTCCTCCCCATTTCTCCAGTTTTTTTGTTTTGTTTTGTTTTGTTTTCACTCCAGACAGCTCTCCTTCCCCCTTCCTTGTTTCCGCTCCCTCTGTTTTTACTGCAGGCTACACTTGATCACTTCAGTGATGTGATGGGTGGGGTGAGACTGGGATCAAAAGAGTGTAGTTTGTTTTCACCACTTGTCGTTTCTCACCATGCTCTTTAGCTGCACCTTCCTTATTACCTTTGCACTGGCATGAGTACTTCACAGCTGTAGTATCTGCTGCAGCATGTGCTTACCCGTGGGCCACAGTCTCTCTGGAGGTGTTACCAGCTCCACTGTGGGCTATCTCCTACTGCTCCGGCTAAGTTTTTCCTTTTTATCAGTGTTTTTTCTCCTTTTCTAAAGATCTTTTCATAAAGGAGCCACCAGCTTCACTGATTGGCTCAGCTGTGTCCTGTGGCATGTTTGCTGATGCCAGCTATGTCTGGCATGGTACATCCCCTGGCTTCTTCTCACAGAGGCCATTCCAGCAGCTTCTCCATTTCAAAAATCTTACACTTTAGGCCCAATGCTGTGTAATATGCTGTCTTTTTTCACAACTACAAAAAAGGTACTTCTAACAGTCTCAGTGAAAGATGACAAAGTGCCCACTCAGTAACTGTTCATGGAGTAACAGCCTCGGATTTTAAGTCATATGGGAAGAGAATAAATGAGATGAAATAAGTAAGAGAGGAGAAGGAGTAGGAACGACACGAGATAACAGTAATGGTGAATCTATAAGAATTTCATACTGCAGGTGATCTGTTACATTTATTCAAAACCTAACATATCATGAATCTATTTAAAAAGCACCTGAATTGTGTTGCTTCTATGACATTGCAGAACAGTGTTAAAGTAACTCGACAGCAAGGTAACTTAGCTCATGGGCCATTGAAATTGTCAGCATTTCTACCCCAGTTAATGCCTGAAGAATTATTTTGCCCACTTCAGGCAAGGTCCACTTCAGGGCCTTTGACTGAATGGAGATACTGGGGACCACGGGCATCAGGCATTGCTGCCTTTCCTCTGTAATTCAGTTTTCTCCTTTATGGCATCCCATAAAGTTCTTTTCCTCAACATGCAAATATATGAAGAATATTCCTTCACAGAATATTTATTGTCTGACTTAGAATTACAGCAGGAACACAACACAGGGGTTTGCTTCATTTTTGTTTGCTAGAGACATAAATGTGCCTGTAGGATTTTGTTCTTTGCAAAACTTAAATTTGTGATTTTCTATTTTAAAGAAGGGCTAATTGCTTCTTCATTCAGATTTCACCAAGCATAATACTCCTTCACAAGCTAATTCTAATTTCAAATGCAAAGTGCTAAACTAAGCCCTGCTCAACAATCAGTAAATTGTGATGCAACCATCAAAGAATACGGTCCCTACTCTTAGTTTCCCTGATGCCTCTCAGTTGTGTAGAGGCTGTCATTATATATAGTGGGAACGTAATTGAACCAGTGCATGGTGGCGGAAAATTAGAGCCCTGATGGTGAAATAAGAGCTGATACAATTTTGCAGCAGATACCAGCACTATTCAAATCTCATGTTATAGGAAGGTAATTGCCAGGATTGATGGAGGATGCACAAATGTATACTGAAGCCCCTTCAACTTACCATGTTTGATATTCACTCTTTAAACAGAACTTTTATATCTGGGGTCTCTCAGAACTGCTGACGCATTCCTCCTAGATAAAATTATTTTCTGCAGTGACACTGAGAATCATCACAATGCTTCACTGAGCACTCAGAATGTTTGGGGATATTTGCCCAAATATGGGGATTCTTTCACATTGCATAATTAC:chr01_23239777-chr01_23239777	1/1:NA:8842:0,0:+-:.:INS:svim_asm.INS.2835:A:AACAGTGCTGTAACTGCTAGACTCTAACATCACATCTCGTTTAGTTTTCAAATACCAGTTGACTAGAAAATATCGAGAAGATTTGAGGTCACTTTTAAGTCTTAAAATCATGTTGTGATCTTTAGATACAAGACTCTAAATATGGTCAAAGTAACAAATGTAATTTTGGATAGGAGCCAAAATAAACAGATAAACTGTTCAAGTTTTTCCAACACTTCAATCATAACTTGAACTACATTTGCAGTTGATTTGTGAGAGGAACAAACTAATTATCTGTCAGATTTAGTAGGCACTTGTGATTGTACAAGAATTTAAAATATTATTTACTTTTTTTCTCCTTCTTCAAATCCTAGCTCTTATGGCATGGCAGCAACACACTAAAAGGACCAAAAAACTTTCCAAAATTATATGTATTGGTTATATTTAATATTAAGTAAATAAATAAAAATATTTATTTTTTGGTATCTCCATTATGTTTATTTCCTATATGGTGTTAGAAGTATTAAATTCATTTAAAATTATTTGAAAGTTAATATTTCTTTCTTTTTCCTTAATAAGAACAGTTCCGGGATTGAAGTACATACAGATTTCATTAACATTTAATAAATAAATGCCTGACCAGTAAGAACTCCCATTTGCTCATAAAGATATAAAAGGTAAAAAGAAAAATCTCAGCTTCCTAAATTCACTGTTCATTGTTAATTATAAACAATAGCTTACTAGCCCTCCAAAATGTACTTTCTTTTCTACTCTCTACTGACCAGTTTCTGTTATCTTTTGCTATATACACCAGGATACACTATACAGTGTAGTCAATAGTTTTTCAATTACATTGTTTGCCTAGAAAAACGGAAGACCAAAATACTGTCGGAGAATTATAATTTGGAAAAAAGAATGCAAACAAACATTATCAAACTTCATAGGAGTAAATAATTAAAAAGAAAGATAAATTTGTATGTGAATTTGTTAAATTTGTATGTAAATTTGAATTTCAGGTTTCGCTGTTTCCTCTAGGACATGAAACACAACTAAAAACAAAAACAAAAACAAAACACCAGAAACTTGTACCTCAGGAAAGTATAAGCAAAATCTGAAACTATATGCAGCCATATAAAATGAATATCCATGCAGGAGAACCCATTTGCATGAAAACAAGCTAAAATTTGCAAAATAAGTAAACAAACAAACAAATAAATAAATAGCAAGCTTGTGACTTGAAGACTCCAAAACTTTGGGTTCTGGCAAAGAAAATAGGTGTCTAGGTATCATTAATAGGTATCCAGCTGGGCTGGTTTTAAAGAACAAAAGATACACCTCCTCCATAATGCAAACCAAGAAAGACTACTGCAACAGTCTCTAAACTTATGATCGAAGAATCACAATGAGAAAACACATATCCCCTGGAAATGTCTATTTCCTGTCTGCTACAGCTGCAAAGTCATGAGTTTTCTTCCAGCCTAGCTTTCTAATTGGTAACTTTCAGTAACTTCCCTAGTTAAGCAATCTTTTCTGTCTACTTGGATGGACTACATCATTTATTTCCTTAGCTATTAAGAGCAGTCTGTAAACCAGATCTCTGCTGCCTTACCGGACAAGCAAACAGTCTGCAAAAGGGCCTGATTAACTCATTATGACAGGATAAATCCAGCCTTTTCTTCAACTGCCCGCAGTTTTTCTGAAATGACATAGTAAACTGTATATAAGCAAGTTAAACATCCATATCTTTATCCACTGTCTTTGCCTGGGTTCCATCTACAGTAAATGACAAGAGATGAATTTTGCAAGATGTCTCAGAATATTTACAATAGACACACACCCTGAAATTTCTCCTGAAGGGATCCTGCCTTATTTGCTGACTATGGAGGCATTTAGGAAAAACTCCTTTCCCTGGTAAATATTAGCTTCATGGATTCCCCTACCAGTCTCTGCCTATGGACCTAGGAGCCACTGTTGATTTCTTTCTCTACTGATGTTATACAGTGGGGGGATCTGTGCGCTGATAAGCTGACTTCTATATTGAGAAAACTGAAGGCTTCTTTACAAATACTACATCAAATATTTAAACTAAATTTAGCATGGAACAAGCTAGTTATTCTATCCAAAGTCCTGTCTCAATGTACACTGAAAACTTCAGTTACTGTCATCGCATCTGTAATACAGAAAACTATGAGACTGTATGATTAAAAACTTTAATTAGTTACAAGCAAAAAGACAATAAAAGGAATATAAATAGCATATTGTAATTGAGTAGTAATGCTAGTCTTGAAAAAAATGTAACATATTCTTCTAGTGGTTAGATGACCGAAAGTACGGACTTACCTCTTTCCATGCACACATACAATGTTCACGATTCATTTATTAGGGTTACAGGTCAACAGATTGGAATACTGTTAAAACAAAGATTAAATAAATTAAAAAGCTTAAAAATATTTATTAATAACTTATTAAAAATAACTGAAATGGAAAGAAGTTATGATGCTAGGTTTAAAACTCAGACTGCTGACAGTGAAAACCTTTTTTTATTTTTGTTTCTGATACAGATTTTCTACATGATATTCTTGGCAGATCCTAGAAAAAACCTTATTCCTACCGCAAATCAACCAGCTTGGTGACACAATGCCAGCTGTGAATTTAGTATCCTTCTCTAAGTGTTTCTAAAATGCTGTTCAGTAACAGAAGAACAGATAGCATAGTAAGGAAGAAACAGATTATTTAACTGGAGTTTTGTTATGGGTTGTTATAGCTTGGAGTAGTACTGATTCTGACATTTGACACTACTTCCTACACACTCGGTGTATAAATAATGCTTATGCTCCATTTAGGATACTCAGTAGTCGAGATTAGATTCCCCTATAACAGCAAATTAATTGTCTAATTTGTCACTGGAAATTACATTGACTGTTACTCCAGGAAAACCGAAGAGAAAACAAAAAACCCTGACAAACAACCCTGGAATACAGGTCTTCTTACCCTATTACTATTTCTTCTAGGGAAAAATTGAGAAATGCCACTGATACCATAAAAACTGGAGTGAGCTCCTGCTAACTTCACAAAGCTGCCTTGTCTATGGAGTCTGTGAAGTTTATAGATAGCCAATTAATTTGGAAATGATAGAGAAAAATAACAAATGCTTCACAAATAATGAAGAGCTTGCAGAGAATTTTTATCAGAGAGTAAAGACAGAACAGGGGGTAAAGGTTTTAAACTAAAACAAGACACGTTTGGATAAGATAGAAGGAATTAATTATTTGCTATGAGGTTGGTGAGACACTAGAACAGGTTGCTCAGATAAGCTGTGGAGGGTAATGAGCACTCTGAGAAAGCAGCTTACCTCCTCTTCATGAAGATGCCTAAAGTACTCGGATCATAGCATGGATGATGGCATCAGTGGACAAAGGAAGGGGAACTGATATCATCTACCAGGACTTCTGCAAGGCATTTGACATAGTCTTGCATCACATCCTTATCACTGAGTTGGGTTTGTTCAGCCTGGAGAAGAGAAGGCACTGGTTACACCTCACTGTATCCTTCAAGTACTTGAAGGCAGCTTACAAGAAGGAGAGGGAGTGACTTGTTATTTGTTCTGATAGTGATAGAACAAGGGGGAATGGTTTTAAGCTAAAAGAGGGTAGATTTAGGTTAGATGTTAGGTTGAAATTCAAGGCCAGGTAGAATGGGACCCTAGGAAACCTGATCTGGTGGGTGGCAACCCTTCTTATAGCATGAAAGTTGGATCTGGATGATCTTTAAGGTCCCTTCTAACTTAAGCCATTCTATGATTCAGTGTTCACATCTTAAACATTGCTATGTATCTCTGATATTTGTTAATGATGTCTGAGGTGACATTCAAGTTCATATAGATTCCATACAGACATTCCTCTCTTTTCAAACCTGCCAAAGTTTGTTTATCTCATTCTTTTTAAGTAAAATCTTATTGATGTTATTCCTGTAGCTTCAACATTAATTTTAACTTTTATCTTAGCTTTACTTTCCACACTAATGTTAGTTAATTACATTTAATTTATTGACTGTCTCTTTTAGACTGATCATTGTGTTAGCTTCAGAATTCATACAAAGTAAAAACAGAGATTCAATAGGCAATTTCATAGCCTAATTAAAGACTTAAATGGTTATAAGTTAGATTATGAATATATAGATATTCTTTCTCTGGCCCAGCTTTCAGTTATCCTTTCAAAGACCTGGATAACATTTTCCCTTAAAAAAAAAAAAAAAAGAAAGAAAAAATTACATCACCTTTAAAAAAATAGTCTAGCAGTTACAAATGAGAAGCTATTGTGTAAGAGATGGGTATCACTGCCTTCTAGAAAAGAAGAACTACAGACAGGCTGAAATGCGTAGTACATCAGCCTACTCTTCTTCCTGGAATTTATAATTGAGGAGCCAATAAGGAAAGGTTCTCTCCTGCCTCTGATACTTATAAACAAGAAGAAATGAGTCAGACAGCTTTGGATGCAGTGACTACAGGATAGTATTTAGGATCCCAAGAGGAAGGAATAGGGCAAAGAGCAGGAGCACAATCCCTCATTTCAAGAGAAAAGGCTTTGGGCTCTCCAAGAATCCATCCACTTGGAAGAATCCCATAGGATATATTCCTTGAGAGAAGGGAGCCCAGGAGAGCTAGTTGGTATTCAAGGATCATTTTGTCCAAGCTCAAGAAAGTTTCATAGTGATGAATAAGAAATCAAGCAAAGGCAAAATGCAGACTGCGTGGATGAAGTATACCAGACGTGAACACGGGCAAATTACCCAAACCAGAGTACAGAGTTGCAAGAACAGGACTAGGAAAGCAAGGCTTATCTGGAAATCTGGCAAAGGATGTAAAAGTCAACAAAAAAGGATTCTACAAGTACATATGATGAGTAGAGACAACATGTTCCCCTTGCTGAATGGGGCAAGAGATTTGGTGACAAATGACACAGAAAAGGCCCAAGGTATTCTATGTCATCTTTGCCTCTGCCTTTACTGTAAAACCCTGCATTAAGGAACCCTGAGATGAGAAGGTAAGTCTGGAAAAAGAAAGACTTATTTTCAGTGCAGGAGGACCAGATTAGGGAGCACTTATACAATCTGGATGTACACTGGAAGTTATGGAGATATTCAAAACCTGACTGGATGTGGTACCAGCTAACCTGCTCCAGCTGACCATGCTTAAGCAGGGAAATGGGACTGAGTGATCTCAAAAGATGCCTTTCAGCTTAAACAATTCTGTAATTCTGCTTATAGGCAGCAGCCTTTGGAGGAGGTGGATAGACAAAGCTTATATTAAAACTGAACTGTGGTGATACAACAAGGTCAGAGTGTACACGCTAAAAAGCACCTATGCACAAAATCCAACCTTATTTTTCTGGACCTGGCCTGTGCAAATTTCTGCAGCAGTCAATGGAAAGAGAGTTTCCTTCAGAGACAATTCAGGGTGGAAAATTACTGTTGAGAGTTCTGACTCCCTTCTAGAAGGAGTCCATCCCTCATGTGGCCAGAAGGACCCCTGAGAAAACAAGTTCTTAGAGAAATTCCCAAATTCTTGGTGGTTATACAACAGCCAAAAGTGAGTGGCTTTTTCAGTAACTGCTTTAGACTTCATTGTTAAATCTCAACAAGCCCCACTTCATGTCTTTTTTTTTTTTGGATCTAACCCAGAAAACTTTCCTCAAAGCATGAGAGAAAATCTTTGAGCACAGTTATCTCATTAAGCACCAACTTGCCAGGGTTTAAGTTCAGAAATATTAGTCTGATGTTCTTTCATCTGCATAAATATATTTTTACAGGACATTTGGCCTTTTTCATTCCCCCAGTTTTCTAATAAAGATTGAACTTCACAAGAACAGAGAAGGGCAGAGGATCTGACTGAGAAAAGAGAGTAACACTGGAAGAGAAACTTTTTCTATAAATTAAATATCTCTGACTCAGATTGGTATATATATGATATCAAGAGGAGAATGATTGACATTGCAAAAAGAGAAAGAGACAGAAACACCTCCAGAATACCACACTATTCACTTGCTATTTTAAATTATATGAACATTATTGATTTAGTTAAGAAACACCCTTAGAAAAAGATGTGCACTGAAAATGACCAGAAGTCATCAGCGATATTTCATACTGCAATTATTTTTCGTGTTAAAAATATGCTTTTCATTACTTTTAGAGCCAGGTATTTCTACTCTGGCAGAAAAATATAGAACTGCTTGGACCTATTCCTTACATCTGTACTATTTGTTCCCAAACATATGTTCATTCAAACATGTAGCTATCAATCCAGTTTTTTTGCAATCACAGTAAGAACATCAGTCCTTCATTATGATGGGGCCTTTTGTAAGGCAGATGGATAATTTCAGTGTATGTGCTCAGAACCCAAATCTTAAAGGTTCTTGTTTTCTCTTCCGTTAAAATTGTACATTAGAAGATTTCTAATAAGTTTAACTCTTCAATTTCTTCTTCTTCTTCTTCTTGTTCTTCTTCTTTTGGACAGATTTACTTGCCTGGTGATAGTGGTAGAGCTCAACAGAAAGCTTAAGAAGTTCAAAATTACACTGGAACATTAGCTGTGAAGAAAAAAATCAAGTTGGGGAAAACATGAACATTTGTAATGCACTTGGTTTTAACCCTTTCTGGTAGTCATGGATTTTTCTAAGAATGAGGTAGTTAAAATGAACTCTTATAATTTAAACTGAAAATAATTAAGCCAGAAAATGACTAAAAAAAGCATATTAGCATTTGCAAAGCTATAATTTACTTGTGGTTCACTGACATCTGCAGCCAAGTACCCACACTTGTTCTCTCCTCCTCATTTCCCCTTAGATGGGGGAGAAAGTAGGAGGAACAGAAGCAAGAAAGATCGTGGGTAAAGATGAAGAAGGCAAAACAGTCATCTATTACTGTCATAATACTGGGTAAAACAGATTCAGCTTGGGAAATTTGGCTTAATCTATTGTCATTTAACATAACTAGTTACTGATTCATGTATTTAGAAAAACAAAAACAAAAACATTTCCTCCCCATTTCTCCAGTTTTTTTTGTTTTGTTTTGTTTTGTTTTCACTCCAGACAGCTCTCCTTCCCGCTTCCTTGTTTCCGCTCCCTCTGTTTTTACTGCAGGCTACACTTGATCACTTCAGTGATGTGATGGGTGGGGTGAGACTGGGATCAAAAGAGTGTAGTTTGTTTTCACCACTTGTCGTTTCTCACCATGCTCTTTAGCTGCACCTTCCTTATTACCTTTGCACTGGCATGAGTACTTCACAGCTGTAGTATCTGCTGCAGCATGTGCTTACCCGTGGGCCACAGTCTCTCTGGAGGTGTTACCAGCTCCACTGTGGGCTATCTCCTACTGCTCTGGCTAAGTTTTTCCTTTTTATCAGTGTTTTTTCTCCTTTTCTAAAGATCTTTTCATAAAGGAGCCACCAGCTTCACTGATTGGCTCAGCTGTGTCCTGTGGCATGTTTGCTGATGCCAGCTATGTCTGGCATGGTACATCCCCTGGCTTCTTCTCACAGAGGCCATTCCAGCAGCTTCTCCATTTCAAAAATCTTACACTTTAGGCCCAATGCTGTGTAATATGCTGTCTTTTTTCACAACTACAAAAAAGGTACTTCTAACAGTCTCAGTGAAAGATGACAAAGTGCCCACTCAGTAACTGTTCATGGAGTAACAGCCTCGGATTTTAAGTCATATGGGAAGAGAATAAATGAGATGAAATAAGTAAGAGAGGAGAAGGAGTAGGAACGACATGAGATAACAGTAATGGTGAATCTATAAGAATTTCATACTGCAGGTGATCTGTTACATTTATTCAAAACCTAACATATCATGAATCTATTTAAAAAGCACCTGAATTGTGTTGCTTCTATGACACTGCAGAACAGTGTTAAAGTAACTCGACAGCAAGGTAACTTAGCTCATGGGCCATTGAAATTGTCAGCATTTCTACCCCAGTTAATGCCTGAAGAATTATTTTGCCCACTTCAGGCAAGGTCCACTTCAGGGCCTTTGACTGAATGGAGATACTGGGGACCACGGGCATCAGGCATTGCTGCCTTTCCTCTGTAATTCAGTTTTCTCCCTTATGGCATCCCATAAAGTTCTTTTCCTCAACATGCAAATATATGAAGAATATTCCTTCACAGAATATTTATTGTCTGACTTAGAATTACAGCAGGAACACAACACAGGGGTTTGCTTCATTTTTGTTTGCTAGAGACATAAATGTGCCTGTAGGATTTTGTTCTTTGCAAAACTTAAATTTGTGATTTTCTATTTTAAAGAAGGGCTAATTGCTTCTTCATTCAGATTTCACCAAGCATAATACTCCTTCACAAGCTAATTCTAATTTCAAATGCAAAGTGCTAAACTAAGCCCTGCTCAACAATCAGTAAATTGTGATGCAACCATCAAAGAATACGGTCCCTACTCTTAGTTTCCCTGATGCCTCTCAGTTGTGTAGAGGCTGTCATTATATATAGTGGGAACGTAATTGAACCAGTGCATGGTGGCGGAAAATTAGAGCCCTGATGGTGAAATAAGAGCTGATACAATTTTGCAGCAGATACCAGCACTATTCAAATCTCATGTTATAGGAAGGTAATTGCCAGGATTGATGGAGGATGCACAAATGTATACTGAAGCCCCTTCAACTTACCATGTTTGATATTCACTCTTTAAACAGAACTTTTATATCTGGGGTCTCTCAGAACTGCTGACGCATTCCTCCTAGATAAAATTATTTTCTGCAGTGACACTGAGAATCATCACAATGCTTCACTGAGCACTCAGAATGTTTGGGGATATTTGCCCAAATATGGGGATTCTTTCACATTGCATAATTAC:chr01_23239777-chr01_23239777	1/1:NA:8827:0,0:+-:.:INS:svim_asm.INS.4105:C:CTGCTAGACTCTAACATCACATCTCGTTTAGTTTTCAAATACCAGTTGACTAGAAAATATCGAGAAGATTTGAGGTCACTTTTAAGTCTTAAAATCATGTTGTGATCTTTAGATACAAGACTCTAAATATGGTCAAAGTAACAAATGTAATTTTGGATAGGAGCCAAAATAAACAGATAAACTGTTCAAGTTTTTCCAACACTTCAATCATAACTTGAACTACATTTGCAGTTGATTTGTGAGAGGAACAAACTAATTATCTGTCAGATTTAGTAGGCACTTGTGATTGTACAAGAATTTAAAATATTATTTCCTTTTTTTCTCCTTCTTCAAATCCTAGCTCTTATGGCATGGCAGCAACACACTAAAAGGACCAAAAAACTTTCCAAAATTATATCTATTGGTTATATTTAATATTAAGTAAATAAATAAAAATATTTATTTTTTGGTATCTCCATTATGTTTATTTCCTATATGGTGTTAGAAGTATTAAATTCATTTAAAATTATTTGAAAGTTAATATTTCTTTCTTTTTCCTTAATAAGAACAGTTCCGGGATTGAAGTACATACAGATTTCATTAACATTTAATAAATAAATGCCTGACCAGTAAGAACTCCCATTTGCTCATAAAGATATAAAAGGAAAAAAGAAAAATCTCAGCTTCCTAAATTCACTGTTCATTGTTAATTATAAACAATAGCTTACTAGCCCTCCAAAATGTACTTTCTTTTCTACTCTCTACTGACCAGTTTCTGTTATCTTTTGCTATATATACCAGGATACACTATACAGTATAGTCAATAGTTTTTCAATTACATTGTTTGCCTAGAAAAACGGAAGACCAAAATACTGTCGGAGAATTATAATTTGGAAAACAGAATGCAAACAAACATTATCAAACTTCATAGGAGTAAATAATTAAAAAGAAAGATAAATTTGTATGTGAATTTGTTAAATTTGTATGTAAATTTGAATTTCAGGTTTCGCTGTTTCCTCTAGGACATGAAACACAACTAAAAACAAAAACAAAAACAAAACACCAGAAACTTGTACCTCAGGAAAGTATTAGCAAAATCTGAAACTATATGCAGCCATATAAAATGAATATCCATGCAGGAGAACCCATTTGCATGAAAACAAGCTAAAATTTGCAAAATAAGTAAACAAACAAACAAACAAATAAATAGCAAGCTTGTGACTTGAAGACTCCAAAACTTTGGGTTCTGGCAAAGAAAATAGGTGTCTAGGTATCATTAATAGGTATCCAGCTGGGCTGGTTTTAAAGAACAAAAGATACACCTCCTCCATAATGCAAACCAAGAAAGACTACTGCAACAGTCTCTAAACTTATGATCGAAGAATCACAATGAGAAAACACATATCCCCTGGAAATGTCTATTTCCTGTCTGCTACAGCTGCAAAGTCATGAGTTTTCTTCCAGCCTAGCTTTCTAATTGGTAACTTTCAGTAACTTCCCTAGTTAAGCAATCTTTTCTGTCTACTTGGATGGACTACATCATTTATTTCCTTAGCTACTAAGAGCAGTCTGTAAACCAGATCTCTGCTGCCTTACCGGACAAGCAAACAGTCTGCAAAAGGGCCTGATTAACTCATTATGACAGGATAAATCCAGCCTTTTCTTCAACTGCCCACAGTTTTTCTGAAATGACATAGTAAACTGCATATAAGCAAGTTAAACATCCATATCTTTATCCACTGTCTTTGCCTGGGTTCCATCTACAGTAAATGACAAGAGATGAATTTTGCAAGATGTCTCAGAATATTTACAATAGACACACACCCTGAAATTTCTCCTGCAGGGATCCTGCCTTATTTGCTGACTATGGAGGCATTTAGGAAAAACTCCTTTCCCTGGTAAATACTAGCTTCATGGATTCCCCTACCAGTCTCTGCCTATGGACCTAGGAGCCACTGTTGATTTCTTTCTCTACTGATGTTATACAGTGGGGGGATCTGTGCGCTGATAAGCTGACTGCTATATTGAGAAAACTGAAGGCTTCTTTACAAATACTACATCAAATATTTAAACTAAATTTAGCATGGAACAAGCTAGTTATTCTATCCAAAGTCCTGTCTCAATGTACACTGAAAACTTCAGTTACTGTCATCGCATCTGTAATACAGAAAACTATGAGACTGTATGATTAAAAACTTTAATTAGTTACAAGCAAAAAGACAATAAAAGGAATATAAATAGCATATTGTAATTGAGTAGTAATGCTAGTCTTGAAAAAAATGTAACATATTCTTCTAGTGGTTAGATGACCGAAAGTACGGACTTACCTCTTTCCATGCACACATACAATGTTCACGATTCATTTATTAAGGTTATAGGTCAACAGATTGGAATACTGTTAAAACAAAGATTAAATAAATTAAAAAGTTTAAAAATATTTATTAATAACTTATTAAAAACAACTGAAATGGAAAGAAGTTATGATGCTAGGTTTAAAACTCAGACTGCTGACAGTGAAAACGTTTTTTTATTTTTGTTTCTGATACAGATTTTCTACATGATATTCTTGGCAGAACCTAGAAAAAACCTTATTCCTACCGCAAATCAACCAGCTTGGTGACACAATGCCAGTTGTGAATTTAGTATCCTTCTCTAAGTGTTTCTAAAATGCTGTTCAGTAACAGAAGAACAGATAGCATAGTAAGGAAGAAACAGATTATTTAACTGGAGTTTTGTTACGGGTTGTTATAGCTTGGAGTAGTACTGATTCTGACATTTGACACTACTTCCCACACACTCGGTGTATAAATAATGCTTATGCTCCATTTAGGATACTCAGTAGTCGAGATTAGATTCCCCTATAACAGCAAATTAATTGTCTAATTTGTCACTGGAAATTACATTGACTGTTACTCCAGGAAAACCAAAGAGAAAACAAAAAACCCTGACAAACAACCCTGGAATACAGGTCTTCTTACCCTATTACTATTTCTTCTAGGGAAAAATTGAGAAATGCCACTGATACCATAAAAACTGGAGTGAGCTCCTGCTAACTTCACAAAGCTGCCTTGTCTATGGAGTCTGTGAAGTTTATAGATAGCCAATTAATTTGGAAATGATAGAGAAAAATAACAAATGCTTCACAAATAATGAAGAGCTTGCAGAGAATTTTTATCAGAGAGTAAAGACAGAACAGGGGGTAAAGGTTTTAAACTAAAACAAGACACGTTTGGATAAGATAGAAGGAATTAATTATTTGCTATGAGGTTGGTGAGACACTAGAACAGGTTGCTCAGATAAGCTGTGGAGGGTAATGAGCACTCTGAGAAAGCAGCTTACCTCCTCTTCATGAAGATGCCTAAAGTACTCGGATCATAGCATGGATGATGGCATCAGTGGACAAAGGAAGGGGAACTGATATCATCTACCAGGACTTCTGCAAGGCATTTGACATAGTCTTGCATCACATCCTTATCACTGAGTTGGGTTTGTTCAGCCTGGAGAAGAGAAGGCACTGGTTACACCTCACTGTATCCTTCAAGTACTTGAAGGCAGCTTACAAGAAGGAGAGGGAGTGACTTGTTATTTGTTCTGATAGTGATAGAACAAGGGGGAATGGTTTTAAGCTAAAAGAGGGTAGATTTAGGTTAGATGTTAGGTTGAAATTCAAGGCCAGGTAGAATGGGACCCTAGGAAACCTGATCTGGTGGGTGGCAACCCTTCTTATAGCATGAAAGTTGGATCTGGATGATCTTTAAGGTCCCTTCTAACTTAAGCCATTCTATGATTCAGTGTTCACATCTTAAACATTGCTATGTATCTCTGATATTTGTTAATGATGTCTGAGGTGACATTCAAGTTCATATAGATTCCATACAGACATTCCTCTCTTTTCAAACCTGCCAAAGTTTGTTTATCTCATTCTTTTTAAGTAAAATCTTATTGATGTTATTCCTGTAGCTTCAACATTAATTTTAACTTTTATCTTAGCTTTACTTTCCACACTAATGTTAGTTAATTACATTTAATTTATTGACTGTCTCTTTTAGACTGATCATTGTGTTAGCTTCAGAATTCATACAAAGTAAAAACAGAGATTCAATAGGCAATTTCATAGCCTAATTAAAGACTTAAATGGTTATAAGTTAGATTATGAATATATAGATATTCTTTCTCTGGCCCAGCTTTCAGTTATCCTTTTGAAGACCTGGATAACATTTTCCCTTAAAAAAAAAAAAAATAAAAAAAAAAAATTACATCACCTTTAAAAAAATAGTCTAGCAGTTACAAATGAGAAGCTATTGTGTAAGAGATGGGTATCACTGCCTTCTAGAAAAGAAGAACTACAGACAGGCTGAAATGCGTAGTACATCAGCCTACTCTTCTTCCTGGAATTTATAATTGAGGAGCCAATAAGGAAAGGTTCTCTCCTGCCTCTGATACTTATAAACAAGAAGAAATGAGTCAGACAGCTTTGGATGCAGTGACTACAGGATAGTATTTAGGATCCCAAGAGGAAGGAATAGGGCAAAGAGCAGGAGCACAATCCCTCATTTCAAGAGAAAAGGCTTTGGGCTCTCCAAGAATCCATCCACTTGGAAGAATCCCATAGGATATATTCCTTGAGAGAAGGGAGCCCAGGAGAGCTAGTTGGTATTCAAGGATCATTTTGTCCAAGCTCAAGAAAGTTTCATAGTGATGAATAAGAAATCAAGCAAAGGCAAAATGCAGACTGCGTGGATGAAGTATACCAGACGTGAACACGGGCAAATTACCCAAACCAGAGTACAGAATTGCAAGAACAGGACTAGCAAAGCAAGGCTTATCTGGAAATCTGGCAAAGGATGTAAAAGTCAACAAAAAAGGATTCTACAAGTACATATGATGAGTAGAGACAACATGTTCCCCTTGCTTATTGGGGCAAGAGATTTGGTGACAAATGACACAGAAAAGGCCCAAGGTATTCTATGTCATCTTTGCCTCTGCCTTTACTGTAAAACCCTGCATTAAGGAACCCTGAGATGAGAAGGTAAGTCTGGAAAAAGAAAGACTTATTTTCAGTGCAGGAGGACCAGATTAGGGAGCACTTATACAATCTGGATGTACACTGGAAGTTATGGAGATATTCAAAACCTGACTGGATGTGGTACCAGCTAACCTGCTCCAGCTGACCATGCTTAAGCAGGGAAATGGGACTAAGTGATCTCAAAAGATGCCTTTCAGCTTAAACAATTCTGTAATTCTGCTTATAGGCAGCAGCCTTTGGAGGAGGTGGATAGACAAAGCTTATATTAAAACTGAACTGTGGTCTGAACAAGGTCAGAGTGTACACGCTAAAAAGCACCTATGCACAAAATCCAACCTTATTTTTCTGGACCTGGCCTGTGCAAATTTCTGCAGCAGTCAATGGAAAGAGAGTTTCCTTCAGAGACAATTCAGGGTGGAAAATTACTGTTGAGAGTTCTGACTCCCTTCTAGAAGGAGTCCATCCCTCATGTGGCCAGAAGGACCCCTGAGAAAACAAGTTCTTAGAGAAATTCCCAAATTCTTGGTGGTTATACAACAGCCAAAAGTGAGTGGCTTTTTCAGTAACTGCTTTAGACTTCATTGTTAAATCTCAACAAGCCCCACTTCATGTCTTTTTTTTTTTTGGATCTAACCCAGAAAACTTTCCTCAAAGCATGAGAGAAAATCTTTGAGCACAGTTATCTCATTAAGCACCAACTTGCCAGGGTTTAAGTTCAGAAATATTAGTCTGATGTTCTTTCATCTGCATAAATATATTTTTACAGGACATTTGGCCTTTTTCATTCCCCCAGTTTTCTAATAAAGATTGAACTTCACAAGAACAGAGAAGGGCAGAGGATCTGACTGAGAAAAGAGAGTAACACTGGAAGAGAAACTTTTTCTATAAATTAAATATCTCTGACTCAGATTGGTATATATATGATATCAAGAGGAGAATGATTGACATTGCAAAAAGAGAAAGAGACAGAAACACCTCCAGAATACCACACTATTCACTTGCTATTTTAAATTATATGAACATTATTGATTTAGTTAAGAAACACCCTTAGAAAAAGATGTGCACTGAAAATGACCAGAAGTCATCAGCGATATTTCATACTGCAATTATTTTTCGTGTTAAAAATATGCTTTTCATTACTTTTAGAGCCAGGTATTTCTACTCTGGCAGAAAAATAGAGAACTGCTTGGACCTATTCCTTACATCTGTACTATTTGTTCCCAAACATATGTTCATTCAAACATGTAGCTATCAATCCAGTTTTTTTGCAATCACAGTAAGAACATCAGTCCTTCATTATGATGGGGCCTTTTGTAAGGCAGATGGATAATTTCAGTGTATGTGCTCAGAACCCAAATCTTAAAGGTTCTTGTTTTCTCTTCCTTTAAAATTGTACATTAGAAGATTTCTAATAAGTTTAACTCTTCAATTTCTTCTTCTTCTTCTTCTTGTTCTTCTTCTTTTGGACAGATTTACTTGCCTGGTGATAGTGGTAGAGCTCAACAGAAAGCTTAAGAAGTTCAAAATTACACTGGAACATTAGCTGTGAAGAAAAAAATCAAGTTGGGGAAAACATGAACATTTGTAATGCACTTGGTTTTAACCCTTCCTGGTAGTCATGGATTTTTCTAAGAATGAGGTAGTTAAAATGAACTCTTATAATTTATACTGAAAATAATTAAGCCAGAAAATGACTAAAAAAAGCATATTAGCATTTGCAAAGCTATAATTTACTTGTGGTTCACTGACATCTGCAGCCAAGTACCCACACTTGTTCTCTCCTCCTCATTTCCCCTTAGATGGGGGAGAAAGTAGGAGGAACAGAAGCAAGAAAGATCGTGGGTAAAGATGAAGAAGGCAAAACAGTCATCTATTACTGTCATAATACTGGGTAAAACAGATTCAGCTTGGGAAATTTGGCTTAATCTATTGTCATTTAACATAACTAGTTACTGATTCATGTATTTAGAAAAACAAAAACAAAAACATTTCCTCCCCATTTCTCCAGTTTTTTTTGTTTTGTTTTGTTTTGTTTTCACTCCAGACAGCTCTCCTTCCCGCTTCCTTGTTTCCGCTCCCTCTGTTTTTACTGCAGGCTACACTTGATCACTTCAGTGATGTGATGGGTGGGGTGAGACTGGGATCAAAAGAGTGTAGTTTGTTTTCACCACTTGTCGTTTCTCACCATGCTCTTTAGCTGCACCTTCCTTATTACCTTTGCACTGGCATGAGTACTTCACAGCTGTAGTATCTGCTGCAGCATGTGCTTACCCGTGGGCCACAGTCTCTCTGGAGGTGTTACCAGCTCCACTGTGGGCTATCTCCTACTGCTCCGGCTAAGTTTTTCCTTTTTATCAGTGTTTTTTCTCCTTTTCTAAAGATCTTTTCATAAAGGAGCCACCAGCTTCACTGTCTGGCTCAGCTGTGTCCTGTGGCATGTTTGCTGATGCCAGCTATGTCTGGCATGGTACATCCCCTGGCTTCTTCTCACAGAGGCCATTCCAGCAGCTTCTCCATTTCAAAAATCTTACACTTTAGGCCCAATGCTGTGTAATATGCTGTCTTTTTTCACAACTACAAAAAAGGTACTTCTAACAGTCTCAGTGAAAGATGACAAAGTGCCCACTCAGTAACTGTTCATGGAGTAACAGCCTCGGATTTTAAGTCATATGGGAAGAGAATAAATGAGATGAAATAAGTAAGAGAGGAGAAGGAGTAGGAACGACATGAGATAACAGTAATGGTGAATCTATAAGAATTTCATACTGCAGGTGATCTGTTACATTTATTCAAAACCTAACATATCATGAATCTATTTAAAAAGCACCTGAATTGTGTTGCTTCTATGACACTGCAGAACAGTGTTAAAGTAACTCGACAGCAAGGTAACTTAGCTCATGGGCCATTGAAATTGTCAGCATTTCTACCCCAGTTAATGCCTGAAGAATTATTTTGCCCACTTCAGGCAAGGTCCACTTCAGGGCCTTTGACTGAATGGAGATACTGGGGACCACGGGCATCAGGCATTGCTGCCTTTCCTCTGTAATTCAGTTTTCTCCCTTATGGCATCCCATAAAGTTCTTTTCCTCAACATGCAAATATATGAAGAATATTCCTTCACAGAATATTTATTGTCTGACTTAGAATTACAGCAGGAACACAACACAGGGGTTTGCTTCATTTTTGTTTGCTAGAGACATAAATGTGCCTGTAGGATTTTGTTCTTTGCAAAACTTAAATTTGTGATTTTCTATTTTAAAGAAGGGCTAATTGCTTCTTCATTCAGATTTCACCAAGCATAATACTCCTTCACAAGCTAATTCTAATTTCAAATGCAAAGTGCTAAACTAAGCCCTGCTCAACAATCAGTAAATTGTGATGCAACCATCAAAGAATACGGTCCCTACTCTTAGTTTCCCTGATGCCTCTCAGTTGTGTAGAGGCTGTCATTATATATAGTGGGAATGTAATTGAACCAGTGCATGGTGGCGGAAAATTAGAGCCCTGATGGTGAAATAAGAGCTGATACAATTTTGCAGCAGATACCAGCACTATTCAAATCTCATGTTATAGGAAAGTAATTGCCAGGATTGATGGAGGATGCGCAAATGTATACTGAAGCCCCTTCAACTTACCATGTTTGATATTCACTCTTTAAACAGAACTTTTATATCTGGGGTCTCTCAGAACTGCTGACGCATTCCTCCTAGATAAAATTATTTTCTGCAGTGACACTGAGAATCATCACAGTGCTTCACTGAGCACTCAGAATGTTTGGGGATATTTGCCCAAATATGGGGATTCTTTCACATTGCATAATTAG:chr01_23239786-chr01_23239786	1/1:NA:8043:0,0:+-:.:INS:svim_asm.INS.8087:A:AACAGTGCTGTAACTGCTAGACTCTAACATCACATCTCGTTTAGTTTTCAAATACCAGTTGACTAGAAAATATCGAGAAGATTTGAGGTCACTTTTAAGTCTTAAAATCATGTTGTGATCTTTAGATACAAGACTCTAAATATGGTCAAAGTAACAAATGTAATTTTGGATAGGAGCCAAAATAAACAGATAAACTGTTCAAGTTTTTCCAACACTTCAATCATAACTTGAACTACATTTGCAGTTGATTTGTGAGAGGAACAAACTAATTATCTGTCAGATTTAGTAGGCACTTGTGATTGTACAAGAATTTAAAATATTATTTACTTTTTTTCTCCTTCTTCAAATCCTAGCTCTTATGGCATGGCAGCAACACACTAAAAGGACCAAAAAACTTTCCAAAATTATATGTATTGGTTATATTTAATATTAAGTAAATAAATAAAAATATTTATTTTTTGGTATCTCCATTATGTTTATTTCCTATATGGTGTTAGAAGTATTAAATTCATTTAAAATTATTTGAAAGTTAATATTTCTTTCTTTTTCCTTAATAAGAACAGTTCCGGGATTGAAGTACATACAGATTTCATTAACATTTAATAAATAAATGCCTGACCAGTAAGAACTCCCATTTGCTCATAAAGATATAAAAGGTAAAAAGAAAAATCTCAGCTTCCTAAATTCACTGTTCATTGTTAATTATAAACAATAGCTTACTAGCCCTCCAAAATGTACTTTCTTTTCTACTCTCTACTGACCAGTTTCTGTTATCTTTTGCTATATACACCAGGATACACTATACAGTGTAGTCAATAGTTTTTCAATTACATTGTTTGCCTAGAAAAACGGAAGACCAAAATACTGTCGGAGAATTATAATTTGGAAAAAAGAATGCAAACAAACATTATCAAACTTCATAGGAGTAAATAATTAAAAAGAAAGATAAATTTGTATGTGAATTTGTTAAATTTGTATGTAAATTTGAATTTCAGGTTTCGCTGTTTCCTCTAGGACATGAAACACAACTAAAAACAAAAACAAAAACAAAACACCAGAAACTTGTACCTCAGGAAAGTATAAGCAAAATCTGAAACTATATGCAGCCATATAAAATGAATATCCATGCAGGAGAACCCATTTGCATGAAAACAAGCTAAAATTTGCAAAATAAGTAAACAAACAAACAAATAAATAAATAGCAAGCTTGTGACTTGAAGACTCCAAAACTTTGGGTTCTGGCAAAGAAAATAGGTGTCTAGGTATCATTAATAGGTATCCAGCTGGGCTGGTTTTAAAGAACAAAAGATACACCTCCTCCATAATGCAAACCAAGAAAGACTACTGCAACAGTCTCTAAACTTATGATCGAAGAATCACAATGAGAAAACACATATCCCCTGGAAATGTCTATTTCCTGTCTGCTACAGCTGCAAAGTCATGAGTTTTCTTCCAGCCTAGCTTTCTAATTGGTAACTTTCAGTAACTTCCCTAGTTAAGCAATCTTTTCTGTCTACTTGGATGGACTACATCATTTATTTCCTTAGCTATTAAGAGCAGTCTGTAAACCAGATCTCTGCTGCCTTACCGGACAAGCAAACAGTCTGCAAAAGGGCCTGATTAACTCATTATGACAGGATAAATCCAGCCTTTTCTTCAACTGCCCGCAGTTTTTCTGAAATGACATAGTAAACTGTATATAAGCAAGTTAAACATCCATATCTTTATCCACTGTCTTTGCCTGGGTTCCATCTACAGTAAATGACAAGAGATGAATTTTGCAAGATGTCTCAGAATATTTACAATAGACACACACCCTGAAATTTCTCCTGAAGGGATCCTGCCTTATTTGCTGACTATGGAGGCATTTAGGAAAAACTCCTTTCCCTGGTAAATATTAGCTTCATGGATTCCCCTACCAGTCTCTGCCTATGGACCTAGGAGCCACTGTTGATTTCTTTCTCTACTGATGTTATACAGTGGGGGGATCTGTGCGCTGATAAGCTGACTGCTATATTGAGAAAACTGAAGGCTTCTTTACAAATACTACATCAAATATTTAAACTAAATTTAGCATGGAACAAGCTAGTTATTCTATCCAAAGTCCTGTCTCAATGTACACTGAAAACTTCAGTTACTGTCATCGCATCTGTAATACAGAAAACTATGAGACTGTATGATTAAAAACTTTAATTAGTTACAAGCAAAAAGACAATAAAAGGAATATAAATAGCATATTGTAATTGAGTAGTAATGCTAGTCTTGAAAAAAATGTAACATATTCTTCTAGTGGTTAGATGACCGAAAGTACGGACTTACCTCTTTCCATGCACACATACAATGTTCACGATTCATTTATTAGGGTTACAGGTCAACAGATTGGAATACTGTTAAAACAAAGATTAAATAAATTAAAAAGCTTAAAAATATTTATTAATAACTTATTAAAAATAACTGAAATGGAAAGAAGTTATGATGCTAGGTTTAAAACTCAGACTGCTGACAGTGAAAACCTTTTTTTATTTTTGTTTCTGATACAGATTTTCTACATGATATTCTTGGCAGATCCTAGAAAAAACCTTATTCCTACCGCAAATCAACCAGCTTGGTGACACAATGCCAGCTGTGAATTTAGTATCCTTCTCTAAGTGTTTCTAAAATGCTGTTCAGTAACAGAAGAACAGATAGCATAGTAAGGAAGAAACAGATTATTTAACTGGAGTTTTGTTATGGGTTGTTATAGCTTGGAGTAGTACTGATTCTGACATTTGACACTACTTCCTACACACTCGGTGTATAAATAATGCTTATGCTCCATTTAGGATACTCAGTAGTCGAGATTAGATTCCCCTATAACAGCAAATTAATTGTCTAATTTGTCACTGGAAATTACATTGACTGTTACTCCAGGAAAACCGAAGAGAAAACAAAAAACCCTGACAAACAACCCTGGAATACAGGTCTTCTTACCCTATTACTATTTCTTCTAGGGAAAAATTGAGAAATGCCACTGATACCATAAAAACTGGAGTGAGCTCCTGCTAACTTCACAAAGCTGCCTTGTCTATGGAGTCTGTGAAGTTTATAGATAGCCAATTAATTTGGAAATGATAGAGAAAAATAACAAATGCTTCACAAATAATGAAGAGCTTGCAGAGAATTTTTATCAGAGAGTAAAGACAGAACAGGGGGTAAAGGTTTTAAACTAAAACAAGACACGTTTGGATAAGATAGAAGGAATTAATTATTTGCTATGAGGTTGGTGAGACACTAGAACAGGTTGCTCAGATAAGCTGTGGAGGGTAATGAGCACTCTGAGAAAGCAGCTTACCTCCTCTTCATGAAGATGCCTAAAGTACTCGGATCATAGCATGGATGATGGCATCAGTGGACAAAGGAAGGGGAACTGATATCATCTACCAGGACTTCTGCAAGGCATTTGACATAGTCTTGCATTACATCCTTATCACTGAGTTGGGTTTGTTCAGCCTGGAGAAGAGAAGGCACTGGTTACACCTCATTGTATCCTTCAAGTACTTGAAGGCAGCTTACGAGAAGGAGAGGGAGTGACTTGTTATTTGTTCTGATAGTGATAGAACAAGGGGGAATGGTTTTAAACTAAAAGAGGGTAGATTTAGGTTAGATGTTAGGTTGAAATTCAAGGCCAGGTAGAATGGGACCCTAGGAAACCTGATCTGGTGGGTGGCAACCCTTCTTATAGCATGAAAGTTGGATCTGGATGATCTTTAAGGTCCCTTCTAACTTAAGCCATTCTATGATTCAGTGTTCACATCTTAAACATTGCTATGTATCTCTGATATTTGTTAATGATGTCTGAGGTGACATTCAAGTTCATATAGATTCCATACAGACATTCCTCTCTTTTCAAACCTGACAAAGTTTGTTTATCTCATTCTTTTTAAGTAAAATCTTATTGATGTTATTCCTGTAGCTTCAACATTAATTTTAACTTTTATCTTAGCTTTACTTTCCACACTAATGTTAGTTAATTACATTTAATTTATTGACTGTCTCTTTTAGACTGATCATTGTGTTAGCTTCAGAATTCATACAAAGTAAAAACAGAGATTCAATAGGCAATTTCATAGCCTAATTAAAGACTTAAATGGTTATAAGTTAGATTATGAATATATAGATATTCTTTCTCTGGCCCAGCTTTCAGTTATCCTTTCAAAGACCTGGATAACATTTTCCCTTTAAAAAAAAAAAAAAAAAAAAAAGAAAAGAAATAAAAAATTACATCACCTTTAAAAAATAGTCTAGCAGTTACAAATGAGAAGCTATTGTGTAAGAGATGGGTATCACTGCCTTCTAGAAAAGAGGAACTACAGACAGGCTGAAATGCGTAGTACATCAGCCTACTCTTCTTCCTGGAATTTATAATTGAGGAGCCAATAAGGAAAGGTTCTCTCTCTGCTTATAGGCAGCAGCCTTTGGAGGAGGTGGATAGACAAAGCTTATATTAAAACTGAATGTGGTGATACAAGAAGGTCAGAGTGTACACACTAAAAAGCACCTATGCACAAAATCCAACCTTATTTTTCTGGACCTGGCCTGTGCAAATTTCTGCAGCAGTCAATGGAAAGAGAGTTTCCTTCAGAGACAATTCAGGGTGGAAAATTACTGTTGAGAGTTCTGACTCCCTTCTAGAAGGAGTCCATCCCTCATGTGGCCAGAAGGACCCCTGAGAAAACAAGTTCTTAGAGAAATTTCCAAATTCTTGGTGGTTATACAACAGCCAAAAGTGAGTGGCTTTTTCAGTAACTGCTTTAGACTTAATTGTTAAATCTCAACAAGCCCCACTTCATGTCTTTTTTTTTTTTTCTTTGGATCTAACCCAGAAAACGTTCCTCAAAGCATGAGAGAAAATCTTTGAGCACAGTTATCTCATTAAGCACCAACTTGCCAGGGTTTAAGTTCAGAAATATTAGTCTGATGTTCTTTCATCTGCATAAATATATTTCTACAGGACATTTGGCCTTTTTCATTCCCCCAGTTTTCTAATAAAGATTGAACTTCACAAGAACAGAGAAGGGCAGAGGATCTGATTGAGAAAAGAGAGTAACACTGGAAGAGAAACTTTTTCTATAAATTAAATATCTCTGACTCAGATTGTTATATATATGATATCAAGAGGAGAATGATTGACATTGCAAAAAGAGAAAGAGACAGAAACACCTCCAGAATACCACACTATTCACTTGCTATTTTAAATTATATGAACATTATTGATTTAGTTAAGAAACACCCTTAGAAAAAGATGTGCACTGAAAATGACCAGAAGTTATCAGCGATATTTCATACTGCAATTATTTTTCGTGTTAAAAATATGCTTTTCATTACTTTTAGAGCCAGGTATTTCTACTCTGGCAGAAAAATAGAGAACTGCTTGGACCTATTCCTTACATCTGTACTATTTGTTCCCAAACATATGTTCATTCAAACATGTAGCTATCAATCCAGTTTTTTTGCAATCACAGTAAGAACATCAGTCCTTCATTATGATGGGGCCTTTTGTAAGGCAGATGGATAATTTCAGTGTATGTGCTCAGAACCCAAATCTTAAAGGTTCTTGTTTTCTCTTCCTTTAAAATTGTACATTAGAAAATTTCTAATAAGTTTAACTCTTCAATTTCTTCTTCTTCTTCTTCTTCTTCTTCTTTTGGACAGATTTACTTGCCTGGTGATAGTGGTAGAGCTCAACAGAAAGCTTAAGAAGTTCAAAATTACACTGGACCATTAGCTGTGAAGAAAAAAATCAAGTTGGGGAAAACATGAACATTTGTAATGCACTTGGTTTTAACCCTTTCTGGTAGTCATGGATTTTTCTAAGAATGAGGTAGTTAAAATGAACTCTTATAATTTATACTGAAAATAATTAAGCCAGAAAATGACTAAAAAAAGCATATTAGCATTTGCAAAGCTATAATTTACTTGTGGTTCACTGACATCTGCAGCCAAGTACCCACACTTGTTCTCTCCTCCTCATTTCCCCTTAGATGGGGAAGAAAGTAGGAGGAACAGAAGCAAGAAAGATCGTGGGTAAAGATGAAGAAGGCAAAACAGTCATCTATTACTGTCATAATACTGGGTAAAACAGATTCAGCTTGGGAAATTTGGCTTAATCTATTGTCATTTAACATAACTAGTTACTGATTCATGTATTTAGAAAAACAAAAACAAAAACATTTCCTCCCCATTTCTCCAGTTTTTTTGTTTTGTTTTGTTTTGTTTTCACTCCAGACAGCTCTCCTTCCCCCTTCCTTGTTTCCGCTCCCTCTGTTTTTACTGCAGGCTACACTTGATCACTTCAGTGATGTGATGGGTGGGGTGAGACTGGGATCAAAAGAGTGTAGTTTGTTTTCACCACTTGTCGTTTCTCACCATGCTCTTTAGCTGCACCTTCCTTATTACCTTTGCACTGGCATGAGTACTTCACAGCTGTAGTATCTGCTGCAGCATGTGCTTACCCGTGGGCCACAGTCTCTCTGGAGGTGTTACCAGCTCCAATGGGGGCTATCTCCTACTGCTCCGGCTAAGTTTTTCCTTTTTATCAGTGTTTTTTCTCCTTTTCTAAAGATCTTTTCATAAAGGAGCCACCAGCTTCACTGATTGGCTCAGCTGTGCCCTGTGGCATGTTTGCTGATGCCAGCTATGTCTGGCATGGTACATCCCCTGGCTTCTTCTCACAGAGGCCATTCCAGCAGCTTCTCCATTTCAAAAATCTTACACTTTAGGCCCAATGCTGTGTAATATGCTGTCTTTTTTTCACAACTACAAAAAAGGTACTTCTAACAGTCTCAGTGAAAGATGACAAAGTGCCCACTCAGTAACTGTTCATGGAGTAACAGCCTCGGATTTTAAGTCATATGGGAAGAGAATAAATGAGATGAAATAAGTAAGAGAGGAGAAGGAGTAGGAACGACATGAGATAACAGTAATGGTGAATCTATAAGAATTTCATACTGCAGGTGATCTGTTACATTTATTCAAAACCTAACATATCATGAATCTATTTAAAAAGCACCTGAATTGTGTTGCTTCTATGACATTGCAGAACAGTGTTAAAGTAACTCGACAGCAAGGTAACTTAGCTCATGGGTCATTGAAATTCTCAGCATTTCTACCCCAGTTAATGCCTGAAGAATTATTTTGCCCACTTCAGGCAAGGTCCACTTCAGGGCCTTTGACTGAGTGGAGATACTGGGGACCACGGGCTTCAGGCATTGCTGCCTTTCCTCTGTAATTCAGTTTTCTCCTTTATGGCATCCCATAAAGTTCTTTTCCTCAACATGCAAATATATGAAGAATATTCCTTCACAGAATATTTATTGTCTGACTTAGAATTACAGCAGGAACACAACACAGGGGTTTGCTTCATTTTTGTTTGCTAGAGACATAAATGTGTCTGTAGGATTTTGTTCTTTGCAAAACTTAAATTTGTGATTTTCTATTTTAAAGAAGGGCTAATTGCTTCTTCATTCAGATTTCACCAAGCATAATACTCCTTCACAAGCTAATTCTAATTTCAAATGCAAAGTGCTAAACTAAGCCCTGCTCAACAATCAGTAAATTGTGATGCAACCATCAAAGAATACGGTCCCTACTCTTAGTTTCCCTGATGCCTCTCAGTTGTGTAGAGGCTGTCATTATATATAGTGGGAATGTAATTGAACCAGTGCATGGTGGCGGAAAATTAGAGCCCTGATGGTGAAATAAGAGCTGATACAATTTTGCAGCAGATACCAGCACTATTCAAATCTCATGTTATAGGAAGGTAATTGCCAGGATTGATGGAGGATGCGCAAATGTATACTGAAGCCCCTTCAACTTACCATGTTTGATATTCACTCTTTAAACAGAACTTTTATATCTGGGGTCTCTCAGAACTGCTGACGCATTCCTCCTAGATAAAATTATTTTCTGCAGTGACACTGAGAATCATCACAGTGCTTCACTGAGCACTCAGAATGTTTGGGGATATTTGCCCAAATATGGGGATTCTTTCACATTGCATAATTAC:chr01_23239777-chr01_23239777	1/1:NA:8043:0,0:+-:.:INS:svim_asm.INS.2121:A:AACAGTGCTGTAACTGCTAGACTCTAACATCACATCTCGTTTAGTTTTCAAATACCAGTTGACTAGAAAATATCGAGAAGATTTGAGGTCACTTTTAAGTCTTAAAATCATGTTGTGATCTTTAGATACAAGACTCTAAATATGGTCAAAGTAACAAATGTAATTTTGGATAGGAGCCAAAATAAACAGATAAACTGTTCAAGTTTTTCCAACACTTCAATCATAACTTGAACTACATTTGCAGTTGATTTGTGAGAGGAACAAACTAATTATCTGTCAGATTTAGTAGGCACTTGTGATTGTACAAGAATTTAAAATATTATTTACTTTTTTTCTCCTTCTTCAAATCCTAGCTCTTATGGCATGGCAGCAACACACTAAAAGGACCAAAAAACTTTCCAAAATTATATGTATTGGTTATATTTAATATTAAGTAAATAAATAAAAATATTTATTTTTTGGTATCTCCATTATGTTTATTTCCTATATGGTGTTAGAAGTATTAAATTCATTTAAAATTATTTGAAAGTTAATATTTCTTTCTTTTTCCTTAATAAGAACAGTTCCGGGATTGAAGTACATACAGATTTCATTAACATTTAATAAATAAATGCCTGACCAGTAAGAACTCCCATTTGCTCATAAAGATATAAAAGGTAAAAAGAAAAATCTCAGCTTCCTAAATTCACTGTTCATTGTTAATTATAAACAATAGCTTACTAGCCCTCCAAAATGTACTTTCTTTTCTACTCTCTACTGACCAGTTTCTGTTATCTTTTGCTATATACACCAGGATACACTATACAGTGTAGTCAATAGTTTTTCAATTACATTGTTTGCCTAGAAAAACGGAAGACCAAAATACTGTCGGAGAATTATAATTTGGAAAAAAGAATGCAAACAAACATTATCAAACTTCATAGGAGTAAATAATTAAAAAGAAAGATAAATTTGTATGTGAATTTGTTAAATTTGTATGTAAATTTGAATTTCAGGTTTCGCTGTTTCCTCTAGGACATGAAACACAACTAAAAACAAAAACAAAAACAAAACACCAGAAACTTGTACCTCAGGAAAGTATAAGCAAAATCTGAAACTATATGCAGCCATATAAAATGAATATCCATGCAGGAGAACCCATTTGCATGAAAACAAGCTAAAATTTGCAAAATAAGTAAACAAACAAACAAATAAATAAATAGCAAGCTTGTGACTTGAAGACTCCAAAACTTTGGGTTCTGGCAAAGAAAATAGGTGTCTAGGTATCATTAATAGGTATCCAGCTGGGCTGGTTTTAAAGAACAAAAGATACACCTCCTCCATAATGCAAACCAAGAAAGACTACTGCAACAGTCTCTAAACTTATGATCGAAGAATCACAATGAGAAAACACATATCCCCTGGAAATGTCTATTTCCTGTCTGCTACAGCTGCAAAGTCATGAGTTTTCTTCCAGCCTAGCTTTCTAATTGGTAACTTTCAGTAACTTCCCTAGTTAAGCAATCTTTTCTGTCTACTTGGATGGACTACATCATTTATTTCCTTAGCTATTAAGAGCAGTCTGTAAACCAGATCTCTGCTGCCTTACCGGACAAGCAAACAGTCTGCAAAAGGGCCTGATTAACTCATTATGACAGGATAAATCCAGCCTTTTCTTCAACTGCCCGCAGTTTTTCTGAAATGACATAGTAAACTGTATATAAGCAAGTTAAACATCCATATCTTTATCCACTGTCTTTGCCTGGGTTCCATCTACAGTAAATGACAAGAGATGAATTTTGCAAGATGTCTCAGAATATTTACAATAGACACACACCCTGAAATTTCTCCTGAAGGGATCCTGCCTTATTTGCTGACTATGGAGGCATTTAGGAAAAACTCCTTTCCCTGGTAAATATTAGCTTCATGGATTCCCCTACCAGTCTCTGCCTATGGACCTAGGAGCCACTGTTGATTTCTTTCTCTACTGATGTTATACAGTGGGGGGATCTGTGCGCTGATAAGCTGACTGCTATATTGAGAAAACTGAAGGCTTCTTTACAAATACTACATCAAATATTTAAACTAAATTTAGCATGGAACAAGCTAGTTATTCTATCCAAAGTCCTGTCTCAATGTACACTGAAAACTTCAGTTACTGTCATCGCATCTGTAATACAGAAAACTATGAGACTGTATGATTAAAAACTTTAATTAGTTACAAGCAAAAAGACAATAAAAGGAATATAAATAGCATATTGTAATTGAGTAGTAATGCTAGTCTTGAAAAAAATGTAACATATTCTTCTAGTGGTTAGATGACCGAAAGTACGGACTTACCTCTTTCCATGCACACATACAATGTTCACGATTCATTTATTAGGGTTACAGGTCAACAGATTGGAATACTGTTAAAACAAAGATTAAATAAATTAAAAAGCTTAAAAATATTTATTAATAACTTATTAAAAATAACTGAAATGGAAAGAAGTTATGATGCTAGGTTTAAAACTCAGACTGCTGACAGTGAAAACCTTTTTTTATTTTTGTTTCTGATACAGATTTTCTACATGATATTCTTGGCAGATCCTAGAAAAAACCTTATTCCTACCGCAAATCAACCAGCTTGGTGACACAATGCCAGCTGTGAATTTAGTATCCTTCTCTAAGTGTTTCTAAAATGCTGTTCAGTAACAGAAGAACAGATAGCATAGTAAGGAAGAAACAGATTATTTAACTGGAGTTTTGTTATGGGTTGTTATAGCTTGGAGTAGTACTGATTCTGACATTTGACACTACTTCCTACACACTCGGTGTATAAATAATGCTTATGCTCCATTTAGGATACTCAGTAGTCGAGATTAGATTCCCCTATAACAGCAAATTAATTGTCTAATTTGTCACTGGAAATTACATTGACTGTTACTCCAGGAAAACCGAAGAGAAAACAAAAAACCCTGACAAACAACCCTGGAATACAGGTCTTCTTACCCTATTACTATTTCTTCTAGGGAAAAATTGAGAAATGCCACTGATACCATAAAAACTGGAGTGAGCTCCTGCTAACTTCACAAAGCTGCCTTGTCTATGGAGTCTGTGAAGTTTATAGATAGCCAATTAATTTGGAAATGATAGAGAAAAATAACAAATGCTTCACAAATAATGAAGAGCTTGCAGAGAATTTTTATCAGAGAGTAAAGACAGAACAGGGGGTAAAGGTTTTAAACTAAAACAAGACACGTTTGGATAAGATAGAAGGAATTAATTATTTGCTATGAGGTTGGTGAGACACTAGAACAGGTTGCTCAGATAAGCTGTGGAGGGTAATGAGCACTCTGAGAAAGCAGCTTACCTCCTCTTCATGAAGATGCCTAAAGTACTCGGATCATAGCATGGATGATGGCATCAGTGGACAAAGGAAGGGGAACTGATATCATCTACCAGGACTTCTGCAAGGCATTTGACATAGTCTTGCATTACATCCTTATCACTGAGTTGGGTTTGTTCAGCCTGGAGAAGAGAAGGCACTGGTTACACCTCATTGTATCCTTCAAGTACTTGAAGGCAGCTTACGAGAAGGAGAGGGAGTGACTTGTTATTTGTTCTGATAGTGATAGAACAAGGGGGAATGGTTTTAAACTAAAAGAGGGTAGATTTAGGTTAGATGTTAGGTTGAAATTCAAGGCCAGGTAGAATGGGACCCTAGGAAACCTGATCTGGTGGGTGGCAACCCTTCTTATAGCATGAAAGTTGGATCTGGATGATCTTTAAGGTCCCTTCTAACTTAAGCCATTCTATGATTCAGTGTTCACATCTTAAACATTGCTATGTATCTCTGATATTTGTTAATGATGTCTGAGGTGACATTCAAGTTCATATAGATTCCATACAGACATTCCTCTCTTTTCAAACCTGACAAAGTTTGTTTATCTCATTCTTTTTAAGTAAAATCTTATTGATGTTATTCCTGTAGCTTCAACATTAATTTTAACTTTTATCTTAGCTTTACTTTCCACACTAATGTTAGTTAATTACATTTAATTTATTGACTGTCTCTTTTAGACTGATCATTGTGTTAGCTTCAGAATTCATACAAAGTAAAAACAGAGATTCAATAGGCAATTTCATAGCCTAATTAAAGACTTAAATGGTTATAAGTTAGATTATGAATATATAGATATTCTTTCTCTGGCCCAGCTTTCAGTTATCCTTTCAAAGACCTGGATAACATTTTCCCTTTAAAAAAAAAAAAAAAAAAAAAAGAAAAGAAATAAAAAATTACATCACCTTTAAAAAATAGTCTAGCAGTTACAAATGAGAAGCTATTGTGTAAGAGATGGGTATCACTGCCTTCTAGAAAAGAGGAACTACAGACAGGCTGAAATGCGTAGTACATCAGCCTACTCTTCTTCCTGGAATTTATAATTGAGGAGCCAATAAGGAAAGGTTCTCTCTCTGCTTATAGGCAGCAGCCTTTGGAGGAGGTGGATAGACAAAGCTTATATTAAAACTGAATGTGGTGATACAAGAAGGTCAGAGTGTACACACTAAAAAGCACCTATGCACAAAATCCAACCTTATTTTTCTGGACCTGGCCTGTGCAAATTTCTGCAGCAGTCAATGGAAAGAGAGTTTCCTTCAGAGACAATTCAGGGTGGAAAATTACTGTTGAGAGTTCTGACTCCCTTCTAGAAGGAGTCCATCCCTCATGTGGCCAGAAGGACCCCTGAGAAAACAAGTTCTTAGAGAAATTTCCAAATTCTTGGTGGTTATACAACAGCCAAAAGTGAGTGGCTTTTTCAGTAACTGCTTTAGACTTAATTGTTAAATCTCAACAAGCCCCACTTCATGTCTTTTTTTTTTTTTCTTTGGATCTAACCCAGAAAACGTTCCTCAAAGCATGAGAGAAAATCTTTGAGCACAGTTATCTCATTAAGCACCAACTTGCCAGGGTTTAAGTTCAGAAATATTAGTCTGATGTTCTTTCATCTGCATAAATATATTTCTACAGGACATTTGGCCTTTTTCATTCCCCCAGTTTTCTAATAAAGATTGAACTTCACAAGAACAGAGAAGGGCAGAGGATCTGATTGAGAAAAGAGAGTAACACTGGAAGAGAAACTTTTTCTATAAATTAAATATCTCTGACTCAGATTGTTATATATATGATATCAAGAGGAGAATGATTGACATTGCAAAAAGAGAAAGAGACAGAAACACCTCCAGAATACCACACTATTCACTTGCTATTTTAAATTATATGAACATTATTGATTTAGTTAAGAAACACCCTTAGAAAAAGATGTGCACTGAAAATGACCAGAAGTTATCAGCGATATTTCATACTGCAATTATTTTTCGTGTTAAAAATATGCTTTTCATTACTTTTAGAGCCAGGTATTTCTACTCTGGCAGAAAAATAGAGAACTGCTTGGACCTATTCCTTACATCTGTACTATTTGTTCCCAAACATATGTTCATTCAAACATGTAGCTATCAATCCAGTTTTTTTGCAATCACAGTAAGAACATCAGTCCTTCATTATGATGGGGCCTTTTGTAAGGCAGATGGATAATTTCAGTGTATGTGCTCAGAACCCAAATCTTAAAGGTTCTTGTTTTCTCTTCCTTTAAAATTGTACATTAGAAAATTTCTAATAAGTTTAACTCTTCAATTTCTTCTTCTTCTTCTTCTTCTTCTTCTTTTGGACAGATTTACTTGCCTGGTGATAGTGGTAGAGCTCAACAGAAAGCTTAAGAAGTTCAAAATTACACTGGACCATTAGCTGTGAAGAAAAAAATCAAGTTGGGGAAAACATGAACATTTGTAATGCACTTGGTTTTAACCCTTTCTGGTAGTCATGGATTTTTCTAAGAATGAGGTAGTTAAAATGAACTCTTATAATTTATACTGAAAATAATTAAGCCAGAAAATGACTAAAAAAAGCATATTAGCATTTGCAAAGCTATAATTTACTTGTGGTTCACTGACATCTGCAGCCAAGTACCCACACTTGTTCTCTCCTCCTCATTTCCCCTTAGATGGGGAAGAAAGTAGGAGGAACAGAAGCAAGAAAGATCGTGGGTAAAGATGAAGAAGGCAAAACAGTCATCTATTACTGTCATAATACTGGGTAAAACAGATTCAGCTTGGGAAATTTGGCTTAATCTATTGTCATTTAACATAACTAGTTACTGATTCATGTATTTAGAAAAACAAAAACAAAAACATTTCCTCCCCATTTCTCCAGTTTTTTTGTTTTGTTTTGTTTTGTTTTCACTCCAGACAGCTCTCCTTCCCCCTTCCTTGTTTCCGCTCCCTCTGTTTTTACTGCAGGCTACACTTGATCACTTCAGTGATGTGATGGGTGGGGTGAGACTGGGATCAAAAGAGTGTAGTTTGTTTTCACCACTTGTCGTTTCTCACCATGCTCTTTAGCTGCACCTTCCTTATTACCTTTGCACTGGCATGAGTACTTCACAGCTGTAGTATCTGCTGCAGCATGTGCTTACCCGTGGGCCACAGTCTCTCTGGAGGTGTTACCAGCTCCAATGGGGGCTATCTCCTACTGCTCCGGCTAAGTTTTTCCTTTTTATCAGTGTTTTTTCTCCTTTTCTAAAGATCTTTTCATAAAGGAGCCACCAGCTTCACTGATTGGCTCAGCTGTGCCCTGTGGCATGTTTGCTGATGCCAGCTATGTCTGGCATGGTACATCCCCTGGCTTCTTCTCACAGAGGCCATTCCAGCAGCTTCTCCATTTCAAAAATCTTACACTTTAGGCCCAATGCTGTGTAATATGCTGTCTTTTTTTCACAACTACAAAAAAGGTACTTCTAACAGTCTCAGTGAAAGATGACAAAGTGCCCACTCAGTAACTGTTCATGGAGTAACAGCCTCGGATTTTAAGTCATATGGGAAGAGAATAAATGAGATGAAATAAGTAAGAGAGGAGAAGGAGTAGGAACGACATGAGATAACAGTAATGGTGAATCTATAAGAATTTCATACTGCAGGTGATCTGTTACATTTATTCAAAACCTAACATATCATGAATCTATTTAAAAAGCACCTGAATTGTGTTGCTTCTATGACATTGCAGAACAGTGTTAAAGTAACTCGACAGCAAGGTAACTTAGCTCATGGGTCATTGAAATTCTCAGCATTTCTACCCCAGTTAATGCCTGAAGAATTATTTTGCCCACTTCAGGCAAGGTCCACTTCAGGGCCTTTGACTGAGTGGAGATACTGGGGACCACGGGCTTCAGGCATTGCTGCCTTTCCTCTGTAATTCAGTTTTCTCCTTTATGGCATCCCATAAAGTTCTTTTCCTCAACATGCAAATATATGAAGAATATTCCTTCACAGAATATTTATTGTCTGACTTAGAATTACAGCAGGAACACAACACAGGGGTTTGCTTCATTTTTGTTTGCTAGAGACATAAATGTGTCTGTAGGATTTTGTTCTTTGCAAAACTTAAATTTGTGATTTTCTATTTTAAAGAAGGGCTAATTGCTTCTTCATTCAGATTTCACCAAGCATAATACTCCTTCACAAGCTAATTCTAATTTCAAATGCAAAGTGCTAAACTAAGCCCTGCTCAACAATCAGTAAATTGTGATGCAACCATCAAAGAATACGGTCCCTACTCTTAGTTTCCCTGATGCCTCTCAGTTGTGTAGAGGCTGTCATTATATATAGTGGGAATGTAATTGAACCAGTGCATGGTGGCGGAAAATTAGAGCCCTGATGGTGAAATAAGAGCTGATACAATTTTGCAGCAGATACCAGCACTATTCAAATCTCATGTTATAGGAAGGTAATTGCCAGGATTGATGGAGGATGCGCAAATGTATACTGAAGCCCCTTCAACTTACCATGTTTGATATTCACTCTTTAAACAGAACTTTTATATCTGGGGTCTCTCAGAACTGCTGACGCATTCCTCCTAGATAAAATTATTTTCTGCAGTGACACTGAGAATCATCACAGTGCTTCACTGAGCACTCAGAATGTTTGGGGATATTTGCCCAAATATGGGGATTCTTTCACATTGCATAATTAC:chr01_23239777-chr01_23239777	1/1:NA:8043:0,0:+-:.:INS:svim_asm.INS.6691:A:AACAGTGCTGTAACTGCTAGACTCTAACATCACATCTCGTTTAGTTTTCAAATACCAGTTGACTAGAAAATATCGAGAAGATTTGAGGTCACTTTTAAGTCTTAAAATCATGTTGTGATCTTTAGATACAAGACTCTAAATATGGTCAAAGTAACAAATGTAATTTTGGATAGGAGCCAAAATAAACAGATAAACTGTTCAAGTTTTTCCAACACTTCAATCATAACTTGAACTACATTTGCAGTTGATTTGTGAGAGGAACAAACTAATTATCTGTCAGATTTAGTAGGCACTTGTGATTGTACAAGAATTTAAAATATTATTTACTTTTTTTCTCCTTCTTCAAATCCTAGCTCTTATGGCATGGCAGCAACACACTAAAAGGACCAAAAAACTTTCCAAAATTATATGTATTGGTTATATTTAATATTAAGTAAATAAATAAAAATATTTATTTTTTGGTATCTCCATTATGTTTATTTCCTATATGGTGTTAGAAGTATTAAATTCATTTAAAATTATTTGAAAGTTAATATTTCTTTCTTTTTCCTTAATAAGAACAGTTCCGGGATTGAAGTACATACAGATTTCATTAACATTTAATAAATAAATGCCTGACCAGTAAGAACTCCCATTTGCTCATAAAGATATAAAAGGTAAAAAGAAAAATCTCAGCTTCCTAAATTCACTGTTCATTGTTAATTATAAACAATAGCTTACTAGCCCTCCAAAATGTACTTTCTTTTCTACTCTCTACTGACCAGTTTCTGTTATCTTTTGCTATATACACCAGGATACACTATACAGTGTAGTCAATAGTTTTTCAATTACATTGTTTGCCTAGAAAAACGGAAGACCAAAATACTGTCGGAGAATTATAATTTGGAAAAAAGAATGCAAACAAACATTATCAAACTTCATAGGAGTAAATAATTAAAAAGAAAGATAAATTTGTATGTGAATTTGTTAAATTTGTATGTAAATTTGAATTTCAGGTTTCGCTGTTTCCTCTAGGACATGAAACACAACTAAAAACAAAAACAAAAACAAAACACCAGAAACTTGTACCTCAGGAAAGTATAAGCAAAATCTGAAACTATATGCAGCCATATAAAATGAATATCCATGCAGGAGAACCCATTTGCATGAAAACAAGCTAAAATTTGCAAAATAAGTAAACAAACAAACAAATAAATAAATAGCAAGCTTGTGACTTGAAGACTCCAAAACTTTGGGTTCTGGCAAAGAAAATAGGTGTCTAGGTATCATTAATAGGTATCCAGCTGGGCTGGTTTTAAAGAACAAAAGATACACCTCCTCCATAATGCAAACCAAGAAAGACTACTGCAACAGTCTCTAAACTTATGATCGAAGAATCACAATGAGAAAACACATATCCCCTGGAAATGTCTATTTCCTGTCTGCTACAGCTGCAAAGTCATGAGTTTTCTTCCAGCCTAGCTTTCTAATTGGTAACTTTCAGTAACTTCCCTAGTTAAGCAATCTTTTCTGTCTACTTGGATGGACTACATCATTTATTTCCTTAGCTATTAAGAGCAGTCTGTAAACCAGATCTCTGCTGCCTTACCGGACAAGCAAACAGTCTGCAAAAGGGCCTGATTAACTCATTATGACAGGATAAATCCAGCCTTTTCTTCAACTGCCCGCAGTTTTTCTGAAATGACATAGTAAACTGTATATAAGCAAGTTAAACATCCATATCTTTATCCACTGTCTTTGCCTGGGTTCCATCTACAGTAAATGACAAGAGATGAATTTTGCAAGATGTCTCAGAATATTTACAATAGACACACACCCTGAAATTTCTCCTGAAGGGATCCTGCCTTATTTGCTGACTATGGAGGCATTTAGGAAAAACTCCTTTCCCTGGTAAATATTAGCTTCATGGATTCCCCTACCAGTCTCTGCCTATGGACCTAGGAGCCACTGTTGATTTCTTTCTCTACTGATGTTATACAGTGGGGGGATCTGTGCGCTGATAAGCTGACTGCTATATTGAGAAAACTGAAGGCTTCTTTACAAATACTACATCAAATATTTAAACTAAATTTAGCATGGAACAAGCTAGTTATTCTATCCAAAGTCCTGTCTCAATGTACACTGAAAACTTCAGTTACTGTCATCGCATCTGTAATACAGAAAACTATGAGACTGTATGATTAAAAACTTTAATTAGTTACAAGCAAAAAGACAATAAAAGGAATATAAATAGCATATTGTAATTGAGTAGTAATGCTAGTCTTGAAAAAAATGTAACATATTCTTCTAGTGGTTAGATGACCGAAAGTACGGACTTACCTCTTTCCATGCACACATACAATGTTCACGATTCATTTATTAGGGTTACAGGTCAACAGATTGGAATACTGTTAAAACAAAGATTAAATAAATTAAAAAGCTTAAAAATATTTATTAATAACTTATTAAAAATAACTGAAATGGAAAGAAGTTATGATGCTAGGTTTAAAACTCAGACTGCTGACAGTGAAAACCTTTTTTTATTTTTGTTTCTGATACAGATTTTCTACATGATATTCTTGGCAGATCCTAGAAAAAACCTTATTCCTACCGCAAATCAACCAGCTTGGTGACACAATGCCAGCTGTGAATTTAGTATCCTTCTCTAAGTGTTTCTAAAATGCTGTTCAGTAACAGAAGAACAGATAGCATAGTAAGGAAGAAACAGATTATTTAACTGGAGTTTTGTTATGGGTTGTTATAGCTTGGAGTAGTACTGATTCTGACATTTGACACTACTTCCTACACACTCGGTGTATAAATAATGCTTATGCTCCATTTAGGATACTCAGTAGTCGAGATTAGATTCCCCTATAACAGCAAATTAATTGTCTAATTTGTCACTGGAAATTACATTGACTGTTACTCCAGGAAAACCGAAGAGAAAACAAAAAACCCTGACAAACAACCCTGGAATACAGGTCTTCTTACCCTATTACTATTTCTTCTAGGGAAAAATTGAGAAATGCCACTGATACCATAAAAACTGGAGTGAGCTCCTGCTAACTTCACAAAGCTGCCTTGTCTATGGAGTCTGTGAAGTTTATAGATAGCCAATTAATTTGGAAATGATAGAGAAAAATAACAAATGCTTCACAAATAATGAAGAGCTTGCAGAGAATTTTTATCAGAGAGTAAAGACAGAACAGGGGGTAAAGGTTTTAAACTAAAACAAGACACGTTTGGATAAGATAGAAGGAATTAATTATTTGCTATGAGGTTGGTGAGACACTAGAACAGGTTGCTCAGATAAGCTGTGGAGGGTAATGAGCACTCTGAGAAAGCAGCTTACCTCCTCTTCATGAAGATGCCTAAAGTACTCGGATCATAGCATGGATGATGGCATCAGTGGACAAAGGAAGGGGAACTGATATCATCTACCAGGACTTCTGCAAGGCATTTGACATAGTCTTGCATTACATCCTTATCACTGAGTTGGGTTTGTTCAGCCTGGAGAAGAGAAGGCACTGGTTACACCTCATTGTATCCTTCAAGTACTTGAAGGCAGCTTACGAGAAGGAGAGGGAGTGACTTGTTATTTGTTCTGATAGTGATAGAACAAGGGGGAATGGTTTTAAACTAAAAGAGGGTAGATTTAGGTTAGATGTTAGGTTGAAATTCAAGGCCAGGTAGAATGGGACCCTAGGAAACCTGATCTGGTGGGTGGCAACCCTTCTTATAGCATGAAAGTTGGATCTGGATGATCTTTAAGGTCCCTTCTAACTTAAGCCATTCTATGATTCAGTGTTCACATCTTAAACATTGCTATGTATCTCTGATATTTGTTAATGATGTCTGAGGTGACATTCAAGTTCATATAGATTCCATACAGACATTCCTCTCTTTTCAAACCTGACAAAGTTTGTTTATCTCATTCTTTTTAAGTAAAATCTTATTGATGTTATTCCTGTAGCTTCAACATTAATTTTAACTTTTATCTTAGCTTTACTTTCCACACTAATGTTAGTTAATTACATTTAATTTATTGACTGTCTCTTTTAGACTGATCATTGTGTTAGCTTCAGAATTCATACAAAGTAAAAACAGAGATTCAATAGGCAATTTCATAGCCTAATTAAAGACTTAAATGGTTATAAGTTAGATTATGAATATATAGATATTCTTTCTCTGGCCCAGCTTTCAGTTATCCTTTCAAAGACCTGGATAACATTTTCCCTTTAAAAAAAAAAAAAAAAAAAAAAAGAAAAGAAATAAAAAATTACATCACCTTTAAAAAATAGTCTAGCAGTTACAAATGAGAAGCTATTGTGTAAGAGATGGGTATCACTGCCTTCTAGAAAAGAGGAACTACAGACAGGCTGAAATGCGTAGTACATCAGCCTACTCTTCTTCCTGGAATTTATAATTGAGGAGCCAATAAGGAAAGGTTCTCTCTCTGCTTATAGGCAGCAGCCTTTGGAGGAGGTGGATAGACAAAGCTTATATTAAAACTGAATGTGGTGATACAAGAAGGTCAGAGTGTACACACTAAAAAGCACCTATGCACAAAATCCAACCTTATTTTTCTGGACCTGGCCTGTGCAAATTTCTGCAGCAGTCAATGGAAAGAGAGTTTCCTTCAGAGACAATTCAGGGTGGAAAATTACTGTTGAGAGTTCTGACTCCCTTCTAGAAGGAGTCCATCCCTCATGTGGCCAGAAGGACCCCTGAGAAAACAAGTTCTTAGAGAAATTTCCAAATTCTTGGTGGTTATACAACAGCCAAAAGTGAGTGGCTTTTTCAGTAACTGCTTTAGACTTAATTGTTAAATCTCAACAAGCCCCACTTCATGTCTTTTTTTTTTTTCTTTGGATCTAACCCAGAAAACGTTCCTCAAAGCATGAGAGAAAATCTTTGAGCACAGTTATCTCATTAAGCACCAACTTGCCAGGGTTTAAGTTCAGAAATATTAGTCTGATGTTCTTTCATCTGCATAAATATATTTCTACAGGACATTTGGCCTTTTTCATTCCCCCAGTTTTCTAATAAAGATTGAACTTCACAAGAACAGAGAAGGGCAGAGGATCTGATTGAGAAAAGAGAGTAACACTGGAAGAGAAACTTTTTCTATAAATTAAATATCTCTGACTCAGATTGTTATATATATGATATCAAGAGGAGAATGATTGACATTGCAAAAAGAGAAAGAGACAGAAACACCTCCAGAATACCACACTATTCACTTGCTATTTTAAATTATATGAACATTATTGATTTAGTTAAGAAACACCCTTAGAAAAAGATGTGCACTGAAAATGACCAGAAGTTATCAGCGATATTTCATACTGCAATTATTTTTCGTGTTAAAAATATGCTTTTCATTACTTTTAGAGCCAGGTATTTCTACTCTGGCAGAAAAATAGAGAACTGCTTGGACCTATTCCTTACATCTGTACTATTTGTTCCCAAACATATGTTCATTCAAACATGTAGCTATCAATCCAGTTTTTTTGCAATCACAGTAAGAACATCAGTCCTTCATTATGATGGGGCCTTTTGTAAGGCAGATGGATAATTTCAGTGTATGTGCTCAGAACCCAAATCTTAAAGGTTCTTGTTTTCTCTTCCTTTAAAATTGTACATTAGAAAATTTCTAATAAGTTTAACTCTTCAATTTCTTCTTCTTCTTCTTCTTCTTCTTCTTTTGGACAGATTTACTTGCCTGGTGATAGTGGTAGAGCTCAACAGAAAGCTTAAGAAGTTCAAAATTACACTGGACCATTAGCTGTGAAGAAAAAAATCAAGTTGGGGAAAACATGAACATTTGTAATGCACTTGGTTTTAACCCTTTCTGGTAGTCATGGATTTTTCTAAGAATGAGGTAGTTAAAATGAACTCTTATAATTTATACTGAAAATAATTAAGCCAGAAAATGACTAAAAAAAGCATATTAGCATTTGCAAAGCTATAATTTACTTGTGGTTCACTGACATCTGCAGCCAAGTACCCACACTTGTTCTCTCCTCCTCATTTCCCCTTAGATGGGGAAGAAAGTAGGAGGAACAGAAGCAAGAAAGATCGTGGGTAAAGATGAAGAAGGCAAAACAGTCATCTATTACTGTCATAATACTGGGTAAAACAGATTCAGCTTGGGAAATTTGGCTTAATCTATTGTCATTTAACATAACTAGTTACTGATTCATGTATTTAGAAAAACAAAAACAAAAACATTTCCTCCCCATTTCTCCAGTTTTTTTGTTTTGTTTTGTTTTGTTTTCACTCCAGACAGCTCTCCTTCCCCCTTCCTTGTTTCCGCTCCCTCTGTTTTTACTGCAGGCTACACTTGATCACTTCAGTGATGTGATGGGTGGGGTGAGACTGGGATCAAAAGAGTGTAGTTTGTTTTCACCACTTGTCGTTTCTCACCATGCTCTTTAGCTGCACCTTCCTTATTACCTTTGCACTGGCATGAGTACTTCACAGCTGTAGTATCTGCTGCAGCATGTGCTTACCCGTGGGCCACAGTCTCTCTGGAGGTGTTACCAGCTCCAATGGGGGCTATCTCCTACTGCTCCGGCTAAGTTTTTCCTTTTTATCAGTGTTTTTTCTCCTTTTCTAAAGATCTTTTCATAAAGGAGCCACCAGCTTCACTGATTGGCTCAGCTGTGCCCTGTGGCATGTTTGCTGATGCCAGCTATGTCTGGCATGGTACATCCCCTGGCTTCTTCTCACAGAGGCCATTCCAGCAGCTTCTCCATTTCAAAAATCTTACACTTTAGGCCCAATGCTGTGTAATATGCTGTCTTTTTTTCACAACTACAAAAAAGGTACTTCTAACAGTCTCAGTGAAAGATGACAAAGTGCCCACTCAGTAACTGTTCATGGAGTAACAGCCTCGGATTTTAAGTCATATGGGAAGAGAATAAATGAGATGAAATAAGTAAGAGAGGAGAAGGAGTAGGAACGACATGAGATAACAGTAATGGTGAATCTATAAGAATTTCATACTGCAGGTGATCTGTTACATTTATTCAAAACCTAACATATCATGAATCTATTTAAAAAGCACCTGAATTGTGTTGCTTCTATGACATTGCAGAACAGTGTTAAAGTAACTCGACAGCAAGGTAACTTAGCTCATGGGTCATTGAAATTCTCAGCATTTCTACCCCAGTTAATGCCTGAAGAATTATTTTGCCCACTTCAGGCAAGGTCCACTTCAGGGCCTTTGACTGAGTGGAGATACTGGGGACCACGGGCTTCAGGCATTGCTGCCTTTCCTCTGTAATTCAGTTTTCTCCTTTATGGCATCCCATAAAGTTCTTTTCCTCAACATGCAAATATATGAAGAATATTCCTTCACAGAATATTTATTGTCTGACTTAGAATTACAGCAGGAACACAACACAGGGGTTTGCTTCATTTTTGTTTGCTAGAGACATAAATGTGTCTGTAGGATTTTGTTCTTTGCAAAACTTAAATTTGTGATTTTCTATTTTAAAGAAGGGCTAATTGCTTCTTCATTCAGATTTCACCAAGCATAATACTCCTTCACAAGCTAATTCTAATTTCAAATGCAAAGTGCTAAACTAAGCCCTGCTCAACAATCAGTAAATTGTGATGCAACCATCAAAGAATACGGTCCCTACTCTTAGTTTCCCTGATGCCTCTCAGTTGTGTAGAGGCTGTCATTATATATAGTGGGAATGTAATTGAACCAGTGCATGGTGGCGGAAAATTAGAGCCCTGATGGTGAAATAAGAGCTGATACAATTTTGCAGCAGATACCAGCACTATTCAAATCTCATGTTATAGGAAGGTAATTGCCAGGATTGATGGAGGATGCGCAAATGTATACTGAAGCCCCTTCAACTTACCATGTTTGATATTCACTCTTTAAACAGAACTTTTATATCTGGGGTCTCTCAGAACTGCTGACGCATTCCTCCTAGATAAAATTATTTTCTGCAGTGACACTGAGAATCATCACAGTGCTTCACTGAGCACTCAGAATGTTTGGGGATATTTGCCCAAATATGGGGATTCTTTCACATTGCATAATTAC:chr01_23239777-chr01_23239777	1/1:NA:8847:0,0:+-:.:INS:svim_asm.INS.7503:A:AACAGTGCTGTAACTGCTAGACTCTAACATCACATCTCGTTTAGTTTTCAAATACCAGTTGACTAGAAAATATCGAGAAGATTTGAGGTCACTTTTAAGTCTTAAAATCATGTTGTGATCTTTAGATACAAGACTCTAAATATGGTCAAAGTAACAAATGTAATTTTGGATAGGAGCCAAAATAAACAGATAAACTGTTCAAGTTTTTCCAACACTTCAATCATAACTTGAACTACATTTGCAGTTGATTTGTGAGAGGAACAAACTAATTATCTGTCAGATTTAGTAGGCACTTGTGATTGTACAAGAATTTAAAATATTATTTCCTTTTTTTCTCCTTCTTCAAATCCTAGCTCTTATGGCATGGCAGCAACACAGTAAAAGGACCAAAAACTTTCCAAAATTATATCTATTGGTTATATTTAATATTAAGTAAATAAATAAAAATATTTATTTTTTGGTATCTCCATTATGTTTATTTCCTATATGGTGTTAGAAGTATTAAATTCATTTAAAATTATTTGAAAGTTAATATTTCTTTCTTTTTCCTTAATAAGAACAGTTCCGGGATTGAAGTACATACAGATTTCATTAACATTTAATAAATAAATGCCTGACCAGTAAGAACTCCCATTTGCTCATAAAGATATAAAAGGAAAAAAGAAAAATCTCAGCTTCCTAAATTCACTGTTCATTGTTAATTATAAACAATAGCTTACTAGCCCTCCAAAATGTACTTTCTTTTCTACTCTCTACTGACCAGTTTCTGTTATCTTTTGCTATATATACCAGGATACACTATACAGTGTAGTCAATAGTTTTTCAATTACATTGTTTGCCTAGAAAAACGGAAGACCAAAATACTGTCGGAGAATTATAATTTGGAAAACAGAATGCAAACAAACATTATCAAACTTCATAGGAGTAAATAATTAAAAAGAAAGATAAATTTGTATGTGAATTTGTTAAATTTGTATGTAAATTTGAATTTCGGGTTTCGCTGTTTCCTCTAGGACATGAAACACAACTAAAAACAAAAACAAAAACAAAACACCAGAAACTTGTACCTCAGGAAAGTATTAGCAAAATCTGAAACTATATGCAGCCATATAAAATGAATATCCATGCAGGAGAACCCATTTGCATGAAAACAAGCTAAAATTTACAAAATAAGTAAACAAACAAACAAATAAATAAATAGCAAGCTTGTGACTTGAAGACTCCAAAACTTTGGGTTCTGGCAAAGAAAATAGGTGTCTAGGTATCATTAATAGGTATCCAGCTGGGCTGGTTTTAAAGAACAAAAGATACACCTCCTCCATAATGCAAACCAAGAAAGACTACTGCAACAGTCTCTAAACTTATGATCGAAGAATCACAATGAGAAAACACATATCCCCTGGAAATGTCTATTTCCTGTCTGCTACAGCTGCAAAGTCATGAGTTTTCTTCCAGCCTAGCTTTCTAATTGGTAACTTTCAGTAACTTCCCTAGTTAAGCAATCTTTTCTGTCTACTTGGATGGACTACATCATTTATTTCCTTAGCTATTAAGAGCAGTCTGTAAACCAGATCTCTGCTGCCTTACCGGACAAGCAAACAGTCTGCAAAAGGGCCTGATTAACTCATTATGACAGAATAAATCCAGCCTTTTCTTCAACTGCCCACAGTTCTTCTGAAATGACATAGTAAACTGCATATAAGCAAGTTAAACATCCATATCTTTATCCACTGTCTTTGCCTGGGTTCCATCTACAGTAAATGACAAGAGATGAATTTTGCAAGATGTCTCAGAATATTTACAATAGACACACACCCTGAAATTTCTCCTGCAGGGATCCTGCCTTATTTGCTGACTATGGAGGCATTTAGGAAAAACTCCTTTCCCTGGTAAATATTAGCTTCATGGATTCCCCTACCAGTCTCTGCCTATGGACCTAGGAGCCACTGTTGATTTCTTTCTCTACTGATGTTATACAGTGGGGGGATCTGTGCGCTGATAAGCTGACTGCTATATTGAGAAAACTGAAGGCTTCTTTACAAATACTACATCAAATATTTAAACTAAATTTAGCATGGAACAAGCTAGTTATTCTATCCAAAGTCCTGTCTCAATGTACACTGAAAACTTCAGTTACTGTCATCGCATCTGTAATACAGAAAACTATGAGACTGTATGATTAAAAACTTTAATTAGTTACAAGCAAAAAGGCAATAAAAGGAATATAAATAGCATATTGTAATTGAGTAGTAATGCTAGTCTTGAAAAAAATGTAACATATTCTTCTAGTGGTTAGATGACCGAAAGTACGGACTTACCTCTTTCCATGCACACATACAATGTTCACGATTCATTTATTAAGGTTATAGGTCAACAGCTTGAAATACTGTTAAAACAAAGATTAAATAAATTAAAAAGCTTAAAAATATTTATTAATAACCTATTAAAAATAACTGAAATGGAAAGAAGTTATGATGCTAGGTTTAAAACTCAGACTGCTGACAGTGAAAACCTTTTTTTATTTTTGTTTCTGATACAGATTTTCTACATGATATTCTTGGCAGAACCTAGAAAAAACCTTATTCCTACCGCAAATCAACCAGCTTGGTGACACAATGCCAGTTGTGAATTTAGTATCCTTCTCTAAGTGTTTCTAAAATGCTGTTCAGTAACAGAAGAACAGATAGCATAGTAAGGAAGAAACAGATTATTTAACTGGAGTTTTGTTACGGGTTGTTATAGCTTGGAGTAGTACTGATTCTGACATTTGACACTACTTCCCACACACTCGGTGTATAAATAATGCTTATGCTCCATTTAGGATACTCAGTAGTCGAGATTAGATTCCCCTATAACAGCAAATTAATTGTCTAATTTGTCACTGGAAATTACATTGACTGTTACTCCAGGAAAACCAAAGAGAAAACAAAAAACCCTGACAAACAACCCTGGAATACAGGTCTTCTTACCCTATTACTATTTCTTCTAGGGAAAAATTGAGAAATGCCACTGATACCATAAAAACTGGAGTGAGCTCCTGCTAACTTCACAAAGCTGCCTTGTCTATGGAGTCTGTGAAGTTTATAGATAGCCAATTAATTTGGAAATGATAGAGAAAAATAACAAATGCTTCACAAATAATGAAGAGCTTGCAGAGAATTTTTATCAGAGAGTAAAGACAGAACAGGGGGTAAAGGTTTTAAACTAAAACAAGACACGTTTGGATAAGATAGAAGGAATTAATTATTTGCTATGAGGTTGGTGAGACACTAGAACAGGTTGCTCAGATAAGCTGTGGAGGGTAATGAGCACTCTGAGAAAGCAGCTTACCTCCTCTTCATGAAGATGCCTAAAGTACTCGGATCATAGCATGGATGATGGCATCAGTGGACAAAGGAAGGGGAACTGATATCATCTACCAGGACTTCTGCAAGGCATTTGACATAGTCTTGCATCACATCCTTATCACTGAGTTGGGTTTGTTCAGCCTGGAGAAGAGAAGGCACTGGTTACACCTCACTGTATCCTTCAAGTACTTGAAGGCAGCTTACAAGAAGGAGAGGGAGTGACTTGTTATTTGTTCTGATAGTGATAGAACAAGGGGGAATGGTTTTAAGCTAAAAGAGGGTAGATTTAGGTTAGATGTTAGGTTGAAATTCAAGGCCAGGTAGAATGGGACCCTAGGAAACCTGATCTAGTGGGTGGCAACCCTTCTTATAGCATGAAAGTTGGATCTGGATGATCTTTAAGGTCCCTTCTAACTTAAGCCATTCTATGATTCAGTGTTCACATCTTAAACATTGCTATGTATCTCTGATATTTGTTAATGATGTCTGAGGTGACATTCAAGTTCAAATAGATTCCATACAGACATTCCTCTCTTTTCAAACCTGCCAAAGTTTGTTTATCTCATTCTTTTTAAGTAAAATCTTATTGATGTTATTCCTGTAGCTTCAACATTAATTTTAACTTTTATCTTAGCTTTACTTTCCACACTAATGTTAGTTAATTACATTTAATTTATTGACTGTCTCTTTTAGACTGATCATTGTGTTAGCTTCAGAATTCATACAAAGTAAAAACAGAGATTCAATAGGCAATTTCATAGCCTAATTAAAGACTTAAATGGTTATAAGTTAGATTATGAATATATAGATATTCTTTCTCTGGCCCAGCTTTCAGTTATCCTTTCAAAGACCTGGATAACATTTTCCCTTAAAAAAAAAAAAAAAAAAAAAAGAAAGAAAAAATTACATCACCTTTAAAAAAATAGTCTAGCAGTTACAAATGAGAAGCTATTGTGTAAGAGATGGGTATCACTGCCTTCTAGAAAAGAAGAACTACAGACAGGCTGAAATGCGTAGTACATCAGCCTACTCTTCTTCCTGGAATTTATAATTGAGGAGCCAATAAGGAAAGGTTCTCTCCTGCCTCTGATACTTATAAACAAGAAGAAATGAGTCAGACAGCTTTGGATGCAGTGACTACAGGATAGTATTTAGGATCCCAAGAGGAAGGAATAGGGCAAAGAGCAGGAGCACAATCCCTCATTTCAAGAGAAAAGGCTTTGGGCTCTCCAAGAATCCATCCACTTGGAAGAATCCCATAGGATATATTCCTTGAGAGAAGGGAGCCCAGGAGAGCTAGTTGGTATTCAAGGATCATTTTGTCCAAGCTCAAGAAAGTTTCATAGTGATGAATAAGAAATCAAGCAAAGGCAAAATGCAGACTGCGTGGATGAAGTATACCAGACGTGAACACGGGCAAATTACCCAAACCAGAGTACAGAGTTGCAAGAACAGGACTAGGAAAGCAAGGCTTATCTGGAAATCTGGCAAAGGATGTAAAAGTCAACAAAAAAGGATTCTACAAGTACATATGATGAGTAGAGACAACATGTTCCCCTTGCTGAATGGGGCAAGAGATTTGGTGACAAATGACACAGAAAAGGCCCAAGGTATTCTATGTCATCTTTGCCTCTGCCTTTACTGTAAAACCCTGCATTAAGGAACCCTGAGATGAGAAGGTAAGTCTGGAAAAAGAAAGACTTATTTTCAGTGCAGGAGGACCAGATTAGGGAGCACTTATACAATCTGGATGTACACTGGAAGTTATGGAGATATTCAAAACCTGACTGGATGTGGTACCAGCTAACCTGCTCCAGCTGACCATGCTTAAGCAGGGAAATGGGACTGAGTGATCTCAAAAGATGCCTTTCAGCTTAAACAATTCTGTAATTCTGCTTATAGGCAGCAGCCTTTGGAGGAGGTGGATAGACAAAGCTTATATTAAAACTGAACTGTGGTGATACAACAAGGTCAGAGTGTACACGCTAAAAAGCACCTATGCACAAAATCCAACCTTATTTTTCTGGACCTGGCCTGTGCAAATTTCTGCAGCAGTCAATGGAAAGAGAGTTTCCTTCAGAGACAATTCAGGGTGGAAAATTACTGTTGAGAGTTCTGACTCCCTTCTAGAAGGAGTCCATCCCTCATGTGGCCAGAAGGACCCCTGAGAAAACAAGTTCTTAGAGAAATTCCCAAATTCTTGGTGGTTATACAACAGCCAAAAGTGAGTGGCTTTTTCAGTAACTGCTTTAGACTTCATTGTTAAATCTCAACAAGCCCCACTTCATGTCTTTTTTTTTTTTGGATCTAACCCAGAAAACTTTCCTCAAAGCATGAGAGAAAATCTTTGAGCACAGTTATCTCATTAAGCACCAACTTGCCAGGGTTTAAGTTCAGAAATATTAGTCTGATGTTCTTTCATCTGCATAAATATATTTTTACAGGACATTTGGCCTTTTTCATTCCCCCAGTTTTCTAATAAAGATTGAACTTCACAAGAACAGAGAAGGGCAGAGGATCTGACTGAGAAAAGAGAGTAACACTGGAAGAGAAACTTTTTCTATAAATTAAATATCTCTGACTCAGATTGGTATATATATGATATCAAGAGGAGAATAATTGACATTGCAAAAAGAGAAAGAGACAGAAACACCTCCAGAATACCACACTATTCACTTGCTATTTTAAATTATATGAACATTATTGATTTAGTTAAGAAACACCCTTAGAAAAAGATGTGCACTGAAAATGACCAGAAGTTATCAGCGATATTTCATACTGCAATTATTTTTCGTGTTAAAAATATGCTTTTCATTACTTTTAGAGCCAGGTATTTCTACTCTGGCAGAAAAATATAGAACTGCTTGGACCTATTCCTTACATCTGTACTATTTGTTCCCAAACATATGTTCATTCAAACATGTAGCTATCAATCCAGTTTTTTTGCAATCACAGTAAGAACATCAGTCCTTCATTATGATGGGGCCTTTTGTAAGGCAGATGGATAATTTCAGTGTATGTGCTCAGAACCCAAATCTTAAAGGTTCTTGTTTTCTCTTCCGTTAAAATTGTACATTAGAAGATTTCTAATAAGTTTAACTCTTCAATTTCTTCTTCTTCTTCTTCTTGTTCTTCTTCTTTTGGACAGATTTACTTGCCTGGTGATAGTGGTAGAGCTCAACAGAAAGCTTAAGAAGTTCAAAATTACACTGGAACATTAGCTGTGAAGAAAAAAATCAAGTTGGGGAAAACATGAACATTTGTAATGCACTTGGTTTTAACCCTTTCTGGTAGTCATGGATTTTTCTAAGAATGAGGTAGTTAAAATGAACTCTTATAATTTAAACTGAAAATAATTAAGCCAGAAAATGACTAAAAAAAGCATATTAGCATTTGCAAAGCTATAATTTACTTGTGGTTCACTGACATCTGCAGCCAAGTACCCACACTTGTTCTCTCCTCCTCATTTCCCCTTAGATGGGGGAGAAAGTAGGAGGAACAGAAGCAAGAAAGATCGTGGGTAAAGATGAAGAAGGCAAAACAGTCATCTATTACTGTCATAATACTGGGTAAAACAGATTCAGCTTGGGAAATTTGGCTTAATCTATTGTCATTTAACATAACTAGTTACTGATTCATGTATTTAGAAAAACAAAAACAAAAACATTTCCTCCCCATTTCTCCAGTTTTTTTTGTTTTGTTTTGTTTTGTTTTCACTCCAGACAGCTCTCCTTCCCGCTTCCTTGTTTCCGCTCCCTCTGTTTTTACTGCAGGCTACACTTGATCACTTCAGTGATGTGATGGGTGGGGTGAGACTGGGATCAAAAGAGTGTAGTTTGTTTTCACCACTTGTCGTTTCTCACCATGCTCTTTAGCTGCACCTTCCTTATTACCTTTGCACTGGCATGAGTACTTCACAGCTGTAGTATCTGCTGCAGCATGTGCTTACCCGTGGGCCACAGTCTCTCTGGAGGTGTTACCAGCTCCACTGTGGGCTATCTCCTACTGCTCCGGCTAAGTTTTTCCTTTTTATCAGTGTTTTTTCTCCTTTTCTAAAGATCTTTTCATAAAGGAGCCACCAGCTTCACTGATTGGCTCAGCTGTGTCCTGTGGCATGTTTGCTGATGCCAGCTATGTCTGGCATGGTACATCCCCTGGCTTCTTCTCACAGAGGCCATTCCAGCAGCTTCTCCATTTCAAAAATCTTACACTTTAGGCCCAATGCTGTGTAATATGCTGTCTTTTTTCACAACTACAAAAAAGGTACTTCTAACAGTCTCAGTGAAAGATGACAAAGTGCCCACTCAGTAACTGTTCATGGAGTAACAGCCTCGGATTTTAAGTCATATGGGAAGAGAATAAATGAGATGAAATAAGTAAGAGAGGAGAAGGAGTAGGAACGACATGAGATAACAGTAATGGTGAATCTATAAGAATTTCATACTGCAGGTGATCTGTTACATTTATTCAAAACCTAACATATCATGAATCTATTTAAAAAGCACCTGAATTGTGTTGCTTCTATGACACTGCAGAACAGTGTTAAAGTAACTCGACAGCAAGGTAACTTAGCTCATGGGCCATTGAAATTGTCAGCATTTCTACCCCAGTTAATGCCTGAAGAATTATTTTGCCCACTTCAGGCAAGGTCCACTTCAGGGCCTTTGACTGAATGGAGATACTGGGGACCACGGGCATCAGGCATTGCTGCCTTTCCTCTGTAATTCAGTTTTCTCCCTTATGGCATCCCATAAAGTTCTTTTCCTCAACATGCAAATATATGAAGAATATTCCTTCACAGAATATTTATTGTCTGACTTAGAATTACAGCAGGAACACAACACAGGGGTTTGCTTCATTTTTGTTTGCTAGAGACATAAATGTGCCTGTAGGATTTTGTTCTTTGCAAAACTTAAATTTGTGATTTTCTATTTTAAAGAAGGGCTAATTGCTTCTTCATTCAGATTTCACCAAGCATAATACTCCTTCACAAGCTAATTCTAATTTCAAATGCAAAGTGCTAAACTAAGCCCTGCTCAACAATCAGTAAATTGTGATGCAACCATCAAAGAATACGGTCCCTACTCTTAGTTTCCCTGATGCCTCTCAGTTGTGTAGAGGCTGTCATTATATATAGTGGGAACGTAATTGAACCAGTGCATGGTGGCGGAAAATTAGAGCCCTGATGGTGAAATAAGAGCTGATACAATTTTGCAGCAGATACCAGCACTATTCAAATCTCATGTTATAGGAAGGTAATTGCCAGGATTGATGGAGGATGCACAAATGTATACTGAAGCCCCTTCAACTTACCATGTTTGATATTCACTCTTTAAACAGAACTTTTATATCTGGGGTCTCTCAGAACTGCTGACGCATTCCTCCTAGATAAAATTATTTTCTGCAGTGACACTGAGAATCATCACAATGCTTCACTGAGCACTCAGAATGTTTGGGGATATTTGCCCAAATATGGGGATTCTTTCACATTGCATAATTAC:chr01_23239777-chr01_23239777	1/1:NA:8851:0,0:+-:.:INS:svim_asm.INS.3231:A:AACAGTGCTGTAACTGCTAGACTCTAACATCACATCTCGTTTAGTTTTCAAATACCAGTTGACTAGAAAATATCGAGAAGATTTGAGGTCACTTTTAAGTCTTAAAATCATGTTGTGATCTTTAGATACAAGACTCTAAATATGGTCAAAGTAACAAATGTAATTTTGGATAGGAGCCAAAATAAACAGATAAACTGTTCAAGTTTTTCCAACACTTCAATCATAACTTGAACTACATTTGCAGTTGATTTGTGAGAGGAACAAACTAATTATCTGTCAGATTTAGTAGGCACTTGTGATTGTACAAGAATTTAAAATATTATTTCCTTTTTTTCTCCTTCTTCAAATCCTAGCTCTTATGACATGGCAGCAACACACTAAAAGGACCAAAAAACTTTCCAAAATTATATCTATTGGTTATATTTAATATTAAGTAAATAAATAAAAATATTTATTTTTTGGTATCTCCATTATGTTTATTTCCTATATGGTGTTAGAAGTATTAAATTCATTTAAAATTATTTGAAAGTTAATATTTCTTTCTTTTTCCTTAATAAGAACAGTTCCGGGATTGAAGTACATACAGATTTCATTAACATTTAATAAATAAATGCCTGACCAGTAAGAACTCCCATTTGCTCATAAAGATATAAAAGGAAAAAAGAAAAATCTCAGCTTCCTAAATTCACTGTTCATTGTTAATTATAAACAATAGCTTACTAGCCCTCCAAAATGTACTTTCTTTTCTACTCTCTACTGACCAGTTTCTGTTATCTTTTGCTATATATACCAGGATACACTATACAGTGTAGTCAATAGTTTTTCAATTACATTGTTTGCCTAGAAAAACGGAGACCAAAATACTGTCGGAGAATTATAATTTGGAAAACAGAATGCAAACAAACATTATCAAACTTCATAGGAGTAAATAATTAAAAAGAAAGATAAATTTGTATGTGAATTTGTTAAATTTGTATGTAAATTTGAATTTCAGGTTTCGCTGTTTCCTCTAGGACATGAAACACAACTAAAAACAAAAACAAAAACAAAACACCAGAAACTTGTACCTCAGGAAAGTATTAGCAAAATCTGAAACTATATGCAGCCATATAAAATGAATATCCATGCAGGAGAACCCATTTGCATGAAAACAAGCTAAAATTTGCAAAATAAGTAAACAAACAAACAAATAAATAAATAGCAAGCTTGTGACTTGAAGACTCCAAAACTTTGGGTTCTGGCAAAGAAAATAGGTGTCTAGGTATCATTAATAGGTATCCAGCTGGGCTGGTTTTAAAGAACAAAAGATACACCTCCTCCATAATGCAAACCAAGAAAGACTACTGCAACAGTCTCTAAACTTATGATCGAAGAATCACAATGAGAAAACACATATCCCCTGGAAATGTCTATTTCCTGTCTGCTACAGCTGCAAAGTCATGAGTTTTCTTCCAGCCTAGCTTTCTAATTGGTAACTTTCAGTAACTTCCCTAGTTAAGCAATCTTTTCTGTCTACTTGGATGGACTACATCATTTATTTCCTTAGCTATTAAGAGCAGTCTGTAAGCCAGATCTCTGCTGCCTTACCGGACAAGCAAACAGTCTGCAAAAGGGCCTGATTAACTCATTATGACAGGATAAATCCAGCCTTTTCTTCAACTGCCCACAGTTTTTCTGAAATGACATAGTAAACTGCATATAAGCAAGTTAAACATCCATATCTTTATCCACTGTCTTTGCCTGGGTTCTATCTACAGTAAATGACAAGAGATGAATTTTGCAAGATGTCTCAGAATATTTACAATAGACACACACCCTGAAATTTCTCCTGCAGGGATCCTGCCTTATTTGCTGACTATGGAGGCATTTAGGAAAAACTCCTTTCCCTGGTAAATATTAGCTTTATGGATTCCCCTACCAGTCTCTGCCTATGGACCTAGGAGCCACTGTTGATTTCTTTCTCTACTGATGTTATACAGTGGGGGGATCTGTGCGCTGATAAGCTGACTGCTATATTGAGAAAACTGAAGGCTTCTTTACAAATACTACATCAAATATTTAAACTAAATTTAGCATGGAACAAGCTAGTTATTCTATCCAAAGTCCTGTCTCAATGTACACTGAAAACTTCAGTTACTGTCATCGCATCTGTAATACAGAAAACTATGAGACTGTATGATTAAAAACTTTAATTAGTTACAAGCAAAAAGACAATAAAAGGAATATAAATAGCATATTGTAATTGAGTAGTAATGCTAGTCTTGAAAAAAATGTAACATATTCTTCTAGTGGTTAGATGACCGAAAGTACGGACTTACCTCTTTCCATGCACACATACAATGTTCACGATTCATTTATTAAGGTTATAGGTCAACAGATTGGAATACTGTTAAAACAAAGATTAAATAAATTAAAAAGCTTAAAAATATTTATTAATAACTTATTAAAAATAACTGAAATGGAAAGAAGTTATGATGCTAGGTTTAAAACTCAGACTGCTGACAGTGAAAACCTTTTTTTATTTTTGTTTCTGATACAGATTTTCTACATGATACTCTTGGCAGATCCTAGAAAAAACCTTATTCCTACCGCAAATCAACCAGCTTGGTGACACAATGCCAGTTGTGAATTTAGTATCCTTCTCTAAGTGTTTCTAAAATGCTGTTCAGTAACAGAAGAACAGATAGCATAGTAAGGAAGAAACAGATTATTTAACTGGAGTTTTGTTACGGGTTGTTATAGCTTGGAGTAGTACTGATTCTGACATTTGACACTACTTCCCACACACTCGGTGTATAAATAATGCTTATGCTCCATTTAGGATACTCAGTAGTCGAGATTAGATTCCCCTATAACAGCAAATTAATTGTCTAATTTGTCACTGGAAATTACATTGACTGTTACTCCAGGAAAACCAAAGAGAAAACAAAAAACCCTGACAAACAACCCTGGAATACAGGTCTTCTTACCCTATTACTATTTCTTCTAGGGAAAAATTGAGAAATGCCACTGATACCATAAAAACTGGAGTGAGCTCCTGCTAACTTCACAAAGCTGCCTTGTCTATGGAGTCTGTGAAGTTTATAGATAGCCAATTAATTTGGAAATGATAGAGAAAAATAACAAATGCTTCACAAATAATGAAGAGCTTGCAGAGAATTTTTATCAGAGAGTAAAGACAGAACAGGGGGTAAAGGTTTTAAACTAAAACAAGACACGTTTGGATAAGATAGAAGGAATTAATTATTTGCTATGAGGTTGGTGAGACACTAGAACAGGTTGCTCAGATAAGCTGTGGAGGGTAATGAGCACTCTGAGAAAGCAGCTTACCTCCTCTTCATGAAGATGCCTAAAGTACTCGGATCATAGCATGGATGATGGCATCAGTGGACAAAGGAAGGGGAACTGATATCATCTACCAGGACTTCTGCAAGGCATTTGACATAGTCTTGCATCACATCCTTATCACTGAGTTGGGTTTGTTCAGCCTGGAGAAGAGAAGGCACTGGTTACACCTCATTGTATCCTTCAAGTACTTGAAGGCAGCTTACAAGAAGGAGAGGTAGTGACTTGTTATTTGTTCTGATAGTGATAGAACAAGGGGGAATGGTTTTAAGCTAAAAGAGGGTAGATTTAGGTTAGATGTTAGGTTGAAATTCAAGGCCAGGTAGAATGGGACCCTAGGAAACCTGATCTGGTGGGTGGCAACCCTTCTTATAGCATGAAAGTTGGATCTGGATGATCTTTAAGGTCCCTTCTAACTTAAGCCATTCTATGATTCAGTGTTCACATCTTAAACATTGCTATGTATCTCTGATATTTGTTAATGATGTCTGAGGTGACATTCAAGTTCATATAGATTCCATACAGACATTCCTCTCTTTTCAAACCTGCCAAAGTTTGTTTATCTCATTCTTTTTAAGTAAAATCTTATTGATGTTATTCCTGTAGCTTCAACATTAATTTTAACTTTTATCTTAGCTTTACTTTCCACACTAATGTTAGTTAATTACATTTAATTTATTGACTGTCTCTTTTAGACTGATCATTGTGTTAGCTTCAGAATTCATACAAAGTAAAAACAGAGATTCAATAGGCAATTTCATAGCCTAATTAAAGACTTAAATGGTTATAAGTTAGATTATGAATATATAGATATTCTTTCTCTGGCCCAGCTTTCAGTTATCCTTTCAAAGACCTGGATAACATTTTCCCTTAAAAAAAAAAAAAAAAAAAAGAAAGAAAGAAAAAATTACATCACCTTTAAAAAAATAGTCTAGCAGTTACAAATGAGAAGCTATTGTGTAAGAGATGGGTATCACTGCCTTCTAGAAAAGAAGAACTACAGACAGGCTGAAATGCGTAGTACATCAGCCTACTCTTCTTCCTGGAATTTATAATTGAGGAGCCAATAAGGAAAGGTTCTCTCCTGCCTCTGATACTTATAAACAAGAAGAAATGAGTCAGACAGCTTTGGATGCAGTGACTACAGGATAGTATTTAGGATCCCAAGAGGAAGGAATAGGGCAAAGAGCAGGAGCACAATCCCTCATTTCAAGAGAAAAGGCTTTGGGCTCTCCAAGAATCCATCCACTTGGAAGAATCCCATAGGATATATTCCTTGAGAGAAGGGAGCCCAGGAGAGCTAGTTGGTATTCAAGGATCATTTTGTCCAAGCTCAAGAAAGTTTCATAGTGATGAATAAGAAATCAAGCAAAGGCAAAATGCAGACTGCGTGGATGAAGTATACCAGACGTGAACACGGGCAAATTACCCAAACCAGAGTACAGAGTTGCAAGAACAGGACTAGGAAAGCAAGGCTTATCTGGAAATCTGGCAAAGGATGTAAAAGTCAACAAAAAAGGATTCTACAAGTACATATGATGAGTAGAGACAACATGTTCCCCTTGCTGAATGGGGCAAGAGATTTGGTGACAAATGACACAGAAAAGGCCCAAGGTATTCTATGTCATCTTTGCCTCTGCCTTTACTGTAAAACCCTGCATTAAGGAACCCTGAGATGAGAAGGTAAGTCTGGAAAAAGAAAGACTTATTTTCAGTGCAGGAGGACCAGATTAGGGAGCACTTATACAATCTGGATGTACACTGGAAGTTATGGAGATATTCAAAACCTGACTGGATGTGGTACCAGCTAACCTGCTCCAGCTGACCATGCTTAAGCAGGGAAATGGGACTAAGTGATCTCAAAAGATGCCTTTCAGCTTAAACAATTCTGTAATTCTGCTTATAGGCAGCAGCCTTTGGAGGAGGTGGATCGACAAAGCTTATATTAAAACTGAACTGTGGTGATACAACAAGGTCAGAGTGTACACGCTAAAAAGCACCTATGCACAAAATCCAACCTTATTTTTCTGGACCTGGTCTGTGCAAATTTCTGCAGCAGTCAATGGAAAGAGAGTTTCCTTCAGAGACAATTCAGGGTGGAAAATTACTGTTGAGAGTTCTGACTCCCTTCTAGAAGGAGTCCATCCCTCATGTAGCCAGAAGGACCCCTGAGAAAACAAGTTCTTAGAGAAATTCCCAAATTCTTGGTGGTTATACAACAGCCAAAAGTGAGTGGCTTTTTCAGTAACTGCTTTAGACTTCATTGTTAAATCTCAACAAGCCCCACTTCATGTCTTTTTTTTTTTTTTTGGATCTAACCCAGAAAACTTTCCTCAAAGCATGAGAGAAAATCTTTGAGCACAGTTATCTCATTAAGCACCAACTTGCCAGGGTTTAAGTTCAGAAATATTAGTCTGATGTTCTTTCATCTGCATAAATATATTTTTACAGGACATTTGGCCTTTTTCATTCCCCCAGTTTTCTAATAAAGATTGAACTTCACAAGAACAGAGAAGGGCAGAGGATCTGACTGAGAAAAGAGAGTAACACTGGAAGAGAAACTTTTCTATAAATTAAATATCTCTGACTCAGATTGGTATATATATGATATCAAGAGGAGAATGATTGACATTGCAAAAAGAGAAAGAGACAGAAACACCTCCAGAATACCACACTATTCACTTGCTATTTTAAATTATATGAACATTATTGATTTAGTTAAGAAACACCCTTAGAAAAAGATGTGCACTGAAAATGACCAGAAGTCATCAGCGATATTTCATACTGCAATTATTTTTCGTGTTAAAAATATGCTTTTCATTACTTTTAGAGCCAGGTATTTCTACTCTGGCAGAAAAATAGAGAACTGCTTGGACCTATTCCTTACATCTGTACTATTTGTTCCCAAACATATGTTCATTCAAACATGTAGCTATCAATCCAGTTTTTTTGCAATCACAGTAAGAACATCAGTCCTTCATTATGATGGGGCCTTTTGTAAGGCAGATGGATAATTTCAGTGTATGTGCTCAGAACCCAAATCTTAAAGGTTCTTGTTTTCTCTTCCTTTAAAATTGTACATTAGAAGATTTCTAATAAGTTTAACTCTTCAATTTCTTCTTCTTCTTCTTCTTGTTCTTCTTCTTTTGGACAGATTTACTTGCCTGGTGATAGTGGTAGAGCTCAACAGAAAGCTTAAGAAGTTCAAAATTACACTGGAACATTAGCTGTGAAGAAAAAAATCAAGTTGGGGAAAACATGAACATTTGTAATGCACTTGGTTTTAACCCTTTCTGGTAGTCATGGATTTTTCTAAGAATGAGGTAGTTAAAATGAACTCTTATAATTTATACTGAAAATAATTAAGCCAGAAAATGACTAAAAAAAGCATATTAGCATTTGCAAAGCTATAATTTACTTGTGGTTCACTGACATCTGCAGCCAAGTACCCACACTTGTTCTCTCCTCCTCATTTCCCCTTAGATGGGGGAGAAAGTAGGAGGAACAGAAGCAAGAAAGATCGTGGGTAAAGATGAAGAAGGCAAAACAGTCATCTATTACTGTCATAATACTGGGTAAAACAGATTCAGCTTGGGAAATTTGGCTTAATCTATTGTCATTTAACATAACTAGTTACTGATTCATGTATTTAGAAAAACAAAAACAAAAACATTTCCTCCCCATTTCTCCAGTTTTTTTTGTTTTGTTTTGTTTTGTTTTCACTCCAGACAGCTCTCCTTCCCGCTTCCTTGTTTCCGCTCCCTCTGTTTTTACTGCAGGCTACACTTGATCACTTCAGTGATGTGATGGGTGGGGTGAGACTGGGATCAAAAGAGTGTAGTTTGTTTTCACCACTTGTCGTTTCTCACCATGCTCTTTAGCTGCACCTTCCTTATTACCTTTGCACTGGCATGAGTACTTCACAGCTGTAGTATCTGCTGCAGCATGTGCTTACCCGTGGGCCACAGTCTCTCTGGAGGTGTTACCAGCTCCACTGTGGGCTATCTCCTACTGCTCCGGCTAAGTTTTTCCTTTTTATCAGTGTTTTTTCTCCTTTTCTAAAGATCTTTTCATAAAGGAACCACCAGCTTCACTGATTGGCTCAGCTGTGTCCTGTGGCATGTTTGCTGATGCCAGCTATGTCTGGCATGGTACATCCCTTGGCTTCTTCTCACAGAGGCCATTCCAGCAGCTTCTCCATTTCAAAAATCTTACACTTTAGGCCCAATGCTGTGTAATATGCTGTCTTTTTTCACAACTACAAAAAAGGTACTTCTAACAGTCTCAGTGAAAGATGACAAAGTGCCCACTCAGTAACTGTTCATGGAGTAACAGCCTCGGATTTTAAGTCATATGGGAAGAGAATAAATGAGATGAAATAAGTAAGAGAGGAGAAGGAGTAGGAACGACATGAGATAACAGTAATGGTGAATCTATAAGAATTTCATACTGCAGGTGATCTGTTACATTTATTCAAAACCTAACATATCATGAATCTATTTAAAAAGCACCTGAATTGTGTTGCTTCTATGACACTGCAGAACAGTGTTAAAGTAACTCGACAGCAAGGTAACTTAGCTCATGGGCCATTGAAATTGTCAGCATTTCTACCCCAGTTAATGCCTGAAGAATTATTTTGCCCACTTCAGGCAAGGTCCACTTCAGGGCCTTTGACTGAATGGAGATACTGGGGACCACGGGCATCAGGCATTGCTGCCTTTCCTCTGTAATTCAGTTTTCTCCCTTATGGCATCCCATAAAGTTCTTTTCCTCAACATGCAAATATATGAAGAATATTCCTTCACAGAATATTTATTGTCTGACTTAGAATTACAGCAGGAACACAACACAGGGGTTTGCTTCATTTTTGTTTGCTAGAGACATAAATGTGCCTGTAGGATTTTGTTCTTTGCAAAACTTAAATTTGTGATTTTCTATTTTAAAGAAGGGCTAATTGCTTCTTCATTCAGATTTCACCAAGCATAATACTCCTTCACAAGCTAATTCTAATTTCAAATGCAAAGTGCTAAACTAAGCCCTGCTCAACAATCAGTAAATTGTGATGCAACCATCAAAGAATACGGTCCCTACTCTTAGTTTCCCTGATGCCTCTCAGTTGTGTAGAGGCTGTCATTATATATAGTGGGAATGTAATTGAACCAGTGCATGGTGGCGGAAAATTAGAGCCCTGATGGTGAAATAAGAGCTGATACAATTTTGCAGCAGATACCAGCACTATTCAAATCTCATGTTATAGGAAGGTAATTGCCAGGATTGATGGAGGATGCGTAAATGTATACTGAAGCCCCTTCAACTTACCATGTTTGATATTCACTCTTTAAACAGAACTTTTATATCTGGGGTCTCTCAGAACTGCTGACGCATTCCTCCTAGATAAAATTATTTTCTGCAGTGACACTGAGAATCATCACAGTGCTTCACTGAGCACTCAGAATGTTTGGGGATATTTGCCCAAATATGGGGATTCTTTCACATTGCATAATTAC:chr01_23239777-chr01_23239777
chr01	23317988	svim_asm.DEL.8137	ATTCGGCTTTTCATCCACTATGACTTCAAAGTCTGTGTAGAGTTGTTCCCAGTGAGTTTTTCTCTCAGTCTGCATGCACATCTGGGATTGCCCTGACCAAAGTCTGACTCCTTGCATTTAGCTGTGTTGAATCCTATTAAGTTCATGTGGGTCCACTTATCAAGCTGGTCCTGGTCTCTCTGGATGACATCCCTTATTTTGATTGTGTCAACTGTACCACTCAACTTAGTGTTATCAGCAAACTTGCTGAGGCTGCACTTGATCCCACTGTCTAGGTCATTGATAAAGATCTTGAAGAACACCAGTCTCAAGACTGACCCCTGGGGGAAACCACTTATCACCCTGCTCCATCTGGACTCAGAGCCATTGAC	A	.	PASS	SUPP=9;SUPP_VEC=111111111;SVLEN=-370;SVTYPE=DEL;SVMETHOD=SURVIVOR1.0.7;CHR2=chr01;END=23318358;CIPOS=0,0;CIEND=0,0;STRANDS=+-	GT:PSV:LN:DR:ST:QV:TY:ID:RAL:AAL:CO	1/1:NA:370:0,0:+-:.:DEL:svim_asm.DEL.2063:ATTCGGCTTTTCATCCACTATGACTTCAAAGTCTGTGTAGAGTTGTTCCCAGTGAGTTTTTCTCTCAGTCTGCATGCACATCTGGGATTGCCCTGACCAAAGTCTGACTCCTTGCATTTAGCTGTGTTGAATCCTATTAAGTTCATGTGGGTCCACTTATCAAGCTGGTCCTGGTCTCTCTGGATGACATCCCTTATTTTGATTGTGTCAACTGTACCACTCAACTTAGTGTTATCAGCAAACTTGCTGAGGCTGCACTTGATCCCACTGTCTAGGTCATTGATAAAGATCTTGAAGAACACCAGTCTCAAGACTGACCCCTGGGGGAAACCACTTATCACCCTGCTCCATCTGGACTCAGAGCCATTGAC:A:chr01_23317988-chr01_23318358	1/1:NA:370:0,0:+-:.:DEL:svim_asm.DEL.3256:ATTCGGCTTTTCATCCACTATGACTTCAAAGTCTGTGTAGAGTTGTTCCCAGTGAGTTTTTCTCTCAGTCTGCATGCACATCTGGGATTGCCCTGACCAAAGTCTGACTCCTTGCATTTAGCTGTGTTGAATCCTATTAAGTTCATGTGGGTCCACTTATCAAGCTGGTCCTGGTCTCTCTGGATGACATCCCTTATTTTGATTGTGTCAACTGTACCACTCAACTTAGTGTTATCAGCAAACTTGCTGAGGCTGCACTTGATCCCACTGTCTAGGTCATTGATAAAGATCTTGAAGAACACCAGTCTCAAGACTGACCCCTGGGGGAAACCACTTATCACCCTGCTCCATCTGGACTCAGAGCCATTGAC:A:chr01_23317988-chr01_23318358	1/1:NA:370:0,0:+-:.:DEL:svim_asm.DEL.2916:ATTCGGCTTTTCATCCACTATGACTTCAAAGTCTGTGTAGAGTTGTTCCCAGTGAGTTTTTCTCTCAGTCTGCATGCACATCTGGGATTGCCCTGACCAAAGTCTGACTCCTTGCATTTAGCTGTGTTGAATCCTATTAAGTTCATGTGGGTCCACTTATCAAGCTGGTCCTGGTCTCTCTGGATGACATCCCTTATTTTGATTGTGTCAACTGTACCACTCAACTTAGTGTTATCAGCAAACTTGCTGAGGCTGCACTTGATCCCACTGTCTAGGTCATTGATAAAGATCTTGAAGAACACCAGTCTCAAGACTGACCCCTGGGGGAAACCACTTATCACCCTGCTCCATCTGGACTCAGAGCCATTGAC:A:chr01_23317988-chr01_23318358	1/1:NA:370:0,0:+-:.:DEL:svim_asm.DEL.4864:ATTCGGCTTTTCATCCACTATGACTTCAAAGTCTGTGTAGAGTTGTTCCCAGTGAGTTTTTCTCTCAGTCTGCATGCACATCTGGGATTGCCCTGACCAAAGTCTGACTCCTTGCATTTAGCTGTGTTGAATCCTATTAAGTTCATGTGGGTCCACTTATCAAGCTGGTCCTGGTCTCTCTGGATGACATCCCTTATTTTGATTGTGTCAACTGTACCACTCAACTTAGTGTTATCAGCAAACTTGCTGAGGCTGCACTTGATCCCACTGTCTAGGTCATTGATAAAGATCTTGAAGAACACCAGTCTCAAGACTGACCCCTGGGGGAAACCACTTATCACCCTGCTCCATCTGGACTCAGAGCCATTGAC:A:chr01_23317988-chr01_23318358	1/1:NA:370:0,0:+-:.:DEL:svim_asm.DEL.8137:ATTCGGCTTTTCATCCACTATGACTTCAAAGTCTGTGTAGAGTTGTTCCCAGTGAGTTTTTCTCTCAGTCTGCATGCACATCTGGGATTGCCCTGACCAAAGTCTGACTCCTTGCATTTAGCTGTGTTGAATCCTATTAAGTTCATGTGGGTCCACTTATCAAGCTGGTCCTGGTCTCTCTGGATGACATCCCTTATTTTGATTGTGTCAACTGTACCACTCAACTTAGTGTTATCAGCAAACTTGCTGAGGCTGCACTTGATCCCACTGTCTAGGTCATTGATAAAGATCTTGAAGAACACCAGTCTCAAGACTGACCCCTGGGGGAAACCACTTATCACCCTGCTCCATCTGGACTCAGAGCCATTGAC:A:chr01_23317988-chr01_23318358	1/1:NA:370:0,0:+-:.:DEL:svim_asm.DEL.2642:ATTCGGCTTTTCATCCACTATGACTTCAAAGTCTGTGTAGAGTTGTTCCCAGTGAGTTTTTCTCTCAGTCTGCATGCACATCTGGGATTGCCCTGACCAAAGTCTGACTCCTTGCATTTAGCTGTGTTGAATCCTATTAAGTTCATGTGGGTCCACTTATCAAGCTGGTCCTGGTCTCTCTGGATGACATCCCTTATTTTGATTGTGTCAACTGTACCACTCAACTTAGTGTTATCAGCAAACTTGCTGAGGCTGCACTTGATCCCACTGTCTAGGTCATTGATAAAGATCTTGAAGAACACCAGTCTCAAGACTGACCCCTGGGGGAAACCACTTATCACCCTGCTCCATCTGGACTCAGAGCCATTGAC:A:chr01_23317988-chr01_23318358	1/1:NA:370:0,0:+-:.:DEL:svim_asm.DEL.6204:ATTCGGCTTTTCATCCACTATGACTTCAAAGTCTGTGTAGAGTTGTTCCCAGTGAGTTTTTCTCTCAGTCTGCATGCACATCTGGGATTGCCCTGACCAAAGTCTGACTCCTTGCATTTAGCTGTGTTGAATCCTATTAAGTTCATGTGGGTCCACTTATCAAGCTGGTCCTGGTCTCTCTGGATGACATCCCTTATTTTGATTGTGTCAACTGTACCACTCAACTTAGTGTTATCAGCAAACTTGCTGAGGCTGCACTTGATCCCACTGTCTAGGTCATTGATAAAGATCTTGAAGAACACCAGTCTCAAGACTGACCCCTGGGGGAAACCACTTATCACCCTGCTCCATCTGGACTCAGAGCCATTGAC:A:chr01_23317988-chr01_23318358	1/1:NA:370:0,0:+-:.:DEL:svim_asm.DEL.8550:ATTCGGCTTTTCATCCACTATGACTTCAAAGTCTGTGTAGAGTTGTTCCCAGTGAGTTTTTCTCTCAGTCTGCATGCACATCTGGGATTGCCCTGACCAAAGTCTGACTCCTTGCATTTAGCTGTGTTGAATCCTATTAAGTTCATGTGGGTCCACTTATCAAGCTGGTCCTGGTCTCTCTGGATGACATCCCTTATTTTGATTGTGTCAACTGTACCACTCAACTTAGTGTTATCAGCAAACTTGCTGAGGCTGCACTTGATCCCACTGTCTAGGTCATTGATAAAGATCTTGAAGAACACCAGTCTCAAGACTGACCCCTGGGGGAAACCACTTATCACCCTGCTCCATCTGGACTCAGAGCCATTGAC:A:chr01_23317988-chr01_23318358	1/1:NA:370:0,0:+-:.:DEL:svim_asm.DEL.3744:ATTCGGCTTTTCATCCACTATGACTTCAAAGTCTGTGTAGAGTTGTTCCCAGTGAGTTTTTCTCTCAGTCTGCATGCACATCTGGGATTGCCCTGACCAAAGTCTGACTCCTTGCATTTAGCTGTGTTGAATCCTATTAAGTTCATGTGGGTCCACTTATCAAGCTGGTCCTGGTCTCTCTGGATGACATCCCTTATTTTGATTGTGTCAACTGTACCACTCAACTTAGTGTTATCAGCAAACTTGCTGAGGCTGCACTTGATCCCACTGTCTAGGTCATTGATAAAGATCTTGAAGAACACCAGTCTCAAGACTGACCCCTGGGGGAAACCACTTATCACCCTGCTCCATCTGGACTCAGAGCCATTGAC:A:chr01_23317988-chr01_23318358
chr01	23467341	svim_asm.INS.8090	C	CCTTTCCTCTAAAGCACACGCTCGCTTCCTTTTACCTGTGAGGTGGCTGTTTTGGCACAGTCTGATGAAGATGGCTGAAAGGATCCTTGAAGTCAACAGGGAGATGTTTCAGCCTGCTGACTATAAATAACAGTAGTTTTTATTCTGTGTGTCAGTACTCAACCACACAGAGTTACACTTGTTCATTTATTGCATTAACCATTCTAGGTCTCAGACAAAGCAAACCCTGCCCATGCTGAGTAAGATAAATACTGTGAAGGCAAACATCATTGCAAAGAGTTCCATAACAGAAAAGAATCAGTATAATGAGAACTGTGCAAAAAAGAGCATGTGAAACTGAGAAATGGTTTTATCCAGGTCCATGGGTACTCTCTAACAGATCATTTCTCCCTGAAGAGAATGTCCAGTATGAGATGACCACCTTGATGAAGTTGAGTTCATTCTTCCAGATACCCCATGAATTTGTTACTAGAACAACACCTTTTTCTAGTTGAACTATGATATTGTAAGTGAGGAAATTGTTATCAGCTGTATATGAAAAATAATGAGTATAAACAAAACAAACAAACAAATAAAAAACCTAGAAGAAAAATGAAGTGATTTCTTAAACTAGTAAATAGTTTAAGCCAATAAGACTATCATCGAAATCTTTCTTACTGTAAAATCTCTAACTTTCACAGGGCATCAAACTTTACTTCAAGCCAGTACCATTACCACGATAAACATCCACAGCGATGAATGTTTATCATTCTGTAGAGTATTAATGATCCAGCAGCACCA	.	PASS	SUPP=9;SUPP_VEC=111111111;SVLEN=779;SVTYPE=INS;SVMETHOD=SURVIVOR1.0.7;CHR2=chr01;END=23467341;CIPOS=0,0;CIEND=0,0;STRANDS=+-	GT:PSV:LN:DR:ST:QV:TY:ID:RAL:AAL:CO	1/1:NA:779:0,0:+-:.:INS:svim_asm.INS.1627:C:CCTTTCCTCTAAAGCACATGCTAGCTTCCTTTTACCTGTGAGGTGGCTGTTTTGGCACAGTCTGATGAAGATGGCTGAAAGGATCCTTGAAGTCAATAGGGAGATGTTTCAGCCTGCTGACTATAAATAACAGTAGTTTTTATTCTATGTGTCAGTACTCAACCACACAGAGTTACACTTGTTCATTTATTGCATTAACCATTCTAGGTCTCAGACAAAGCAAACCCTGCCCATGCTGAGTAAGATAAATACTGTGAAGGCAAACATCATTGCAAAGAGTTCCATAACGGAAAAGAATCAATATAATGAGCACTATGCAAAAAAGAGCATGTGAAACTGAGAGATGGTTTTATCCAGGTCCATGGGTACTCTCTAACAGATCATTTCTCCCTGAAGAGAATGTCCAGTATGAGATGACCACCTTGATGAAGTTGAGTTCATTCTTCCAGATACCCCATGAATTTGTTACTAGAACAACACCTTTTTCTAGTTGAACTATGATATTGTAAGTGAGGAAATTGTTATCAGCTGTATATGAAAAATAATGAGTATAAACAAAACAAACAAACAAATAAAAAACCTAGAAGAAAAATGAAGTGATTTCTTAAACTAGTAAATAGTTTAAGCCAATAAGACTATCATCGAAATCTTTCTTACTGTAAAATCTCTAACTTTCACAGGGCATCAAACTTTACTTCAAGCCAGTACCATTACCACAATAAACATCCACAGCGATGAATGTTTATCATTCTGTAGAGTATTAATGATCCAGCAGCACCA:chr01_23467341-chr01_23467341	1/1:NA:779:0,0:+-:.:INS:svim_asm.INS.2837:C:CCTTTCCTCTAAAGCACATGCTAGCTTCCTTTTACCTGTGAGGTGGCTGTTTTGGCACAGTCTGATGAAGATGGCTGAAAGGATCCTTGAAGTCAACAGGGAGATGTTTCAGCCTGCTGACTATAAATAACAGTAGTTTTTATTCTATGTGTCAGTACTCAACCACACAGAGTTACACTTGTTCATTTATTGCATTAACCATTCTAGGTCTCAGACAAAGCAAACCCTGCCCATGCTGAGTAAGATAAATACTGTGAAGGCAAACATCATTGCAAAGAGTTCCATAACGGAAAAGAATCAATATAATGAGCACTATGCAAAAAAGAGCATGTGAAACTGAGAGATGGTTTTATCCAGGTCCATGGGTACTCTCTAACAGATCATTTCTCCCTGAAGAGAATGTCCAGTATGAGATGACCACCTTGATGAAGTTGAGTTCATTCTTCCAGATACCCCATGAATTTGTTACTAGAACAACACCTTTTTCTAGTTGAACTATGATATTGTAAGTGAGGAAATTGTTATCAGCTGTATATGAAAAATAATGAGTATAAACAAAACAAACAAACAAATAAAAAACCTAGAAGAAAAATGAAGTGATTTCTTAAACTAGTAAATAGTTTAAGCCAATAAGACTATCATCGAAATCTTTCTTACTGTAAAATCTCTAACTTTCACAGGGCATCAAACTTTACTTCAAGCCAGTACCATTACCACAATAAACATCCACAGCGATGAATGTTTATCATTCTGTAGAGTATTAATGATCCAGCAGCACCA:chr01_23467341-chr01_23467341	1/1:NA:779:0,0:+-:.:INS:svim_asm.INS.2836:C:CCTTTCCTCTAAAGCACATGCTAGCTTCCTTTTACCTGTGAGGTGGCTGTTTTGGCACAGTCTGATGAAGATGGCTGAAAGGATCCTTGAAGTCAATAGGGAGATGTTTCAGCCTGCTGACTATAAATAACAGTAGTTTTTATTCTATGTGTCAGTACTCAACCACACAGAGTTACACTTGTTCATTTATTGCATTAACCATTCTAGGTCTCAGACAAAGCAAACCCTGCCCATGCTGAGTAAGATAAATACTGTGAAGGCAAACATCATTGCAAAGAGTTCCATAACGGAAAAGAATCAATATAATGAGCACTATGCAAAAAAGAGCATGTGAAACTGAGAGATGGTTTTATCCAGGTCCATGGGTACTCTCTAACAGATCATTTCTCCCTGAAGAGAATGTCCAGTATGAGATGACCACCTTGATGAAGTTGAGTTCATTCTTCCAGATACCCCATGAATTTGTTACTAGAACAACACCTTTTTCTAGTTGAACTATGATATTGTAAGTGAGGAAATTGTTATCAGCTGTATATGAAAAATAATGAGTATAAACAAAACAAACAAACAAATAAAAAACCTAGAAGAAAAATGAAGTGATTTCTTAAACTAGTAAATAGTTTAAGCCAATAAGACTATCATCGAAATCTTTCTTACTGTAAAATCTCTAACTTTCACAGGGCATCAAACTTTACTTCAAGCCAGTACCATTACCACAATAAACATCCACAGCGATGAATGTTTATCATTCTGTAGAGTATTAATGATCCAGCAGCACCA:chr01_23467341-chr01_23467341	1/1:NA:779:0,0:+-:.:INS:svim_asm.INS.4107:C:CCTTTCCTCTAAAGCACATGCTAGCTTCCTTTTACCTGTGAGGTGGCTGTTTTGGCACAGTCTGATGAAGATGGCTGAAAGGATCCTTGAAGTCAATAGGGAGATGTTTCAGCCTGCTGACTATAAATAACAGTAGTTTTTATTCTATGTGTCAGTACTCAACCACACAGAGTTACACTTGTTCATTTATTGCATTAACCATTCTAGGTCTCAGACAAAGCAAACCCTGCCCATGCTGAGTAAGATAAATACTGTGAAGGCAAACATCATTGCAAAGAGTTCCATAACGGAAAAGAATCAATATAATGAGCACTATGCAAAAAAGAGCATGTGAAACTGAGAGATGGTTTTATCCAGGTCCATGGGTACTCTCTAACAGATCATTTCTCCCTGAAGAGAATGTCCAGTATGAGATGACCACCTTGATGAAGTTGAGTTCATTCTTCCAGATACCCCATGAATTTGTTACTAGAACAACACCTTTTTCTAGTTGAACTATGATATTGTAAGTGAGGAAATTGTTATCAGCTGTATATGAAAAATAATGAGTATAAACAAAACAAACAAACAAATAAAAAACCTAGAAGAAAAATGAAGTGATTTCTTAAACTAGTAAATAGTTTAAGCCAATAAGACTATCATCGAAATCTTTCTTACTGTAAAATCTCTAACTTTCACAGGGCATCAAACTTTACTTCAAGCCAGTACCATTACCACAATAAACATCCACAGCGATGAATGTTTATCATTCTGTAGAGTATTAATGATCCAGCAGCACCA:chr01_23467341-chr01_23467341	1/1:NA:779:0,0:+-:.:INS:svim_asm.INS.8090:C:CCTTTCCTCTAAAGCACACGCTCGCTTCCTTTTACCTGTGAGGTGGCTGTTTTGGCACAGTCTGATGAAGATGGCTGAAAGGATCCTTGAAGTCAACAGGGAGATGTTTCAGCCTGCTGACTATAAATAACAGTAGTTTTTATTCTGTGTGTCAGTACTCAACCACACAGAGTTACACTTGTTCATTTATTGCATTAACCATTCTAGGTCTCAGACAAAGCAAACCCTGCCCATGCTGAGTAAGATAAATACTGTGAAGGCAAACATCATTGCAAAGAGTTCCATAACAGAAAAGAATCAGTATAATGAGAACTGTGCAAAAAAGAGCATGTGAAACTGAGAAATGGTTTTATCCAGGTCCATGGGTACTCTCTAACAGATCATTTCTCCCTGAAGAGAATGTCCAGTATGAGATGACCACCTTGATGAAGTTGAGTTCATTCTTCCAGATACCCCATGAATTTGTTACTAGAACAACACCTTTTTCTAGTTGAACTATGATATTGTAAGTGAGGAAATTGTTATCAGCTGTATATGAAAAATAATGAGTATAAACAAAACAAACAAACAAATAAAAAACCTAGAAGAAAAATGAAGTGATTTCTTAAACTAGTAAATAGTTTAAGCCAATAAGACTATCATCGAAATCTTTCTTACTGTAAAATCTCTAACTTTCACAGGGCATCAAACTTTACTTCAAGCCAGTACCATTACCACGATAAACATCCACAGCGATGAATGTTTATCATTCTGTAGAGTATTAATGATCCAGCAGCACCA:chr01_23467341-chr01_23467341	1/1:NA:779:0,0:+-:.:INS:svim_asm.INS.2126:C:CCTTTCCTCTAAAGCACATGCTAGCTTCCTTTTACCTGTGAGGTGGCTGTTTTGGCACAGTCTGATGAAGATGGCTGAAAGGATCCTTGAAGTCAATAGGGAGATGTTTCAGCCTGCTGACTATAAATAACAGTAGTTTTTATTCTATGTGTCAGTACTCAACCACACAGAGTTACACTTGTTCATTTATTGCATTAACCATTCTAGGTCTCAGACAAAGCAAACCCTGCCCATGCTGAGTAAGATAAATACTGTGAAGGCAAACATCATTGCAAAGAGTTCCATAACGGAAAAGAATCAATATAATGAGCACTATGCAAAAAAGAGCATGTGAAACTGAGAGATGGTTTTATCCAGGTCCATGGGTACTCTCTAACAGATCATTTCTCCCTGAAGAGAATGTCCAGTATGAGATGACCACCTTGATGAAGTTGAGTTCATTCTTCCAGATACCCCATGAATTTGTTACTAGAACAACACCTTTTTCTAGTTGAACTATGATATTGTAAGTGAGGAAATTGTTATCAGCTGTATATGAAAAATAATGAGTATAAACAAAACAAACAAACAAATAAAAAACCTAGAAGAAAAATGAAGTGATTTCTTAAACTAGTAAATAGTTTAAGCCAATAAGACTATCATCGAAATCTTTCTTACTGTAAAATCTCTAACTTTCACAGGGCATCAAACTTTACTTCAAGCCAGTACCATTACCACAATAAACATCCACAGCGATGAATGTTTATCATTCTGTAGAGTATTAATGATCCAGCAGCACCA:chr01_23467341-chr01_23467341	1/1:NA:779:0,0:+-:.:INS:svim_asm.INS.6694:C:CCTTTCCTCTAAAGCACATGCTAGCTTCCTTTTACCTGTGAGGTGGCTGTTTTGGCACAGTCTGATGAAGATGGCTGAAAGGATCCTTGAAGTCAATAGGGAGATGTTTCAGCCTGCTGACTATAAATAACAGTAGTTTTTATTCTATGTGTCAGTACTCAACCACACAGAGTTACACTTGTTCATTTATTGCATTAACCATTCTAGGTCTCAGACAAAGCAAACCCTGCCCATGCTGAGTAAGATAAATACTGTGAAGGCAAACATCATTGCAAAGAGTTCCATAACGGAAAAGAATCAATATAATGAGCACTATGCAAAAAAGAGCATGTGAAACTGAGAGATGGTTTTATCCAGGTCCATGGGTACTCTCTAACAGATCATTTCTCCCTGAAGAGAATGTCCAGTATGAGATGACCACCTTGATGAAGTTGAGTTCATTCTTCCAGATACCCCATGAATTTGTTACTAGAACAACACCTTTTTCTAGTTGAACTATGATATTGTAAGTGAGGAAATTGTTATCAGCTGTATATGAAAAATAATGAGTATAAACAAAACAAACAAACAAATAAAAAACCTAGAAGAAAAATGAAGTGATTTCTTAAACTAGTAAATAGTTTAAGCCAATAAGACTATCATCGAAATCTTTCTTACTGTAAAATCTCTAACTTTCACAGGGCATCAAACTTTACTTCAAGCCAGTACCATTACCACAATAAACATCCACAGCGATGAATGTTTATCATTCTGTAGAGTATTAATGATCCAGCAGCACCA:chr01_23467341-chr01_23467341	1/1:NA:779:0,0:+-:.:INS:svim_asm.INS.7504:C:CCTTTCCTCTAAAGCACACGCTAGCTTCCTTTTACCTGTGAGGTGGCTGTTTTGGCACAGTCTGATGAAGATGGCTGAAAGGATCCTTGAAGTCAACAGGGAGATGTTTCAGCCTGCTGACTATAAATAACAGTAGTTTTTATTCTATGTGTCAGTACTCAACCACACAGAGTTACACTTGTTCATTTATTGCATTAACCATTCTAGGTCTCAGACAAAGCAAACCCTGCCCATGCTGAGTAAGATAAATACTGTGAAGGCAAACATCATTGCAAAGAGTTCCATAACAGAAAAGAATCAATATAATGAGCACTATGCAAAAAAGAGCATGTGAAACTGAGAAATGGTTTTATCCAGGTCCATGGGTACTCTCTAACAGATCATTTCTCCCTGAAGAGAATGTCCAGTATGAGATGACCACCTTGATGAAGTTGAGTTCATTCTTCCAGATACCCCATGAATTTGTTACTAGAACAACACCTTTTTCTAGTTGAACTATGATATTGTAAGTGAGGAAATTGTTATCAGCTGTATATGAAAAATAATGAGTATAAACAAAACAAACAAACAAATAAAAAACCTAGAAGAAAAATGAAGTGATTTCTTAAACTAGTAAATAGTTTAAGCCAATAAGACTATCATCGAAATCTTTCTTACTGTAAAATCTCTAACTTTCACAGGGCATCAAACTTTACTTCAAGCCAGTACCATTACCACGATAAACATCCACAGCGATGAATGTTTATCATTCTGTAGAGTATTAATGATCCAGCAGCACCA:chr01_23467341-chr01_23467341	1/1:NA:779:0,0:+-:.:INS:svim_asm.INS.3232:C:CCTTTCCTCTAAAGCACATGCTAGCTTCCTTTTACCTGTGAGGTGGCTGTTTTGGCACAGTCTGATGAAGATGGCTGAAAGGATCCTTGAAGTCAATAGGGAGATGTTTCAGCCTGCTGACTATAAATAACAGTAGTTTTTATTCTATGTGTCAGTACTCAACCACACAGAGTTACACTTGTTCATTTATTGCATTAACCATTCTAGGTCTCAGACAAAGCAAACCCTGCCCATGCTGAGTAAGATAAATACTGTGAAGGCAAACATCATTGCAAAGAGTTCCATAACGGAAAAGAATCAATATAATGAGCACTATGCAAAAAAGAGCATGTGAAACTGAGAGATGGTTTTATCCAGGTCCATGGGTACTCTCTAACAGATCATTTCTCCCTGAAGAGAATGTCCAGTATGAGATGACCACCTTGATGAAGTTGAGTTCATTCTTCCAGATACCCCATGAATTTGTTACTAGAACAACACCTTTTTCTAGTTGAACTATGATATTGTAAGTGAGGAAATTGTTATCAGCTGTATATGAAAAATAATGAGTATAAACAAAACAAACAAACAAATAAAAAACCTAGAAGAAAAATGAAGTGATTTCTTAAACTAGTAAATAGTTTAAGCCAATAAGACTATCATCGAAATCTTTCTTACTGTAAAATCTCTAACTTTCACAGGGCATCAAACTTTACTTCAAGCCAGTACCATTACCACAATAAACATCCACAGCGATGAATGTTTATCATTCTGTAGAGTATTAATGATCCAGCAGCACCA:chr01_23467341-chr01_23467341
chr01	24285337	svim_asm.INS.8095	T	TCTTTTCTGAGTCCTAATTTACAGAGTAGTTACAGACAGTCAGGTCACATCTTGCTGCTTTGTGCCTGGGACAAATGTCTTTTCTGGATATAAAAACAGTCTCCTACTGTTACATGAACAAACACTGAATGTTAAATTCCAATA	.	PASS	SUPP=9;SUPP_VEC=111111111;SVLEN=143;SVTYPE=INS;SVMETHOD=SURVIVOR1.0.7;CHR2=chr01;END=24285337;CIPOS=-4,0;CIEND=-4,0;STRANDS=+-	GT:PSV:LN:DR:ST:QV:TY:ID:RAL:AAL:CO	1/1:NA:143:0,0:+-:.:INS:svim_asm.INS.1629:T:TCTTTTCTGAGTCCTAATTTACAGAGTAGTTACAGACAGTCAGGTCACATCTTGCTGCTTTGTGCCTGGGACAAATGTCTTTTCTGGATATAAAAACAGTCTCCTACTGTTACATGAACAAACACTGAATGTTAAATTCCAATA:chr01_24285337-chr01_24285337	1/1:NA:143:0,0:+-:.:INS:svim_asm.INS.2841:T:TCTTTTCTGAGTCCTAATTTACAGAGTAGTTACAGACAGTCAGGTCACATCTTGCTGCTTTGTGCCTGGGACAAATGTCTTTTCTGGATATAAAAACAGTCTCCTACTGTTACATGAACAAACACTGAATGTTAAATTCCAATA:chr01_24285337-chr01_24285337	1/1:NA:143:0,0:+-:.:INS:svim_asm.INS.2839:T:TCTTTTCTGAGTCCTAATTTACAGAGTAGTTACAGACAGTCAGGTCACATCTTGCTGCTTTGTGCCTGGGACAAATGTCTTTTCTGGATATAAAAACAGTCTCCTACTGTTACATGAACAAACACTGAATGTTAAATTCCAATA:chr01_24285337-chr01_24285337	1/1:NA:143:0,0:+-:.:INS:svim_asm.INS.4113:T:TAACTCTTTTCTGAGTCCTAATTTACAGAGTAGTTACAGACAGTCAGGTCACATCTTGCTGCTTTGTGCCTGGGACAAATGTCTTTTCTGGATATAAAAACAGTCTCCTACTGTTACATGAACAAACACTGAATGTTAAATTCC:chr01_24285333-chr01_24285333	1/1:NA:143:0,0:+-:.:INS:svim_asm.INS.8095:T:TCTTTTCTGAGTCCTAATTTACAGAGTAGTTACAGACAGTCAGGTCACATCTTGCTGCTTTGTGCCTGGGACAAATGTCTTTTCTGGATATAAAAACAGTCTCCTACTGTTACATGAACAAACACTGAATGTTAAATTCCAATA:chr01_24285337-chr01_24285337	1/1:NA:143:0,0:+-:.:INS:svim_asm.INS.2132:T:TAACTCTTTTCTGAGTCCTAATTTACAGAGTAGTTACAGACAGTCAGGTCACATCTTGCTGCTTTGTGCCTGGGACAAATGTCTTTTCTGGATATAAAAACAGTCTCCTACTGTTACATGAACAAACACTGAATGTTAAATTCC:chr01_24285333-chr01_24285333	1/1:NA:143:0,0:+-:.:INS:svim_asm.INS.6700:T:TATTTTCTGAGTCCTAATTTACAGAGTAGTTACAGACAGTCAGGTCACATCTTGCTGCTTTGTGCCTGGGACAAATGTCTTTTCTGGATATAAAAACAGTCTCCTACTGTTACATGAACAAACACTGAATGTTAAATTCCAATA:chr01_24285337-chr01_24285337	1/1:NA:143:0,0:+-:.:INS:svim_asm.INS.7507:T:TCTTTTCTGAGTCCTAATTTACAGAGTAGTTACAGACAGTCAGGTCACATCTTGCTGCTTTGTGCCTGGGACAAATGTCTTTTCTGGATATAAAAACAGTCTCCTACTGTTACATGAACAAACACTGAATGTTAAATTCCAATA:chr01_24285337-chr01_24285337	1/1:NA:143:0,0:+-:.:INS:svim_asm.INS.3236:T:TCTTTTCTGAGTCCTAATTTACAGAGTAGTTACAGACAGTCAGGTCACATCTTGCTGCTTTGTGCCTGGGACAAATGTCTTTTCTGGATATAAAAACAGTCTCCTACTGTTACATGAACAAACACTGAATGTTAAATTCCAATA:chr01_24285337-chr01_24285337
chr01	27412815	svim_asm.INS.8111	T	TAGTTGCATTTGAATGGGCATTTATGACCACTCTTAAGGAAGGCCTAGCATCTCATGGGGACAGCAGGAATAATAATCAATTGTTCCAAATAAAATATAGAACTATTAGAGAGGGACATGACCATAGGCTTTCTTTTGGACATTATGTATTCACGTAAAATTAGCTTACCTGACTACATGGGGAATTAATAACAAACTAGTAAAAAAATCAGATTATTCTTAGCCTTTTTCTTTTCTCTTATTTCAGGAGTTATCTGAACCAGTATAAACCAGAGCTGAAATTAGAATCCACTTCTGCCCTCAAGAGTGCCAGACAACAGCTGCTGTGAAATCATCTAGGGACTTTATACAGATATACTTTATATCCTTTATAGAGATATACAATTTTGTTTGGGGCTCTGATAATGTATCTCATATTCTTCTGATAATAAGGCTATAAATATTTTTAAGACGGTAATGATTCAAACTC	.	PASS	SUPP=9;SUPP_VEC=111111111;SVLEN=468;SVTYPE=INS;SVMETHOD=SURVIVOR1.0.7;CHR2=chr01;END=27412815;CIPOS=0,0;CIEND=0,0;STRANDS=+-	GT:PSV:LN:DR:ST:QV:TY:ID:RAL:AAL:CO	1/1:NA:468:0,0:+-:.:INS:svim_asm.INS.1649:T:TAGTTGCATTTGAATGGGCATTTATGACCACTCTTAAGGAAGGCCTAGCATCTCATGGGGACAGCAGGAATAATAATCAATTGTTCCAAATAAAATATAGAACTATTAGAGAGGGACATGACCATAGGCTTTCTTTTGGACATTATGTAGTCATGTAAAATCAGCTTACCTGACTACATGGGGAATTAATAACAAACTAGTAAAAAAATCAGATTATTCTTAGCCTTTTTCTTTTCTCTTATTTCAGGAGTTATCTGAACCAGTATAAACCAGAGCTGAAATTAGAATCCACTTCTGCCCTCAAGAGTGCCAGACAACAGCTGCTGTGAAATCATCTAAGGACTTTATACAGATATACTTTATATCCTTTATACAGATATACAATTTTGTTTGGGGCTCTGATAATGTATCTCATATTCTTCTGATAATAAGGCTATAAATATTTTTAAGACGGTAATGATTCAAACTC:chr01_27412815-chr01_27412815	1/1:NA:468:0,0:+-:.:INS:svim_asm.INS.2870:T:TAGTTGCATTTGAATGGGCATTTATGACCACTCTTAAGGAAGGCCTAGCATCTCATGGGGACAGCAGGAATAATAATCAATTGTTCCAAATAAAATATAGAACTATTAGAGAGGGACATGACCATAGGCTTTCTTTTGGACATTATGTAGTCATGTAAAATCAGCTTACCTGACTACATGGGGAATTAATAACAAACTAGTAAAAAAATCAGATTATTCTTAGCCTTTTTCTTTTCTCTTATTTCAGGAGTTATCTGAACCAGTATAAACCAGAGCTGAAATTAGAATCCACTTCTGCCCTCAAGAGTGCCAGACAACAGCTGCTGTGAAATCATCTAAGGACTTTATACAGATATACTTTATATCCTTTATACAGATATACAATTTTGTTTGGGGCTCTGATAATGTATCTCATATTCTTCTGATAATAAGGCTATAAATATTTTTAAGACGGTAATGATTCAAACTC:chr01_27412815-chr01_27412815	1/1:NA:468:0,0:+-:.:INS:svim_asm.INS.2851:T:TAGTTGCATTTGAATGGGCATTTATGACCACTCTTAAGGAAGGCCTAGCATCTCATGGGGACAGCAGGAATAATAATCAATTGTTCCAAATAAAATATAGAACTATTAGAGAGGGACATGACCATAGGCTTTCTTTTGGACATTATGTAGTCACGTAAAATCAGCTTACCTGACTACATGGGGAATTAATAACAAACTAGTAAAAAAATCAGATTATTCTTAGCCTTTTTCTTTTCTCTTATTTCAGGAGTTATCTGAACCAGTATAAACCAGAGCTGAAATTAGAATCCACTTCTGCCCTCAAGAGTGCCAGACAACAGCTGCTGTGAAATCATCTAGGGACTTTATACAGATATACTTTATATCCTTTATACAGATATACAATTTTGTCTGGGGCTCTGATAATGTATCTCATATTCTTCTGATAATAAGGCTATAAATATTTTTAAGACGGTAATGATTCAAACTC:chr01_27412815-chr01_27412815	1/1:NA:468:0,0:+-:.:INS:svim_asm.INS.4135:T:TAGTTGCATTTGAATGGGCATTTATGACCACTCTTAAGGAAGGCCTAGCATCTCATGGGGACAGCAGGAATAATAATCAATTGTTCCAAATAAAATATAGAACTATTAGAGAGGGACATGACCATAGGCTTTCTTTTGGACATTATGTAGTCACGTAAAATCAGCTTACCTGACTACATGGGGAATTAATAACAAACTAGTAAAAAAATCAGATTATTCTTAGCCTTTTTCTTTTCTCTTATTTCAGGAGTTATCTGAACCAGTATAAACCAGAGCTGAAATTAGAATCCACTTCTGCCCTCAAGAGTGCCAGACAACAGCTGCTGTGAAATCATCTAGGGACTTTATACAGATATACTTTATATCCTTTATACAGATATACAATTTTGTCTGGGGCTCTGATAATGTATCTCATATTCTTCTGATAATAAGGCTATAAATATTTTTAAGACGGTAATGATTCAAACTC:chr01_27412815-chr01_27412815	1/1:NA:468:0,0:+-:.:INS:svim_asm.INS.8111:T:TAGTTGCATTTGAATGGGCATTTATGACCACTCTTAAGGAAGGCCTAGCATCTCATGGGGACAGCAGGAATAATAATCAATTGTTCCAAATAAAATATAGAACTATTAGAGAGGGACATGACCATAGGCTTTCTTTTGGACATTATGTATTCACGTAAAATTAGCTTACCTGACTACATGGGGAATTAATAACAAACTAGTAAAAAAATCAGATTATTCTTAGCCTTTTTCTTTTCTCTTATTTCAGGAGTTATCTGAACCAGTATAAACCAGAGCTGAAATTAGAATCCACTTCTGCCCTCAAGAGTGCCAGACAACAGCTGCTGTGAAATCATCTAGGGACTTTATACAGATATACTTTATATCCTTTATAGAGATATACAATTTTGTTTGGGGCTCTGATAATGTATCTCATATTCTTCTGATAATAAGGCTATAAATATTTTTAAGACGGTAATGATTCAAACTC:chr01_27412815-chr01_27412815	1/1:NA:468:0,0:+-:.:INS:svim_asm.INS.2159:T:TAGTTGCATTTGAATGGGCATTTATGACCACTCTTAAGGAAGGCCTAGCATCTCATGGGGACAGCAGGAATAATAATCAATTGTTCCAAATAAAATATAGAACTATTAGAGAGGGACATGACCATAGGCTTTCTTTTGGACATTATGTAGTCACGTAAAATCAGCTTACCTGACTACATGGGGAATTAATAACAAACTAGTAAAAAAATCAGATTATTCTTAGCCTTTTTCTTTTCTCTTATTTCAGGAGTTATCTGAACCAGTATAAACCAGAGCTGAAATTAGAATCCACTTCTGCCCTCAAGAGTGCCAGACAACAGCTGCTGTGAAATCATCTAGGGACTTTATACAGATATACTTTATATCCTTTATACAGATATACAATTTTGTCTGGGGCTCTGATAATGTATCTCATATTCTTCTGATAATAAGGCTATAAATATTTTTAAGACGGTAATGATTCAAACTC:chr01_27412815-chr01_27412815	1/1:NA:468:0,0:+-:.:INS:svim_asm.INS.6718:T:TAGTTGCATTTGAATGGGCATTTATGACCACTCTTAAGGAAGGCCTAGCATCTCATGGGGACAGCAGGAATAATAATCAATTGTTCCAAATAAAATATAGAACTATTAGAGAGGGACATGACCATAGGCTTTCTTTTGGACATTATGTATTCACGTAAAATCAGCTTACCTGACTACATGGGGAATTAATAACAAACTAGTAAAAAAATCAGATTATTCTTAGCCTTTTTCTTTTCTCTTATTTCAGGAGTTATCTGAACCAGTATAAACCAGAGCTGAAATTAGAATCCACTTCTGCCCTCAAGAGTGCCAGACAACAGCTGCTGTGAAATCATCTAGGGACTTTATACAGATATACTTTATATCCTTTATACAGATATACAATTTTGTTTGGGGCTCTGATAATGTATCTCATATTCTTCCGATAATAAGGCTATAAATATTTTTAAGATGGTAATGATTCAAACTC:chr01_27412815-chr01_27412815	1/1:NA:468:0,0:+-:.:INS:svim_asm.INS.7525:T:TAGTTGCATTTGAATGGGCATTTATGACCACTCTTAAGGAAGGCCTAGCATCTCATGGGGACAGCAGGAATAATAATCAATTGTTCCAAATAAAATATAGAACTATTAGAGAGGGACATGACCATAGGCTTTCTTTTGGACATTATGTAGTCACGTAAAATCAGCTTACCTGACTACATGGGGAATTAATAACAAACTAGTAAAAAAATCAGATTATTCTTAGCCTTTTTCTTTTCTCTTATTTCAGGAGTTATCTGAACCAGTATAAACCAGAGCTGAAATTAGAATCCACTTCTGCCCTCAAGAGTGCCAGACAACAGCTGCTGTGAAATCATCTAGGGACTTTATACAGATATACTTTATATCCTTTATACAGATATACAATTTTGTTTGGGGCTCTGATAATGTATCTCATATTCTTCTGATAATAAGGCTATAAATATTTTTAAGACGGTAATGATTCAAACTC:chr01_27412815-chr01_27412815	1/1:NA:468:0,0:+-:.:INS:svim_asm.INS.3263:T:TAGTTGCATTTGAATGGGCATTTATGACCACTCTTAAGGAAGGCCTAGCATCTCATGGGGACAGCAGGAATAATAATCAATTGTTCCAAATAAAATATAGAACTATTAGAGAGGGACATGACCATAGGCTTTCTTTTGGACATTATGTAGTCACGTAAAATCAGCTTACCTGACTACATGGGGAATTAATAACAAACTAGTAAAAAAATCAGATTATTCTTAGCCTTTTTCTTTTCTCTTATTTCAGGAGTTATCTGAACCAGTATAAACCAGAGCTGAAATTAGAATCCACTTCTGCCCTCAAGAGTGCCAGACAACAGCTGCTGTGAAATCATCTAGGGACTTTATACAGATATACTTTATATCCTTTATACAGATATACAATTTTGTCTGGGGCTCTGATAATGTATCTCATATTCTTCTGATAATAAGGCTATAAATATTTTTAAGACGGTAATGATTCAAACTC:chr01_27412815-chr01_27412815
chr01	27628662	svim_asm.DEL.8164	GAGGTAAGGGAAGAGAAGGGAAGGGAAGGGAAGGGAAGGGAAGGGAAGGGAAGGGAAGGGAAGGGAAGGGAAGGGAAGGGAAGGGAAGGGAAGGGAAGGGAAGGGAAGGGAAGGGAAGGGAAGGGAAGGGAAGGGAAGGGAAGGGAAGGGAAGGGAAGGGAAGGGAAGGGAAGGGAAGGGAAGGGAAGGGAAGGGAAGGGAAGGGAAGGGAAGGGAAGGGAAGCGAAGAGAGA	G	.	PASS	SUPP=9;SUPP_VEC=111111111;SVLEN=-215;SVTYPE=DEL;SVMETHOD=SURVIVOR1.0.7;CHR2=chr01;END=27628894;CIPOS=0,24;CIEND=-42,10;STRANDS=+-	GT:PSV:LN:DR:ST:QV:TY:ID:RAL:AAL:CO	1/1:NA:202:0,0:+-:.:DEL:svim_asm.DEL.2103:GAAGGGAAGGGAAGGGAAGGGAAGGGAAGGGAAGGGAAGGGAAGGGAAGGGAAGGGAAGGGAAGGGAAGGGAAGGGAAGGGAAGGGAAGGGAAGGGAAGGGAAGGGAAGGGAAGGGAAGGGAAGGGAAGGGAAGGGAAGGGAAGGGAAGGGAAGGGAAGGGAAGGGAAGGGAAGGGAAGGGAAGGGAAGGGAAGGGAAGCGAA:G:chr01_27628686-chr01_27628888	1/1:NA:220:0,0:+-:.:DEL:svim_asm.DEL.3273:GAGGTAAGGGAAGAGAAGGGAAGGGAAGGGAAGGGAAGGGAAGGGAAGGGAAGGGAAGGGAAGGGAAGGGAAGGGAAGGGAAGGGAAGGGAAGGGAAGGGAAGGGAAGGGAAGGGAAGGGAAGGGAAGGGAAGGGAAGGGAAGGGAAGGGAAGGGAAGGGAAGGGAAGGGAAGGGAAGGGAAGGGAAGGGAAGGGAAGGGAAGGGAAGGGAAGGGAAGGGA:G:chr01_27628662-chr01_27628882	1/1:NA:210:0,0:+-:.:DEL:svim_asm.DEL.2943:GAGGTAAGGGAAGAGAAGGGAAGGGAAGGGAAGGGAAGGGAAGGGAAGGGAAGGGAAGGGAAGGGAAGGGAAGGGAAGGGAAGGGAAGGGAAGGGAAGGGAAGGGAAGGGAAGGGAAGGGAAGGGAAGGGAAGGGAAGGGAAGGGAAGGGAAGGGAAGGGAAGGGAAGGGAAGGGAAGGGAAGGGAAGGGAAGGGAAGGGAAGGGAAGGGA:G:chr01_27628662-chr01_27628872	1/1:NA:205:0,0:+-:.:DEL:svim_asm.DEL.4903:GAGGTAAGGGAAGAGAAGGGAAGGGAAGGGAAGGGAAGGGAAGGGAAGGGAAGGGAAGGGAAGGGAAGGGAAGGGAAGGGAAGGGAAGGGAAGGGAAGGGAAGGGAAGGGAAGGGAAGGGAAGGGAAGGGAAGGGAAGGGAAGGGAAGGGAAGGGAAGGGAAGGGAAGGGAAGGGAAGGGAAGGGAAGGGAAGGGAAGGGAAGGGA:G:chr01_27628662-chr01_27628867	1/1:NA:232:0,0:+-:.:DEL:svim_asm.DEL.8164:GAGGTAAGGGAAGAGAAGGGAAGGGAAGGGAAGGGAAGGGAAGGGAAGGGAAGGGAAGGGAAGGGAAGGGAAGGGAAGGGAAGGGAAGGGAAGGGAAGGGAAGGGAAGGGAAGGGAAGGGAAGGGAAGGGAAGGGAAGGGAAGGGAAGGGAAGGGAAGGGAAGGGAAGGGAAGGGAAGGGAAGGGAAGGGAAGGGAAGGGAAGGGAAGGGAAGGGAAGGGAAGCGAAGAGAGA:G:chr01_27628662-chr01_27628894	1/1:NA:218:0,0:+-:.:DEL:svim_asm.DEL.2671:GAAGGGAAGGGAAGGGAAGGGAAGGGAAGGGAAGGGAAGGGAAGGGAAGGGAAGGGAAGGGAAGGGAAGGGAAGGGAAGGGAAGGGAAGGGAAGGGAAGGGAAGGGAAGGGAAGGGAAGGGAAGGGAAGGGAAGGGAAGGGAAGGGAAGGGAAGGGAAGGGAAGGGAAGGGAAGGGAAGGGAAGGGAAGGGAAGGGAAGCGAAGAGAGAAGAGAAGAGA:G:chr01_27628686-chr01_27628904	1/1:NA:223:0,0:+-:.:DEL:svim_asm.DEL.6235:GAAGAGAAGGGAAGGGAAGGGAAGGGAAGGGAAGGGAAGGGAAGGGAAGGGAAGGGAAGGGAAGGGAAGGGAAGGGAAGGGAAGGGAAGGGAAGGGAAGGGAAGGGAAGGGAAGGGAAGGGAAGGGAAGGGAAGGGAAGGGAAGGGAAGGGAAGGGAAGGGAAGGGAAGGGAAGGGAAGGGAAGGGAAGGGAAGGGAAGGGAAGGGAAGGGAAGCGAAGAGAGA:G:chr01_27628671-chr01_27628894	1/1:NA:233:0,0:+-:.:DEL:svim_asm.DEL.8574:GAAGAGAAGGGAAGGGAAGGGAAGGGAAGGGAAGGGAAGGGAAGGGAAGGGAAGGGAAGGGAAGGGAAGGGAAGGGAAGGGAAGGGAAGGGAAGGGAAGGGAAGGGAAGGGAAGGGAAGGGAAGGGAAGGGAAGGGAAGGGAAGGGAAGGGAAGGGAAGGGAAGGGAAGGGAAGGGAAGGGAAGGGAAGGGAAGGGAAGGGAAGGGAAGGGAAGCGAAGAGAGAAGAGAAGAGA:G:chr01_27628671-chr01_27628904	1/1:NA:190:0,0:+-:.:DEL:svim_asm.DEL.3789:GAGGTAAGGGAAGAGAAGGGAAGGGAAGGGAAGGGAAGGGAAGGGAAGGGAAGGGAAGGGAAGGGAAGGGAAGGGAAGGGAAGGGAAGGGAAGGGAAGGGAAGGGAAGGGAAGGGAAGGGAAGGGAAGGGAAGGGAAGGGAAGGGAAGGGAAGGGAAGGGAAGGGAAGGGAAGGGAAGGGAAGGGAAGGGA:G:chr01_27628662-chr01_27628852
chr01	27666919	svim_asm.DEL.8165	ACAGACTACAAAAATTACACAAAAACTGGACCATCATCAGACAAAAAACAAACACAATAACAGAAAGTATAGAACAGAAAAAAAAAAAAGAGGGAAGGAAGGAAGAAGACGAAGAAAGAGAGAAAGAGAGGAAGGGAAGGGAAAGGGAAAGGGAAAGAAGAAAAATATATACACC	A	.	PASS	SUPP=9;SUPP_VEC=111111111;SVLEN=-174;SVTYPE=DEL;SVMETHOD=SURVIVOR1.0.7;CHR2=chr01;END=27667093;CIPOS=0,76;CIEND=0,77;STRANDS=+-	GT:PSV:LN:DR:ST:QV:TY:ID:RAL:AAL:CO	1/1:NA:174:0,0:+-:.:DEL:svim_asm.DEL.2104:ACAGACTACAAAAATTACACAAAAACTGGACCATCATCAGACAAAAAACAAACACAATAACAGAAAGTATAGAACAGAAAAAAAAAAAAGAGGGAAGGAAGGAAGAAGACGAAGAAAGAGAGAAAGAGAGGAAGGGAAGGGAAAGGGAAAGGGAAAGAAGAAAAATATATACACC:A:chr01_27666919-chr01_27667093	1/1:NA:175:0,0:+-:.:DEL:svim_asm.DEL.3274:GAAAAAAAAAAAAGAGGGAAGGAAGGAAGAAGACGAAGAAAGAGAGAAAGAGAGGAAGGGAAGGGAAAGGGAAAGGGAAAGAAGAAAAATATATACACCCAGACTACAAAAATTACACAAAAACTGGACCATCATCAGACAAAAAACAAACACAACAACAGAAAGTATAGAACAGA:G:chr01_27666995-chr01_27667170	1/1:NA:174:0,0:+-:.:DEL:svim_asm.DEL.2944:ACAGACTACAAAAATTACACAAAAACTGGACCATCATCAGACAAAAAACAAACACAATAACAGAAAGTATAGAACAGAAAAAAAAAAAAGAGGGAAGGAAGGAAGAAGACGAAGAAAGAGAGAAAGAGAGGAAGGGAAGGGAAAGGGAAAGGGAAAGAAGAAAAATATATACACC:A:chr01_27666919-chr01_27667093	1/1:NA:175:0,0:+-:.:DEL:svim_asm.DEL.4904:GAAAAAAAAAAAAGAGGGAAGGAAGGAAGAAGACGAAGAAAGAGAGAAAGAGAGGAAGGGAAGGGAAAGGGAAAGGGAAAGAAGAAAAATATATACACCCAGACTACAAAAATTACACAAAAACTGGACCATCATCAGACAAAAAACAAACACAACAACAGAAAGTATAGAACAGA:G:chr01_27666995-chr01_27667170	1/1:NA:174:0,0:+-:.:DEL:svim_asm.DEL.8165:ACAGACTACAAAAATTACACAAAAACTGGACCATCATCAGACAAAAAACAAACACAATAACAGAAAGTATAGAACAGAAAAAAAAAAAAGAGGGAAGGAAGGAAGAAGACGAAGAAAGAGAGAAAGAGAGGAAGGGAAGGGAAAGGGAAAGGGAAAGAAGAAAAATATATACACC:A:chr01_27666919-chr01_27667093	1/1:NA:174:0,0:+-:.:DEL:svim_asm.DEL.2672:ACAGACTACAAAAATTACACAAAAACTGGACCATCATCAGACAAAAAACAAACACAATAACAGAAAGTATAGAACAGAAAAAAAAAAAAGAGGGAAGGAAGGAAGAAGACGAAGAAAGAGAGAAAGAGAGGAAGGGAAGGGAAAGGGAAAGGGAAAGAAGAAAAATATATACACC:A:chr01_27666919-chr01_27667093	1/1:NA:174:0,0:+-:.:DEL:svim_asm.DEL.6236:ACAGACTACAAAAATTACACAAAAACTGGACCATCATCAGACAAAAAACAAACACAATAACAGAAAGTATAGAACAGAAAAAAAAAAAAGAGGGAAGGAAGGAAGAAGACGAAGAAAGAGAGAAAGAGAGGAAGGGAAGGGAAAGGGAAAGGGAAAGAAGAAAAATATATACACC:A:chr01_27666919-chr01_27667093	1/1:NA:174:0,0:+-:.:DEL:svim_asm.DEL.8575:ACAGACTACAAAAATTACACAAAAACTGGACCATCATCAGACAAAAAACAAACACAATAACAGAAAGTATAGAACAGAAAAAAAAAAAAGAGGGAAGGAAGGAAGAAGACGAAGAAAGAGAGAAAGAGAGGAAGGGAAGGGAAAGGGAAAGGGAAAGAAGAAAAATATATACACC:A:chr01_27666919-chr01_27667093	1/1:NA:174:0,0:+-:.:DEL:svim_asm.DEL.3790:ACAGACTACAAAAATTACACAAAAACTGGACCATCATCAGACAAAAAACAAACACAATAACAGAAAGTATAGAACAGAAAAAAAAAAAAGAGGGAAGGAAGGAAGAAGACGAAGAAAGAGAGAAAGAGAGGAAGGGAAGGGAAAGGGAAAGGGAAAGAAGAAAAATATATACACC:A:chr01_27666919-chr01_27667093
chr01	28167307	svim_asm.INS.8118	C	CAGAAGTGTGCACCAACATGTTTGTGTGCTTTGTTTTTTTTGTTGCTTATGCTTCCATTTTCTTTTTTCAGTGTGTTCAGGAAGAAGAGTGAAATGCCAAATAAGGCCTAGTTCTCTGTATGGAAAATACAGCCTGTCATGTAGTGAGAG	.	PASS	SUPP=9;SUPP_VEC=111111111;SVLEN=148;SVTYPE=INS;SVMETHOD=SURVIVOR1.0.7;CHR2=chr01;END=28167307;CIPOS=0,0;CIEND=-2,0;STRANDS=+-	GT:PSV:LN:DR:ST:QV:TY:ID:RAL:AAL:CO	1/1:NA:147:0,0:+-:.:INS:svim_asm.INS.1653:C:CAGAAGTGTGCACCAACATGTTTGTGTGCTTTTTTTTTGGTTGCTTATGCTTCCATTTTCTTTTTTCAGTGTGTTCAGGAAGAAGAGTGAAATGCCAAATAAGGCCTAGTTCTCTGTATGGAAAATACAGCCTGTCATGTAGTGAGAG:chr01_28167307-chr01_28167307	1/1:NA:148:0,0:+-:.:INS:svim_asm.INS.2877:C:CAGAAGTGTGCACCAACATGTTTGTGTGCTTTTTTTTTTTGTTGCTTATGCTTCCATTTTCTTTTTTCAGTGTGTTCAGGAAGAAGAGTGAAATGCCAAATAAGGCCTAGATCTCTGTATGGAAAATACAGCCTGTCATGTAGTGAGAG:chr01_28167307-chr01_28167307	1/1:NA:149:0,0:+-:.:INS:svim_asm.INS.2862:C:CAGAAGTGTGCACCAACATGTTTGTGTGCTTTGTTTTTTTTGTTGCTTATGCTTCCATTTTCTTTTTTCAGTGTGTTCAGGAAGAAGAGTGAAATGCCAAATAAGGCCTAGTTCTCTGTATGGAAAATACAGCCTGTCATGTAGTGAGAG:chr01_28167307-chr01_28167307	1/1:NA:149:0,0:+-:.:INS:svim_asm.INS.4142:C:CAGAAGTGTGCACCAACATGTTTGTGTGCTTTGTTTTTTTTGTTGCTTATGCTTCCATTTTCTTTTTTCAGTGTGTTCAGGAAGAAGAGTGAAATGCCAAATAAGGCCTAGTTCTCTGTATGGAAAATACAGCCTGTCATGTAGTGAGAG:chr01_28167307-chr01_28167307	1/1:NA:149:0,0:+-:.:INS:svim_asm.INS.8118:C:CAGAAGTGTGCACCAACATGTTTGTGTGCTTTGTTTTTTTTGTTGCTTATGCTTCCATTTTCTTTTTTCAGTGTGTTCAGGAAGAAGAGTGAAATGCCAAATAAGGCCTAGTTCTCTGTATGGAAAATACAGCCTGTCATGTAGTGAGAG:chr01_28167307-chr01_28167307	1/1:NA:147:0,0:+-:.:INS:svim_asm.INS.2173:C:CAGAAGTGTGCACCAACATGTTTGTGTGCTTTTTTTTTGGTTGCTTACGCTTCCATTTTCTTTTTTCAGTGTGTTCAGGAAGAAGAGTGAAATGCCAAATAAGGCCTAGTTCTCTGTATGGAAAATACAGCCCGTCATGTAGTGAGAG:chr01_28167307-chr01_28167307	1/1:NA:147:0,0:+-:.:INS:svim_asm.INS.6727:C:CAGAAGTGTGCACCAACATGTTTGTGTGCTTTTTTTTTGGTTGCTTATGCTTCCATTTTCTTTTTTCAGTGTGTTCAGGAAGAAGAGTGAAATGCCAAATAAGGCCTAGTTCTCTGTATGGAAAATACAGCCTGTCATGTAGTGAGAG:chr01_28167307-chr01_28167307	1/1:NA:147:0,0:+-:.:INS:svim_asm.INS.7530:C:CAGAAGTGTGCACCAACATGTTTGTGTGCTTTTTTTTTGGTTGCTTATGCTTCCATTTTCTTTTTTCAGTGTGTTCAGGAAGAAGAGTGAAATGCCAAATAAGGCCTAGTTCTCTGTATGGAAAATACAGCCTGTCATGTAGTGAGAG:chr01_28167307-chr01_28167307	1/1:NA:148:0,0:+-:.:INS:svim_asm.INS.3277:C:CAGAAGTGTGCACCAACATGTTTGTGTGCTTTTTTTTTTTGTTGCTTATGCTTCCATTTTCTTTTTTCAGTGTGTTCAGGAAGAAGAGTGAAATGCCAAATAAGGCCTAGATCTCTGTATGGAAAATACAGCCTGTCATGTAGTGAGAG:chr01_28167307-chr01_28167307
chr01	29137650	svim_asm.INS.8129	C	CCGTGCACAGAGACGGAGAGGCCCCACAATGCTCACAGCCTGCTTGTGGTGGTGAAGCCAGGGATGATGTTCTCTCTAATGTTCAATGCATGTTACCCAGAGTACAGAAA	.	PASS	SUPP=9;SUPP_VEC=111111111;SVLEN=109;SVTYPE=INS;SVMETHOD=SURVIVOR1.0.7;CHR2=chr01;END=29137650;CIPOS=0,0;CIEND=0,0;STRANDS=+-	GT:PSV:LN:DR:ST:QV:TY:ID:RAL:AAL:CO	1/1:NA:109:0,0:+-:.:INS:svim_asm.INS.1662:C:CCGTGCACAGAGACGGAGAGGCCCCACAATGCTCACAGCCTGCTTGTGGTGGTGAAGCCAGGGATGATGTTCTCTCTAATGTTCAATGCATGTTACCCAGAGTACAGAAA:chr01_29137650-chr01_29137650	1/1:NA:109:0,0:+-:.:INS:svim_asm.INS.2888:C:CCATGCACAGAGAGGGAGAGGCCCCACAATGCTCACAGCCTGCTTGTGGTGGTGAAGCCAGGGATGATGTTCTCTCTAATGTTCAATGCATGTTACCCAGAGTACAGAAA:chr01_29137650-chr01_29137650	1/1:NA:109:0,0:+-:.:INS:svim_asm.INS.2871:C:CCGTGCACAGAGACGGAGAGGCCCCACAATGCTCACAGCCTGCTTGTGGTGGTGAAGCCAGGGATGATGTTCTCTCTAATGTTCAATGCATGTTACCCAGAGTACAGAAA:chr01_29137650-chr01_29137650	1/1:NA:109:0,0:+-:.:INS:svim_asm.INS.4152:C:CCATGCACAGAGAGGGAGAGGCCCCACAGTGCTCACAGCCTGCTTGTGGTGGTGAAGCCAGGGATGATGTTCTCTCTAATGTTCAATGCATGTTACCCAGAGTACAGAAA:chr01_29137650-chr01_29137650	1/1:NA:109:0,0:+-:.:INS:svim_asm.INS.8129:C:CCGTGCACAGAGACGGAGAGGCCCCACAATGCTCACAGCCTGCTTGTGGTGGTGAAGCCAGGGATGATGTTCTCTCTAATGTTCAATGCATGTTACCCAGAGTACAGAAA:chr01_29137650-chr01_29137650	1/1:NA:109:0,0:+-:.:INS:svim_asm.INS.2184:C:CCGTGCACAGAGAGGGAGAGGCCCCACAATGCTCACAGCCTGCTTGTGGTGGTGAAGCCAGGGATGATGTTCTCTCTAATGTTCAATGCATGTTACCCAGAGTACAGAAA:chr01_29137650-chr01_29137650	1/1:NA:109:0,0:+-:.:INS:svim_asm.INS.6733:C:CCGTGCACAGAGACGGAGAGGCCCCACAATGCTCACAGCCTGCTTGTGGTGGTGAAGCCAGGGATGATGTTCTCTCTAATGTTCAATGCATGTTACCCAGAGTACAGAAA:chr01_29137650-chr01_29137650	1/1:NA:109:0,0:+-:.:INS:svim_asm.INS.7538:C:CCATGCACAGAGAGGGAGAGGCCCCACAGTGCTCACAGCCTGCTTGTGGTGGTGAAGCCAGGGATGATGTTCTCTCTAATGTTCAATGCATGTTACCCAGAGTACAGAAA:chr01_29137650-chr01_29137650	1/1:NA:109:0,0:+-:.:INS:svim_asm.INS.3285:C:CCGTGCACAGAGACGGAGAGGCCCCACAATGCTCACAGCCTGCTTGTGGTGGTGAAGCCAGGGATGATGTTCTCTCTAATGTTCAATGCATGTTACCCAGAGTACAGAAA:chr01_29137650-chr01_29137650
chr01	29482865	svim_asm.DEL.8175	AATCCTTATCCTTATCCTTATCAGACTTATCAGATTATTCCTTATCCTTATC	A	.	PASS	SUPP=9;SUPP_VEC=111111111;SVLEN=-51;SVTYPE=DEL;SVMETHOD=SURVIVOR1.0.7;CHR2=chr01;END=29482916;CIPOS=0,0;CIEND=0,0;STRANDS=+-	GT:PSV:LN:DR:ST:QV:TY:ID:RAL:AAL:CO	1/1:NA:51:0,0:+-:.:DEL:svim_asm.DEL.2119:AATCCTTATCCTTATCCTTATCAGACTTATCAGATTATTCCTTATCCTTATC:A:chr01_29482865-chr01_29482916	1/1:NA:51:0,0:+-:.:DEL:svim_asm.DEL.3281:AATCCTTATCCTTATCCTTATCAGACTTATCAGATTATTCCTTATCCTTATC:A:chr01_29482865-chr01_29482916	1/1:NA:51:0,0:+-:.:DEL:svim_asm.DEL.2954:AATCCTTATCCTTATCCTTATCAGACTTATCAGATTATTCCTTATCCTTATC:A:chr01_29482865-chr01_29482916	1/1:NA:51:0,0:+-:.:DEL:svim_asm.DEL.4915:AATCCTTATCCTTATCCTTATCAGACTTATCAGATTATTCCTTATCCTTATC:A:chr01_29482865-chr01_29482916	1/1:NA:51:0,0:+-:.:DEL:svim_asm.DEL.8175:AATCCTTATCCTTATCCTTATCAGACTTATCAGATTATTCCTTATCCTTATC:A:chr01_29482865-chr01_29482916	1/1:NA:51:0,0:+-:.:DEL:svim_asm.DEL.2677:AATCCTTATCCTTATCCTTATCAGACTTATCAGATTATTCCTTATCCTTATC:A:chr01_29482865-chr01_29482916	1/1:NA:51:0,0:+-:.:DEL:svim_asm.DEL.6242:AATCCTTATCCTTATCCTTATCAGACTTATCAGATTATTCCTTATCCTTATC:A:chr01_29482865-chr01_29482916	1/1:NA:51:0,0:+-:.:DEL:svim_asm.DEL.8584:AATCCTTATCCTTATCCTTATCAGACTTATCAGATTATTCCTTATCCTTATC:A:chr01_29482865-chr01_29482916	1/1:NA:51:0,0:+-:.:DEL:svim_asm.DEL.3801:AATCCTTATCCTTATCCTTATCAGACTTATCAGATTATTCCTTATCCTTATC:A:chr01_29482865-chr01_29482916
chr01	30580983	svim_asm.INS.8142	T	TTCCAACCTGTAGCTATTTATAAGCATTGGTAAGATTCCCCCTCAATCTTCTTTTCTCCAGGCTGAACAGTCCCAGGTCTCTTATCCTTTTCTCATAAGGGAGATGCATCAGGCCCCTATATACACATATTTAGTGTATATATATGTGTATATATATATGTAAGTTGCTCCAAAACTAATGCCTTCTATTTATTTCTGTGGTAACTACAATAGAGCACTGAGAAGGATTTAACAGGCCAGAAAGCAGCAGCTGCTTCCAAAGACATTTTCTCTCACCTTGTGTTTCCAGTGCACTGGACATTAAATATCCTTTGCAAAGAGCTGTCTCTGTAACAGAAGACAATCATATTCTCACTCGCTCTAGTCTCTTCATAGACCTTTTCATCTGTGTGATCACCAGGCAAGAACAATTTGGTGCTATTTTCATGAGGCAGAACAGGATACAGAAGGTGATGATTGTAGGGTTAACGTGGCTTTGCTAGCTGGGAGAATGTTCTTGCAATGGACAGCCCCAAGTTATGGCTACACTGGGACAATACCCAGGGACCAGATGGGACTACAGTGCCTGATGCCCTGGAACATTTGGCCACAGAGAGGTCTAGGCTCAGCACTGGCTCAGAGGATGTTTGCACCAGAGGGCAGTACAACCTTCCTGCCTTCACTTTTCTGAATAAAGCATCTTTAATTCCAGCTACTTTTGCTCAGTAGAGCATCTGAACTCAGTAGCCTGTTGACCTCCTAACTTGAAACACTTTTATTAAAATAACAAACAGATTTAAATGATTTGAGACTGAACTTTATCAGCAAAGTTAAATTTCCTGTAATTCACAGATATAAATATTATTTGGAAAAAAAAAGTAATTACCTATTTTGATTTTATCATTTTATTATTTATACACTGATGTGCAGTGATTGGTGGCACTCTTGCATGATTGAAAATTGTGGCCAGTGGACTTAAATGAGCTACATCTCATTTTTGAACTAGTCACATTCCTTCCATGTGTTAGATTTTAGAGCTTCTAATCTGAGGCATGATTAACTACAGAGAAAGAGGTAAAGTATGGCAAAGGTAACAAAGCTATCTTTTCATATTAATATGTAATTTGTGTAATGCATTTGTCTTTCAGATCCTCAGTGAACATAAGTAGCATGCACATTTGAAAAAAACAAAAGTACACAAAATAAATGTGTTAAAAAATGTATATATATAAAAAAAGATACATAAAAAAAAAACAGGAAAGGAATAAGTAAGATATGCTGACTAATCTTGTAATTTATTTGTGGACAATGTGATCTTTTTTTTCCGTACCACAATGAAAACACATCTTGGAGCAGTGCACTGTAGAGTAAACCACTGAGAAATGCATGTACTGTCCATCTTGCTCTCTGTGCATGTGGAGAGTGTTGGAAGAGGTTTGGCCAGAAGGACTTAATGTTTTCCAAAGGAAAAAATGGTGTGGACCATAGTAAAGGTGATTTATATTTGTATCTCTTGTGACCTTTCAGTAAGACCCACAGCACACCAGCCTGACCTTTTTGTGGTCCAGCTGCTGCAGAGTTTGAAAAGAACATGTTTAATTCTGCTATTTGCAACAGAGCTGTGTATTTATAATGCAGAGTAAGGCCTTGCACAAAAAACAGAGTGTTAGTTACCTTGTGTAATAGACCAGGCTTTCCCTAATTTGGTTTTACATCTGTATTCCTTAAAGTAACACAATGATTTTACTTCTTCTTTTTTTTTTTTTTTTTTTTTTTTTTTAATATAATTGCATTAGTACTCAATTTGAGACAATAAATAAAGACA	.	PASS	SUPP=9;SUPP_VEC=111111111;SVLEN=1712;SVTYPE=INS;SVMETHOD=SURVIVOR1.0.7;CHR2=chr01;END=30580983;CIPOS=0,0;CIEND=-194,1;STRANDS=+-	GT:PSV:LN:DR:ST:QV:TY:ID:RAL:AAL:CO	1/1:NA:1609:0,0:+-:.:INS:svim_asm.INS.1680:T:TTCCAACCTGTAGCTATTTATAAGCATTGGTAAGATTCCCCCTCAATCTTCTGTTCTCCAGGCTGAACAGTCCCAGGTCTCTTATCCTTTTCTCATAAGGGAGATGCATCAGGCCCCTATATACACATATTTAGTGTATATATATGTGTATATATATATGTAAGTTGCTCCAAAACTAATGCCTTCTATTTATTTCTGTGGTAACTACAATAGAGCACTGAGAAGGATTTAACAGGTCAGAAAGCAGCAGCTGCTTCCAAAGACATTTTCTCTCACCTTGTGTTTCCAGTGCACTAGACATTAAATATCCTTTGCAAAGAGCTCTCTCTGTAACAGAAGACAATCATATTCTCACTCGCTCTGGTCTCTTCATAGACCTTTTCATCTGTGTGATCACCAGGCAAGAACAATTTGGTGCTATTTTCATGAGGCAGAACAGGATACAGAAGATGATGATTGTAGGGTTAACGTGGCTTTGCTAGCTGGGAGAATGTTCTTGCAATGGACAGCCCCAAGTTATGGCTACACTGGGACAATGCCCAGGGACCAGATGGGACTACGGTGCCTGATGTCCTGGAACATTTGGCCACAGAGAGGTCTAGGCTCAGCACCGGCTCAGAGGATGTTTGCACCAGAGGGCACTACAACCTTCCTCCCTTCACTTTTCTGAATAGAGCATCTTTAATTCCAGCTACTTTTGCTCAGTAGAGCATCTGAACTCAGTAGCCTGTTGACCTCCTAACTTGAAACACTCTTATTAAAATAACAAGCAGATTTAAATGATATGAGGCTGAACTTTATCAGCAAAGTTAAATTTCCTGTAATTCACAGATATAAATATTATTTGGAAAAAAAACGCAATTACCTATTTTGATTTTATCATTTTATAATTTATACACTGATGTGCAGTGATTGGTGGCACTCTTGCATGATTGAAAATTGTGGCCAGTGGACTTAAATGAGCTACATCTCATTTTTGAACTAGTCACATTCCTTCCATGTGTTAGATTTTAGAGCTTCTAATCTGAGGCATGATTAACTACAGAGAATGAGGTAAAGTATGGCAAAGTAAGATATGCTGACTAATCTTGTAATTTATTTGTGGACAATGTGATCTTTTTTTTCCGTACCACAATGAAAACACATCTTGGAGCAGTGCACTGTAGAGTAAACCACTGAGAATTGCATGTACTGTCCATCTTGCTCTCTGTGCACGTGGAGAGTGTTGGAAGAGGTTTGGCCAGAAGGACTTAATGTTTTCCAAAGGAAAAAATGGTGTGGACCATAGTAAAGGTGATTTATATTTGTATCTCTTGTGACCTTTCAGTAAGACCCACAGCACACCAGCCTGACCTTTTTGTGGTCCAGCTGCTGCAGAGTTTGAAAAGAACACGTTTAATTCTGCTATTTGCAACAGAGCTGTGTATTTATAATGCAGAGTAAGGCCTTGCACAAAAAACAGAGTGTTAGTTACCTTGTGTAATAGACCAGGCTTTCCCTAATTTGGTTTTACATCTGTATTCCTTAAAGTAACACAATGATTTTACTTTTTTTTTTTTTTTTTTAATATAATTGCATTAGTACTCAATTTGAGACAATAAATAAAGACA:chr01_30580983-chr01_30580983	1/1:NA:1793:0,0:+-:.:INS:svim_asm.INS.2902:T:TTCCAACCTGTAGCTATTTATAAGCATTGGTAAGATTCCCCCTCAATCTTCTTTTCTCCAGGCTGAACAGTCCCAGGTCTCTTATCCTTTTCTCATAAGGGAGATGCATCAGGCCCCTATATACACATATTTAGTGTATATATATGTGTATATATATATGTAAGTTGCTCCAAAACTAATGCCTTCTATTTATTTCTGTGGTAACTACAATAGAGCACTGAGAAGGATTTAACAGGCCAGAAAGCAGCAGCTGCTTCCAAAGACATTTTCTCTCACCTTGTGTTTCCAGTGCACTAGACATTAAATATCCTTTGCAAAGAGCTCTCTCTGTAACAGAAGACAATCATATTCTCACTCGCTCTGGTCTCTTCATAGACCTTTTCATCTGTGTGATCACCAGGCAAGAACAATTTGGTGCTATTTTCATGAGGCAGAACAGGATACAGAAGATGATGATTGTAGGGTTAACGTGGCTTTGCTAGCTGGGAGAATGTTCTTGCAATGGACAGCCCCAAGTTATGGCTACACTGGGACAATGCCCAGGGACCAGATGGGACTACAGTGCCTGATGCCCTGGAACATTTGGCCACAGAGAGGTCTAGGCTCAGCACCGGCTCAGAGGATGTTTGCACCAGAGGGCACTACAACCTTCCTGCCTTCACTTTTCTGAATAGGGCATCTTTAATTCCAGCTACTTTTGCTCAGTAGAGCATCTGAACTCAGTAGCCTGTTGACCTCCTAACTTGAAACACTCTTATTAAAATAACAAGCAGATTTAAATGATATGAGGCTGAACTTTATCAGCAAAGTTAAATTTCCTGTAATTCACAGATATAAATATTATTTGGAAAAAAAACGCAATTACCTATTTTGATTTTATCATTTTATAATTTATACACTGATGTGCAGTGATTGGTGGCACTCTTGCATGATTGAAAATTGTGGCCAGTGGACTTAAATGAGCTACATCTCATTTTTGAACTAGTCACATTCCTTCCATGTGTTAGATTTTAGAGCTTCTAATCTGAGGCATGATTAACTACAGAGAATGAGGTAAAGTATGGCAAAGGTAACAAAGCTATCTTTTCATATTAATGTGTAATTTGTGTAATGCATTTGTCTTTCAGATCCTCAGTGAACATAAGTAGCATGCACATTTGAAAAAAACAAAAGTACACAAAATAAATGTGTTAAAAAATGTATATATATAAAAAAAGATACATAAAAAAAAAACAGGAAAGGAATAAGTAAGATATGCTGACTAATCTTGTAATTTATTTGTGGACAATGTGATCTTTTTTTTCCGTACCACAATGAAAACACATCTTGGAGCAGTGCACTGTAGAGTAAACCACTGAGAAACGCATGTACTGTCCATCTTGCTCTCTGTGCACGTGGAGAGTGTTGGAAGAGGTTTGGCCAGAAGGACTTAATGTTTTCCAAAGGAAAAAATGGTGTGGACCATAGTAAAGGTGATTTATATTTGTATCTCTTGTGACCTTTCAGTAAGACCCACAGCACACCAGCCTGACCTTTTTGTGGTCCAGCTGCTGCAGAGTTTGAAAAGAACACGTTTAATTCTGCTATTTGCAACAGAGCTGTGTATTTATAATGCAGAGTAAGGCCTTGCACAAAAAACAGAGTGTTAGTTACCTTGTGTAATAGACGAGGCTTTCCCTAATTTGGTTTTACATCTGTATTCCTTAAAGTAACACAATGATTTTACTTCTTCTTCTTTTTTTTTTTTTTAATATAATTGCATTAGTACTCAATTTGAGACAATAAATAAAGACA:chr01_30580983-chr01_30580983	1/1:NA:1804:0,0:+-:.:INS:svim_asm.INS.2882:T:TTCCAACCTGTAGCTATTTATAAGCATTGGTAAGATTCCCCCTCAATCTTCTTTTCTCCAGGCTGAACAGTCCCAGGTCTCTTATCCTTTTCTCATAAGGGAGATGCATCAGGCCCCTATATACACATATTTAGTGTATATATATGTGTATATATATATGTAAGTTGCTCCAAAACTAATGCCTTCTATTTATTTCTGTGGTAACTACAATAGAGCACTGAGAAGGATTTAACAGGCCAGAAAGCAGCAGCTGCTTCCAAAGACATTTTCTCTCACCTTGTGTTTCCAGTGCACTGGACATTAAATATCCTTTGCAAAGAGCTGTCTCTGTAACAGAAGACAATCATATTCTCACTCGCTCTAGTCTCTTCATAGACCTTTTCATCTGTGTGATCACCAGGCAAGAACAATTTGGTGCTATTTTCATGAGGCAGAACAGGATACAGAAGGTGATGATTGTAGGGTTAACGTGGCTTTGCTAGCTGGGAGAATGTTCTTGCAATGGACAGCCCCAAGTTATGGCTACACTGGGACAATACCCAGGGACCAGATGGGACTACAGTGCCTGATGCCCTGGAACATTTGGCCACAGAGAGGTCTAGGCTCAGCACTGGCTCAGAGGATGTTTGCACCAGAGGGCAGTACAACCTTCCTGCCTTCACTTTTCTGAATAAAGCATCTTTAATTCCAGCTACTTTTGCTCAGTAGAGCATCTGAACTCAGTAGCCTGTTGACCTCCTAACTTGAAACACTTTTATTAAAATAACAAACAGATTTAAATGATTTGAGACTGAACTTTATCAGCAAAGTTAAATTTCCTGTAATTCACAGATATAAATATTATTTGGAAAAAAAAAGTAATTACCTATTTTGATTTTATCATTTTATTATTTATACACTGATGTGCAGTGATTGGTGGCACTCTTGCATGATTGAAAATTGTGGCCAGTGGACTTAAATGAGCTACATCTCATTTTTGAACTAGTCACATTCCTTCCATGTGTTAGATTTTAGAGCTTCTAATCTGAGGCATGATTAACTACAGAGAAAGAGGTAAAGTATGGCAAAGGTAACAAAGCTATCTTTTCATATTAATATGTAATTTGTGTAATGCATTTGTCTTTCAGATCCTCAGTGAACATAAGTAGCATGCACATTTGAAAAAAAACAAAAGTACACAAAATAAATGTGTTAAAAAATGTATATATATAAAAAAAGATACATAAAAAAAAAACAGGAAAGGAATAAGTAAGATATGCTGACTAATCTTGTAATTTATTTGTGGACAATGTGATCTTTTTTTTCCGTACCACAATGAAAACACATCTTGGAGCAGTGCACTGTAGAGTAAACCACTGAGAAATGCATGTACTGTCCATCTTGCTCTCTGTGCATGTGGAGAGTGTTGGAAGAGGTTTGGCCAGAAGGACTTAATGTTTTCCAAAGGAAAAAATGGTGTGGACCATAGTAAAGGTGATTTATATTTGTATCTCTTGTGACCTTTCAGTAAGACCCACAGCACACCAGCCTGACCTTTTTGTGGTCCAGCTGCTGCAGAGTTTGAAAAGAACATGTTTAATTCTGCTATTTGCAACAGAGCTGTGTATTTATAATGCAGAGTAAGGCCTTGCACAAAAAACAGAGTGTTAGTTACCTTGTGTAATAGACCAGGCTTTCCCTAATTTGGTTTTACATCTGTATTCCTTAAAGTAACACAATGATTTTACTTCTTCTTTTTTTTTTTTTTTTTTTTTTTTTTTAATATAATTGCATTAGTACTCAATTTGAGACAATAAATAAAGACA:chr01_30580983-chr01_30580983	1/1:NA:1775:0,0:+-:.:INS:svim_asm.INS.4164:T:TTCCAACCTGTAGCTATTTATAAGCATTGGTAAGATTCCCCCTCAATCTTCTTTTCTCCAGGCTGAACAGTCCCAGGTCTCTTATCCTTTTCTCATAAGGGAGATGCATCAGGCCCCTATATACACATATTTAGTGTATATATATGTGTATATATATATGTAAGTTGCTCCAAAACTAATGCCTTCTATTTATTTCTGTGGTAACTACAATAGAGCACTGAGAAGGATTTAACAGGCCAGAAAGCAGCAGCTGCTTCCAAAGACATTTTCTCTCACCTTGTGTTTCCAGTGCACTAGACATTAAATATCCTTTGCAAAGAAGACAATCATATTCTCACTCGCTCTGGTCTCTTCATAGACCTTTTCATCTGTGTGATCACCAGGCAAGAACAATTTGGTGCTATTTTCATGAGGCAGAACAGGATACAGAAGATGATGATTGTAGGGTTAACGTGGCTTTGCTAGCTGGGAGAATGTTCTTGCAATGGACAGCCCCAAGTTATGGCTACACTGGGACAATGCCCAGGGACCAGATGGGACTACAGTGCCTGATGCCCTGGAACATTTGGCCACAGAGAGGTCTAGGCTCAGCACCGGCTCAGAGGATGTTTGCACCAGAGGGCACTACAACCTTCCTGCCTTCACTTTTCTGAATAGGGCATCTTTAATTCCAGCTACTTTTGCTCAGTAGAGCATCTGAACTCAGTAGCCTGTTGACCTCCTAACTTGAAACACTCTTATTAAAATAACAAGCAGATTTAAATGATATGAGACTGAACTTTATCAGCAAAGTTAAATTTCCTGTAATTCACAGATATAAATATTATTTGGAAAAAAAATGCAATTACCTATTTTGATTTTATCATTTTATAATTTATACACTGATGTGCAGTGATTGGTGGCACTCTTGCATGATTGAAAATTGTGGCCAGTGGACTTAAATGAGCTACATCTCATTTTTGAACTAGTCACATTCCTTCCATGTGTTAGATTTTAGAGCTTCTAATCTGAGGCATGATTAACTACAGAGAATGAGGTAAAGTATGGCAAAGGTAACAAAGCTATCTTTTCATATTAATGTGTAATTTGTGTAATGCATTTGTCTTTCAGATCCTCAGTGAACATAAGTAGCATGCACATTTGAAAAAAACAAAAGTACACAAAATAAATGTGTTAAAAAATGTATATATATAAAAAAAGATACATAAAAAAAAAACAGGAAAGGAATAAGTAAGATATGCTGACTAATCTTGTAATTTATTTGTGGACAATGTGATCTTTTTTTTCCGTACCACAATGAAAACACATCTTGGAGCAGTGCACTGAAGAGTAAACCACTGAGAAACGCATGTACTGTCCATCTTGCTCTCTGTGCACGTGGAGAGTGTTGGAAGAGGTTTGGCCAGAAGGACTTAATGTTTTCCAAAGGAAAAAATGGTGTGGACCATAGTAAAGGTGATTTATATTTGTATCTCTTGTGACCTTTCAGTAAGACCCACAGCACACCAGCCTGACCTTTTTGTGGTCCAGCTGCTGCAGAGTTTGAAAAGAACACGTTTAATTCTGCTATTTGCAACAGAGCTGTGTATTTATAATGCAGAGTAAGGCCTTGCACAAAAAACAGAGTGTTAGTTACCTTGTGTAATAGACCAGGCTTTCCCTAATTTGGTTTTACATCTGTATTCCTTAAAGTAACACAATGATTTTACTTCTTCTTCTTTTTTTTTTTTTAATATAATTGCATTAGTACTCAATTTGAGACAATAAATAAAGACA:chr01_30580983-chr01_30580983	1/1:NA:1803:0,0:+-:.:INS:svim_asm.INS.8142:T:TTCCAACCTGTAGCTATTTATAAGCATTGGTAAGATTCCCCCTCAATCTTCTTTTCTCCAGGCTGAACAGTCCCAGGTCTCTTATCCTTTTCTCATAAGGGAGATGCATCAGGCCCCTATATACACATATTTAGTGTATATATATGTGTATATATATATGTAAGTTGCTCCAAAACTAATGCCTTCTATTTATTTCTGTGGTAACTACAATAGAGCACTGAGAAGGATTTAACAGGCCAGAAAGCAGCAGCTGCTTCCAAAGACATTTTCTCTCACCTTGTGTTTCCAGTGCACTGGACATTAAATATCCTTTGCAAAGAGCTGTCTCTGTAACAGAAGACAATCATATTCTCACTCGCTCTAGTCTCTTCATAGACCTTTTCATCTGTGTGATCACCAGGCAAGAACAATTTGGTGCTATTTTCATGAGGCAGAACAGGATACAGAAGGTGATGATTGTAGGGTTAACGTGGCTTTGCTAGCTGGGAGAATGTTCTTGCAATGGACAGCCCCAAGTTATGGCTACACTGGGACAATACCCAGGGACCAGATGGGACTACAGTGCCTGATGCCCTGGAACATTTGGCCACAGAGAGGTCTAGGCTCAGCACTGGCTCAGAGGATGTTTGCACCAGAGGGCAGTACAACCTTCCTGCCTTCACTTTTCTGAATAAAGCATCTTTAATTCCAGCTACTTTTGCTCAGTAGAGCATCTGAACTCAGTAGCCTGTTGACCTCCTAACTTGAAACACTTTTATTAAAATAACAAACAGATTTAAATGATTTGAGACTGAACTTTATCAGCAAAGTTAAATTTCCTGTAATTCACAGATATAAATATTATTTGGAAAAAAAAAGTAATTACCTATTTTGATTTTATCATTTTATTATTTATACACTGATGTGCAGTGATTGGTGGCACTCTTGCATGATTGAAAATTGTGGCCAGTGGACTTAAATGAGCTACATCTCATTTTTGAACTAGTCACATTCCTTCCATGTGTTAGATTTTAGAGCTTCTAATCTGAGGCATGATTAACTACAGAGAAAGAGGTAAAGTATGGCAAAGGTAACAAAGCTATCTTTTCATATTAATATGTAATTTGTGTAATGCATTTGTCTTTCAGATCCTCAGTGAACATAAGTAGCATGCACATTTGAAAAAAACAAAAGTACACAAAATAAATGTGTTAAAAAATGTATATATATAAAAAAAGATACATAAAAAAAAAACAGGAAAGGAATAAGTAAGATATGCTGACTAATCTTGTAATTTATTTGTGGACAATGTGATCTTTTTTTTCCGTACCACAATGAAAACACATCTTGGAGCAGTGCACTGTAGAGTAAACCACTGAGAAATGCATGTACTGTCCATCTTGCTCTCTGTGCATGTGGAGAGTGTTGGAAGAGGTTTGGCCAGAAGGACTTAATGTTTTCCAAAGGAAAAAATGGTGTGGACCATAGTAAAGGTGATTTATATTTGTATCTCTTGTGACCTTTCAGTAAGACCCACAGCACACCAGCCTGACCTTTTTGTGGTCCAGCTGCTGCAGAGTTTGAAAAGAACATGTTTAATTCTGCTATTTGCAACAGAGCTGTGTATTTATAATGCAGAGTAAGGCCTTGCACAAAAAACAGAGTGTTAGTTACCTTGTGTAATAGACCAGGCTTTCCCTAATTTGGTTTTACATCTGTATTCCTTAAAGTAACACAATGATTTTACTTCTTCTTTTTTTTTTTTTTTTTTTTTTTTTTTAATATAATTGCATTAGTACTCAATTTGAGACAATAAATAAAGACA:chr01_30580983-chr01_30580983	1/1:NA:1609:0,0:+-:.:INS:svim_asm.INS.2204:T:TTCCAACCTGTAGCTATTTATAAGCATTGGTAAGATTCCCCCTCAATCTTCTTTTCTCCAGGCTGAACAGTCCCAGGTCTCTTATCCTTTTCTCATAAGGGAGATGCATCAGGCCCCTATATACACATATTTAGTGTATATATATGTGTATATATATATGTAAGTTGCTCCAAAACTAATGCCTTCTATTTATTTCTGTGGTAACTACAATAGAGCACTGAGAAGGATTTAACAGGCCAGAAAGCAGCAGCTGCTTCCAAAGACATTTTCTCTCACCTTGTGTTTCCAGTGCACTAGACATTAAATATCCTTTGCAAAGAGCTCTCTCTGTAACAGAAGACAATCATATTCTCACTCACTCTGGTCTCTTCATAGACCTTTTCATCTGTGTGATCACCAGGCAAGAACAATTTGGTGCTATTTTCATGAGGCAGAACAGGATACAGAAGATGATGATTGTAGGGTTAACGTGGCTTTGCTAGCTGGGAGAATGTTCTTGCAATGGACAGCCCCAAGTTATGGCTACACTGGGACAATGCCCAGGGACCAGATGGGACTACGGTGCCTGATGCCCTGGAACATTTGGCCACAGAGAGGTCTAGGCTCAGCACCGGCTCAGAGGATGTTTGCACCAGAGGGCACTACAACCTTCCTCCCTTCACTTTTCTGAATAGAGCATCTTTAATTCCAGCTACTTTTGCTCAGTAGAGCATCTGAACTCAGTAGCCTGTTGACCTCCTAACTTGAAACACTCTTATTAAAATAACAAGCAGATTTAAATGATATGAGGCTGAACTTTATCAGCAAAGTTAAATTTCCTGTAATTCACAGATATAAATATTATTTGGAAAAAAAACGCAATTACCTATTTTGATTTTATCATTTTATAATTTATACACTGATGTGCAGTGATTGGTGGCACTCTTGCATGATTGAAAATTGTGGCCAGTGGACTTAAATGAGCTACATCTCATTTTTGAACTAGTCACATTCCTTCCATGTGTTAGATTTTAGAGCTTCTAATCTGAGGCATGATTAACTACAGAGAATGAGGTAAAGTATGGCAAAGTAAGATATGCTGACTAATCTTGTAATTTATTTGTGGACAATGTGATCTTTTTTTTCCGTACCACAATGAAAACACATCTTGGAGCAGTGCACTGTAGAGTAAACCACTGAGAATTGCATGTACTGTCCATCTTGCTCTCTGTGCACGTGGAGAGTGTTGGAAGAGGTTTGGCCAGAAGGACTTAATGTTTTCCAAAGGAAAAAATGGTGTGGACCATAGTAAAGGTGATTTATATTTGTATCTCTTGTGACCTTTCAGTAAGACCCACAGCACACCAGCCTGACCTTTTTGTGGTCCAGCTGCTGCAGAGTTTGAAAAGAACACGTTTAATTCTGCTATTTGCAACAGAGCTGTGTATTTATAATGCAGAGTAAGGCCTTGCACAAAAAACAGAGTGTTAGTTACCTTGTGTAATAGACCAGGCTTTCCCTAATTTGGTTTTACATCTGTATTCCTTAAAGTAACACAATGATTTTACTTTTTTTTTTTTTTTTTTAATATAATTGCATTAGTACTCAATTTGAGACAATAAATAAAGACA:chr01_30580983-chr01_30580983	1/1:NA:1798:0,0:+-:.:INS:svim_asm.INS.6745:T:TTCCAACCTGTAGCTATTTATAAGCATTGGTAAGATTCCCCCTCAATCTTCTTTTCTCCAGGCTGAACAGTCCCAGGTCTCTTATCCTTTTCTCATAAGGGAGATGCATCAGGCCCCTATATACACATATTTAGTGTATATATATGTGTATATATATATGTAAGTTGCTCCAAAACTAATGCCTTCTATTTATTTCTGTGGTAACTACAATAGAGCACTGAGAAGGATTTAACAGGCCAGAAAGCAGCAGCTGCTTCCAAAGACATTTTCTCTCACCTTGTGTTTCCAGTGCACTGGACATTAAATATCCTTTGCAAAGAGCTGTCTCTGTAACAGAAGACAATCATATTCTCACTCGCTCTAGTCTCTTCATAGACCTTTTCATCTGTGTGATCACCAGGCAAGAACAATTTGGTGCTATTTTCATGAGGCAGAACAGGATACAGAAGGTGATGATTGTAGGGTTAACGTGGCTTTGCTAGCTGGGAGAATGTTCTTGCAATGGACAGCCCCAAGTTATGGCTACACTGGGACAATACCCAGGGACCAGATGGGACTACAGTGCCTGATGCCCTGGAACATTTGGCCACAGAGAGGTCTAGGCTCAGCACTGGCTCAGAGGATGTTTGCACCAGAGGGCAGTACAACCTTCCTGCCTTCACTTTTCTGAATAAAGCATCTTTAATTCCAGCTACTTTTGCTCAGTAGAGCATCTGAACTCAGTAGCCTGTTGACCTCCTAACTTGAAACACTTTTATTAAAATAACAAACAGATTTAAATGATTTGAGACTGAACTTTATCAGCAAAGTTAAATTTCCTGTAATTCACAGATATAAATATTATTTGGAAAAAAAACGTAATTACCTATTTTGATTTTATCATTTTATTATTTATACACTGATGTGCAGTGATTGGTGGCACTCTTGCATGATTGAAAATTGTGGCCAGTGGACTTAAATGAGCTACATCTCATTTTTGAACTAGTCACATTCCTTCCATGTGTTAGATTTTAGAGCTTCTAATCTGAGGCATGATTAACTACAGAGAATGAGGTAAAGTATGGCAAAGGTAACAAAGCTATCTTTTCATATTAATGTGTAATTTGTGTAATGCATTTGTCTTTCAGATCCTCAGTGAACATAAGTAGCATGCACATTTGAAAAAAACAAAAGTACACAAAATAAATGTGTTAAAAAATGTATATATATAAAAAAAGATACATAGAAAAAACAGGAAAGGAATAAGTAAGATATGCTGACTAATCTTGTAATTTATTTGTGGACAATGTGATCTTTTTTTTCCGTACCACAATGAAAACACATCTTGGAGCAGTGCACTGTAGAGTAAACCACTGAGAATTGCATGTACTGTCCATCTTGCTCTCTGTGCACGTGGAGAGTGTTGGAAGAGGTTTGGCCAGAAGGACTTAATGTTTTCCAAAGGAAAAAATGGTGTGGACCATAGTAAAGGTGATTTATATTTGTATCTCTTGTGACCTTTCAGTAAGACCCACAGCACACCAGCCTGACCTTTTTGTGGTCCAGCTGCTGCAGAGTGTGAAAAGAACACGTTTAATTCTGCTATTTGCAACAGAGCTGTGTATTTATAATGCAGAGTAAGGCCTTGCACAAAAAACAGAGTGTTAGTTACCTTGTGTAATAGACCAGGCTTTCCCTAATTTGGTTTTACATCTGTGTTCCTTAAAGTAACACAATGATTTTACTTTTTTTTTTTTTTTTTTTTTTTTTTTTTTAATATAATTGCATTAGTACTCAATTTGAGACAATAAATAAAGACA:chr01_30580983-chr01_30580983	1/1:NA:1609:0,0:+-:.:INS:svim_asm.INS.7549:T:TTCCAACCTGTAGCTATTTATAAGCATTGGTAAGATTCCCCCTCAATCTTCTGTTCTCCAGGCTGAACAGTCCCAGGTCTCTTATCCTTTTCTCATAAGGGAGATGCATCAGGCCCCTATATACACATATTTAGTGTATATATATGTGTATATATATATGTAAGTTGCTCCAAAACTAATGCCTTCTATTTATTTCTGTGGTAACTACAATAGAGCACTGAGAAGGATTTAACAGGTCAGAAAGCAGCAGCTGCTTCCAAAGACATTTTCTCTCACCTTGTGTTTCCAGTGCACTAGACATTAAATATCCTTTGCAAAGAGCTCTCTCTGTAACAGAAGACAATCATATTCTCACTCGCTCTGGTCTCTTCATAGACCTTTTCATCTGTGTGATCACCAGGCAAGAACAATTTGGTGCTATTTTCATGAGGCAGAACAGGATACAGAAGATGATGATTGTAGGGTTAACGTGGCTTTGCTAGCTGGGAGAATGTTCTTGCAATGGACAGCCCCAAGTTATGGCTACACTGGGACAATGCCCAGGGACCAGATGGGACTACGGTGCCTGATGTCCTGGAACATTTGGCCACAGAGAGGTCTAGGCTCAGCACCGGCTCAGAGGATGTTTGCACCAGAGGGCACTACAACCTTCCTCCCTTCACTTTTCTGAATAGAGCATCTTTAATTCCAGCTACTTTTGCTCAGTAGAGCATCTGAACTCAGTAGCCTGTTGACCTCCTAACTTGAAACACTCTTATTAAAATAACAAGCAGATTTAAATGATATGAGGCTGAACTTTATCAGCAAAGTTAAATTTCCTGTAATTCACAGATATAAATATTATTTGGAAAAAAAACGCAATTACCTATTTTGATTTTATCATTTTATAATTTATACACTGATGTGCAGTGATTGGTGGCACTCTTGCATGATTGAAAATTGTGGCCAGTGGACTTAAATGAGCTACATCTCATTTTTGAACTAGTCACATTCCTTCCATGTGTTAGATTTTAGAGCTTCTAATCTGAGGCATGATTAACTACAGAGAATGAGGTAAAGTATGGCAAAGTAAGATATGCTGACTAATCTTGTAATTTATTTGTGGACAATGTGATCTTTTTTTTCCGTACCACAATGAAAACACATCTTGGAGCAGTGCACTGTAGAGTAAACCACTGAGAATTGCATGTACTGTCCATCTTGCTCTCTGTGCACGTGGAGAGTGTTGGAAGAGGTTTGGCCAGAAGGACTTAATGTTTTCCAAAGGAAAAAATGGTGTGGACCATAGTAAAGGTGATTTATATTTGTATCTCTTGTGACCTTTCAGTAAGACCCACAGCACACCAGCCTGACCTTTTTGTGGTCCAGCTGCTGCAGAGTTTGAAAAGAACACGTTTAATTCTGCTATTTGCAACAGAGCTGTGTATTTATAATGCAGAGTAAGGCCTTGCACAAAAAACAGAGTGTTAGTTACCTTGTGTAATAGACCAGGCTTTCCCTAATTTGGTTTTACATCTGTATTCCTTAAAGTAACACAATGATTTTACTTTTTTTTTTTTTTTTTTAATATAATTGCATTAGTACTCAATTTGAGACAATAAATAAAGACA:chr01_30580983-chr01_30580983	1/1:NA:1609:0,0:+-:.:INS:svim_asm.INS.3295:T:TTCCAACCTGTAGCTATTTATAAGCATTGGTAAGATTCCCCCTCAATCTTCTGTTCTCCAGGCTGAACAGTCCCAGGTCTCTTATCCTTTTCTCATAAGGGAGATGCATCAGGCCCCTATATACACATATTTAGTGTATATATATGTGTATATATATATGTAAGTTGCTCCAAAACTAATGCCTTCTATTTATTTCTGTGGTAACTACAATAGAGCACTGAGAAGGATTTAACAGGTCAGAAAGCAGCAGCTGCTTCCAAAGACATTTTCTCTCACCTTGTGTTTCCAGTGCACTAGACATTAAATATCCTTTGCAAAGAGCTCTCTCTGTAACAGAAGACAATCATATTCTCACTCGCTCTGGTCTCTTCATAGACCTTTTCATCTGTGTGATCACCAGGCAAGAACAATTTGGTGCTATTTTCATGAGGCAGAACAGGATACAGAAGATGATGATTGTAGGGTTAACGTGGCTTTGCTAGCTGGGAGAATGTTCTTGCAATGGACAGCCCCAAGTTATGGCTACACTGGGACAATGCCCAGGGACCAGATGGGACTACGGTGCCTGATGTCCTGGAACATTTGGCCACAGAGAGGTCTAGGCTCAGCACCGGCTCAGAGGATGTTTGCACCAGAGGGCACTACAACCTTCCTCCCTTCACTTTTCTGAATAGAGCATCTTTAATTCCAGCTACTTTTGCTCAGTAGAGCATCTGAACTCAGTAGCCTGTTGACCTCCTAACTTGAAACACTCTTATTAAAATAACAAGCAGATTTAAATGATATGAGGCTGAACTTTATCAGCAAAGTTAAATTTCCTGTAATTCACAGATATAAATATTATTTGGAAAAAAAACGCAATTACCTATTTTGATTTTATCATTTTATAATTTATACACTGATGTGCAGTGATTGGTGGCACTCTTGCATGATTGAAAATTGTGGCCAGTGGACTTAAATGAGCTACATCTCATTTTTGAACTAGTCACATTCCTTCCATGTGTTAGATTTTAGAGCTTCTAATCTGAGGCATGATTAACTACAGAGAATGAGGTAAAGTATGGCAAAGTAAGATATGCTGACTAATCTTGTAATTTATTTGTGGACAATGTGATCTTTTTTTTCCGTACCACAATGAAAACACATCTTGGAGCAGTGCACTGTAGAGTAAACCACTGAGAATTGCATGTACTGTCCATCTTGCTCTCTGTGCACGTGGAGAGTGTTGGAAGAGGTTTGGCCAGAAGGACTTAATGTTTTCCAAAGGAAAAAATGGTGTGGACCATAGTAAAGGTGATTTATATTTGTATCTCTTGTGACCTTTCAGTAAGACCCACAGCACACCAGCCTGACCTTTTTGTGGTCCAGCTGCTGCAGAGTTTGAAAAGAACACGTTTAATTCTGCTATTTGCAACAGAGCTGTGTATTTATAATGCAGAGTAAGGCCTTGCACAAAAAACAGAGTGTTAGTTACCTTGTGTAATAGACCAGGCTTTCCCTAATTTGGTTTTACATCTGTATTCCTTAAAGTAACACAATGATTTTACTTTTTTTTTTTTTTTTTTAATATAATTGCATTAGTACTCAATTTGAGACAATAAATAAAGACA:chr01_30580983-chr01_30580983
chr01	30749387	svim_asm.INS.8145	A	ACAACATATGTGTTCAAGGTCTTCACGCAGATGTTCAGTTGCAGTTGGGCTGATATACATACGCATTAGTTTACCTTGTCTTACACTTTATGTACATAACTTGAAATAAGTAATACTTT	.	PASS	SUPP=9;SUPP_VEC=111111111;SVLEN=118;SVTYPE=INS;SVMETHOD=SURVIVOR1.0.7;CHR2=chr01;END=30749387;CIPOS=0,0;CIEND=0,0;STRANDS=+-	GT:PSV:LN:DR:ST:QV:TY:ID:RAL:AAL:CO	1/1:NA:118:0,0:+-:.:INS:svim_asm.INS.1682:A:ACAACATATGTGTTCAAGGTCTTCACGCAGATGTTCAGTTGCAGTTGGGCTGATATACATACGCATTAGTTTACCTTGTCTTACACTTTATGTACATAACTTGAAATAAGTAATACTTT:chr01_30749387-chr01_30749387	1/1:NA:118:0,0:+-:.:INS:svim_asm.INS.2907:A:ACAACATATGTGTTCAAGGTCTTCATGCAGATGTTCAGTTGCAGTTGGGCTGATATACATACGCATTAGTTTACCTTGTCTTACACTTTATGTACATAACTTGAAATAAGTAATACTTT:chr01_30749387-chr01_30749387	1/1:NA:118:0,0:+-:.:INS:svim_asm.INS.2885:A:ACAACATATGTGTTCAAGGTCTTCACGCAGATGTTCAGTTGCAGTTGGGCTGATATACATACGCATTAGTTTACCTTGTCTTACACTTTATGTACATAACTTGAAATAAGTAATACTTT:chr01_30749387-chr01_30749387	1/1:NA:118:0,0:+-:.:INS:svim_asm.INS.4169:A:ACAACATATGTGTTCAAGGTCTTCATGCAGATGTTCAGTTGCAGTTGGGCTGATATACATACGCATTAGTTTACCTTGTCTTACATTTTATGTACATAACTTGAAATAAGTAATACTTT:chr01_30749387-chr01_30749387	1/1:NA:118:0,0:+-:.:INS:svim_asm.INS.8145:A:ACAACATATGTGTTCAAGGTCTTCACGCAGATGTTCAGTTGCAGTTGGGCTGATATACATACGCATTAGTTTACCTTGTCTTACACTTTATGTACATAACTTGAAATAAGTAATACTTT:chr01_30749387-chr01_30749387	1/1:NA:118:0,0:+-:.:INS:svim_asm.INS.2205:A:ACAACATATGTGTTCAAGGTCTTCATGCAGATGTTCAGTTGCAGTTGGGCTGATATACATACGCATTAGTTTACCTTGTCTTACACTTTATGTACATAACTTGAAATAAGTAATACTTT:chr01_30749387-chr01_30749387	1/1:NA:118:0,0:+-:.:INS:svim_asm.INS.6746:A:ACAACATATGTGTTCAAGGTCTTCATGCAGATGTTCAGTTGCAGTTGGGCTGATATACATACGCATTAGTTTACCTTGTCTTACACTTTATGTACATAACTTGAAATAAGTAATACTTT:chr01_30749387-chr01_30749387	1/1:NA:118:0,0:+-:.:INS:svim_asm.INS.7551:A:ACAACATATGTGTTCAAGGTCTTCATGCAGATGTTCAGTTGCAGTTGGGCTGATATACATACGCATTAGTTTACCTTGTCTTACACTTTATGTACATAACTTGAAATAAGTAATACTTT:chr01_30749387-chr01_30749387	1/1:NA:118:0,0:+-:.:INS:svim_asm.INS.3299:A:ACAACATATGTGTTCAAGGTCTTCACGCAGATGTTCAGTTGCAGTTGGGCTGATATACATACGCATTAGTTTACCTTGTCTTACACTTTATTGACATAACTTGAAATAAGTAATACTTT:chr01_30749387-chr01_30749387
chr01	30863262	svim_asm.DEL.8183	TCCTTCCTTCCTTCCTTCCTTCCTTCCTTCCTTCCTTCCTTCCTTCCTTCCTTCCTTCCTTCCTTCCTTCCTTCCTTCCTTCCTTCCTTCCTTCCTTCCTTCCTTCCTTCCTTCCTTCCTCCCTTCCTCCCTTCCTTCCTTCCTTCCTTCCTCCCTTCCTTCCTT	T	.	PASS	SUPP=9;SUPP_VEC=111111111;SVLEN=-144;SVTYPE=DEL;SVMETHOD=SURVIVOR1.0.7;CHR2=chr01;END=30863426;CIPOS=-30,44;CIEND=-60,17;STRANDS=+-	GT:PSV:LN:DR:ST:QV:TY:ID:RAL:AAL:CO	1/1:NA:128:0,0:+-:.:DEL:svim_asm.DEL.2130:TCCTTCCTTCCTTCCTTCCTTCCTTCCTTCCTTCCTTCCTTCCTTCCTTCCTTCCTTCCTTCCTTCCTTCCTTCCTTCCTTCCTTCCTTCCTTCCTCCCTTCCTCCCTTCCTTCCTTCCTTCCTTCCTC:T:chr01_30863286-chr01_30863414	1/1:NA:108:0,0:+-:.:DEL:svim_asm.DEL.3289:TCCTTCCTTCCTTCCTTCCTTCCTTCCTTCCTTCCTTCCTTCCTTCCTTCCTTCCTTCCTTCCTTCCTTCCTTCCTCCCTTCCTCCCTTCCTTCCTTCCTTCCTTCCTC:T:chr01_30863306-chr01_30863414	1/1:NA:144:0,0:+-:.:DEL:svim_asm.DEL.2960:TTTCCTCCCTTCCTTCCTTCCTTCCTTCCTTCCTTCCTTCCTTCCTTCCTTCCTTCCTTCCTTCCTTCCTTCCTTCCTTCCTTCCTTCCTTCCTTCCTTCCTTCCTTCCTTCCTTCCTTCCTTCCTTCCTTCCTTCCTTCCTTCC:T:chr01_30863232-chr01_30863376	1/1:NA:128:0,0:+-:.:DEL:svim_asm.DEL.4930:CCCTTCCTTCCTTCCTTCCTTCCTTCCTTCCTTCCTTCCTTCCTTCCTTCCTTCCTTCCTTCCTTCCTTCCTTCCTTCCTTCCTTCCTTCCTTCCTTCCTTCCTTCCTTCCTTCCTTCCTTCCTTCCTT:C:chr01_30863238-chr01_30863366	1/1:NA:164:0,0:+-:.:DEL:svim_asm.DEL.8183:TCCTTCCTTCCTTCCTTCCTTCCTTCCTTCCTTCCTTCCTTCCTTCCTTCCTTCCTTCCTTCCTTCCTTCCTTCCTTCCTTCCTTCCTTCCTTCCTTCCTTCCTTCCTTCCTTCCTTCCTCCCTTCCTCCCTTCCTTCCTTCCTTCCTTCCTCCCTTCCTTCCTT:T:chr01_30863262-chr01_30863426	1/1:NA:170:0,0:+-:.:DEL:svim_asm.DEL.2686:TTCCTTCCTTCCTTCCTTCCTTCCTTCCTTCCTTCCTTCCTTCCTTCCTTCCTTCCTTCCTTCCTTCCTTCCTTCCTTCCTTCCTTCCTTCCTTCCTTCCTTCCTTCCTCCCTTCCTCCCTTCCTTCCTTCCTTCCTTCCTCCCTTCCTTCCTTCCTTCCTTCCTTCCTTC:T:chr01_30863273-chr01_30863443	1/1:NA:144:0,0:+-:.:DEL:svim_asm.DEL.6248:TTTCCTCCCTTCCTTCCTTCCTTCCTTCCTTCCTTCCTTCCTTCCTTCCTTCCTTCCTTCCTTCCTTCCTTCCTTCCTTCCTTCCTTCCTTCCTTCCTTCCTTCCTTCCTTCCTTCCTTCCTTCCTTCCTTCCTTCCTTCCTTCC:T:chr01_30863232-chr01_30863376	1/1:NA:174:0,0:+-:.:DEL:svim_asm.DEL.8590:TTCCTTCCTTCCTTCCTTCCTTCCTTCCTTCCTTCCTTCCTTCCTTCCTTCCTTCCTTCCTTCCTTCCTTCCTTCCTTCCTTCCTTCCTTCCTTCCTTCCTTCCTTCCTTCCTTCCTTCCTCCCTTCCTCCCTTCCTTCCTTCCTTCCTTCCTCCCTTCCTTCCTTCCTTCCTTC:T:chr01_30863261-chr01_30863435	1/1:NA:132:0,0:+-:.:DEL:svim_asm.DEL.3811:CCCTTCCTTCCTTCCTTCCTTCCTTCCTTCCTTCCTTCCTTCCTTCCTTCCTTCCTTCCTTCCTTCCTTCCTTCCTTCCTTCCTTCCTTCCTTCCTTCCTTCCTTCCTTCCTTCCTTCCTTCCTTCCTTCCTT:C:chr01_30863238-chr01_30863370
[truncated: 5,943,640 more chars]
